# Supplementary material for: Transcriptome-Wide Analysis of Human Chondrocyte Expansion on Synoviocyte Matrix
Source: Cells. 2019 Jan 24;8(2):85. doi: 10.3390/cells8020085 (PMC6406362; doi:10.3390/cells8020085)
Supplement: Supplementary file 1 [file cells-08-00085-s001.zip]

Archive with 9 entries (9 files):
- 2nd rev supp/S1T1.docx
- 2nd rev supp/S2.xlsx
- 2nd rev supp/S3.png
- 2nd rev supp/S4.png
- 2nd rev supp/S5.xlsx
- 2nd rev supp/S6.png
- 2nd rev supp/S7.png
- 2nd rev supp/S8.png
- 2nd rev supp/S9.png
