# Supplementary material for: Transcriptome-Wide Analysis of Human Chondrocyte Expansion on Synoviocyte Matrix
Source: Cells. 2019 Jan 24;8(2):85. doi: 10.3390/cells8020085 (PMC6406362; doi:10.3390/cells8020085)
Supplement: Supplementary file 1 [file cells-08-00085-s001.zip › 2nd rev supp/S2.xlsx]

## Sheet: File Description
This file contains the raw count data generated from HTSeq, the FPKM data generated by Cufflinks and DESeq comparisons. Comparison 1 is shown in TCP_P1vP4 (orange), Comparison 2 in SDECM_P1vP4 (blue), comparison 3 is shown in TCPvSDECM_P1 (olive green), comparison 4 is shown in TCPvSDECM_P4 (burgandy).

## Sheet: HTSeq
Gene Name	A1P	A1S	A4P	A4S	B1P	B1S	B4P	B4S	C1P	C1S	C4P	C4S
36951	769	206	375	341	198	59	127	68	193	43	159	121
37135	109	211	61	97	58	109	47	103	83	129	59	98
37226	0	0	0	1	2	2	0	2	3	0	2	0
37316	371	471	477	329	352	327	331	591	534	311	483	470
37500	9631	11677	14294	17872	11478	11144	14695	22576	13513	11534	12498	15167
37681	67	127	34	54	36	64	20	52	25	69	42	48
37865	5	12	14	5	11	30	0	15	4	30	1	2
38047	34	63	808	319	21	40	356	238	78	28	545	249
38231	69	269	18	44	56	137	21	59	62	98	7	40
38412	630	1025	940	1076	807	767	1106	1147	847	860	947	1033
38596	15	10	7	9	17	9	4	10	3	2	6	3
38777	2267	2734	1721	2564	2725	2671	2053	2991	2176	2397	1577	2372
38961	448	779	547	1157	499	701	484	1293	451	504	333	525
39142	1384	1740	1718	2185	1799	1658	2152	2300	1664	1736	1957	1844
39326	2897	3726	4649	5682	3501	3356	5876	6801	4380	3332	4950	5040
39508	400	767	335	549	499	551	374	583	491	550	369	519
39692	1784	1697	2434	2422	1936	1565	2127	2876	2157	1673	1930	2214
39873	52	94	16	56	116	148	38	120	86	122	14	53
40057	5007	7958	9145	9974	5429	6244	6526	11452	5540	4157	6816	8095
40238	0	0	1	1	0	1	0	0	0	2	0	1
40422	3264	5423	3341	4628	3385	3993	3818	5010	3999	4082	3408	3810
40603	0	0	0	0	0	0	0	0	0	0	0	0
40787	6707	6859	11315	11345	9089	6989	14092	12313	9739	8206	11639	11577
41153	0	0	0	1	0	0	0	0	0	0	1	0
41883	0	0	0	0	1	2	0	0	2	1	1	2
42248	3027	3520	2752	3755	3346	3050	3798	4955	4024	3053	3074	3616
1/2-SBSRNA4	1	1	8	25	12	7	10	15	5	14	3	12
A1BG	21	62	16	37	14	24	20	73	7	24	7	47
A1BG-AS1	15	39	38	77	6	14	24	67	6	23	15	57
A1CF	1	0	0	0	0	0	0	0	0	0	0	0
A2LD1	143	122	145	126	121	119	142	213	136	68	125	155
A2M	2572	3619	171	30	1433	1662	61	19	1819	318	68	19
A2ML1	0	0	0	0	0	0	1	0	0	0	0	0
A2MP1	0	0	0	0	0	0	0	0	0	0	0	0
A4GALT	551	874	1121	968	777	707	876	1292	974	594	931	1024
A4GNT	1	0	0	0	0	0	0	0	0	0	0	0
AA06	0	0	0	0	0	0	0	0	0	0	0	0
AAA1	0	0	0	0	0	0	0	0	0	0	0	0
AAAS	603	760	1327	1275	635	573	915	1274	643	547	950	933
AACS	476	1446	589	588	622	846	560	928	470	715	331	673
AACSP1	0	0	0	0	0	0	0	0	0	0	0	0
AADAC	0	0	0	0	0	0	0	0	0	0	0	0
AADACL2	0	0	0	0	0	0	0	0	0	0	0	0
AADACL3	0	0	0	0	0	0	0	0	0	0	0	0
AADACL4	0	0	0	0	1	0	0	0	0	0	0	0
AADAT	171	198	224	204	273	228	224	293	190	204	203	283
AAGAB	403	518	863	851	585	412	859	1138	821	494	861	873
AAK1	1668	1924	2554	2734	2337	1871	3319	3096	2142	1781	3706	2872
AAMP	870	1191	1285	1273	926	1067	1075	1640	819	815	855	1267
AANAT	1	3	0	1	2	2	1	0	1	0	1	3
AARS	2731	4258	7000	6974	4507	4253	5474	5804	4211	3712	5178	6240
AARS2	256	270	484	446	415	361	480	470	338	203	361	399
AARSD1	268	357	351	441	314	335	324	583	293	256	276	408
AASDH	259	265	185	316	321	243	259	371	252	255	222	286
AASDHPPT	728	795	776	865	865	664	991	1130	871	664	774	943
AASS	545	808	322	792	703	805	267	570	718	860	262	401
AATF	521	828	1083	919	626	634	844	976	621	589	915	904
AATK	2	12	0	7	9	11	0	4	3	7	1	8
AATK-AS1	0	0	0	0	0	0	0	0	0	0	0	0
ABAT	224	167	164	147	212	158	153	268	334	129	94	112
ABCA1	1382	1695	194	1278	2693	2915	362	1881	2405	2992	514	2294
ABCA10	58	52	3	19	36	24	8	8	26	33	2	17
ABCA11P	48	34	70	91	47	69	99	114	49	52	60	90
ABCA12	0	6	0	1	0	5	2	6	1	10	0	7
ABCA13	56	96	11	11	25	145	4	8	17	41	2	7
ABCA17P	3	2	1	4	11	6	3	3	5	0	0	1
ABCA2	2201	2809	1981	1741	2284	2149	1841	1756	2063	1434	1770	1575
ABCA3	163	94	368	143	155	79	189	141	271	66	312	148
ABCA4	30	31	93	27	32	29	56	12	24	21	46	11
ABCA5	680	797	237	471	621	478	248	348	507	521	285	379
ABCA6	115	64	4	22	200	167	21	15	264	82	26	34
ABCA7	79	48	52	115	167	43	43	164	130	29	39	78
ABCA8	279	105	62	66	332	155	128	196	222	79	48	77
ABCA9	53	32	6	3	63	38	5	9	44	24	8	4
ABCB1	2	3	0	3	0	0	0	0	0	1	3	0
ABCB10	467	458	834	630	528	362	745	726	619	361	555	568
ABCB11	0	0	0	0	0	0	0	0	0	0	0	0
ABCB4	68	175	16	25	77	169	13	17	52	122	12	23
ABCB5	0	0	1	0	1	3	0	0	17	10	0	0
ABCB6	523	837	826	1003	595	667	854	917	553	530	626	948
ABCB7	333	645	260	385	390	465	263	471	339	481	238	402
ABCB8	515	543	1143	901	556	389	817	983	566	403	787	809
ABCB9	103	270	120	192	117	247	118	275	62	120	56	138
ABCC1	4451	3997	6478	6645	4755	3628	7368	6230	5198	2812	6950	6490
ABCC10	405	640	766	625	598	609	818	823	616	551	631	722
ABCC11	2	1	2	6	6	4	6	10	2	1	3	4
ABCC12	0	3	0	3	0	9	0	2	0	8	0	2
ABCC13	0	0	0	0	0	0	0	0	0	0	0	0
ABCC2	22	23	10	8	18	19	18	30	21	18	18	23
ABCC3	1282	1218	859	1962	1206	1008	550	1217	1382	1083	403	983
ABCC4	365	1142	741	812	447	879	830	1057	553	1011	852	994
ABCC5	734	764	567	961	902	688	552	618	889	807	462	696
ABCC6	22	17	1	5	35	18	1	14	8	6	1	4
ABCC6P1	3	0	0	1	5	2	0	0	4	3	0	0
ABCC6P2	5	7	0	1	3	7	0	4	1	1	0	0
ABCC8	8	0	1	0	5	0	0	0	0	0	0	0
ABCC9	1132	1792	144	285	319	310	218	282	344	271	234	244
ABCD1	408	351	590	545	334	309	444	690	455	255	372	488
ABCD2	14	9	0	1	4	2	2	1	3	2	0	0
ABCD3	895	975	910	1271	876	820	1091	1586	819	850	812	1163
ABCD4	502	611	476	608	600	566	443	535	581	493	350	527
ABCE1	1211	1783	2169	2913	1739	1927	2663	3686	1696	1787	2160	2790
ABCF1	1060	1305	2400	2051	1317	1273	1968	2262	1581	1116	1930	2032
ABCF2	964	1117	2366	1872	1263	1143	1918	2499	1418	1070	1684	1880
ABCF3	589	769	1132	1083	757	659	791	1078	703	551	779	941
ABCG1	0	2	0	0	0	1	1	0	0	2	2	1
ABCG2	6	10	3	2	7	1	7	4	8	6	0	5
ABCG4	1	12	9	16	3	6	3	13	5	8	3	8
ABCG5	0	0	0	0	0	0	0	0	0	0	0	0
ABCG8	1	0	0	0	0	0	0	0	1	1	0	0
ABHD1	6	6	1	8	9	4	2	3	6	1	2	2
ABHD10	452	515	502	591	506	455	586	925	466	490	446	611
ABHD11	126	138	260	194	118	136	250	294	127	113	186	195
ABHD11-AS1	17	11	14	11	7	4	3	5	26	4	7	4
ABHD12	1031	1221	1341	923	912	941	1051	1321	893	591	946	985
ABHD12B	0	0	0	0	0	0	0	0	0	0	0	0
ABHD13	386	499	381	444	403	378	583	582	554	401	386	431
ABHD14A	146	219	99	114	137	154	103	203	193	79	102	119
ABHD14A-ACY1	0	0	0	0	0	0	0	0	0	0	0	0
ABHD14B	1372	1914	911	1339	1346	1216	732	1568	1056	1036	660	1264
ABHD15	249	268	534	398	227	173	404	441	332	186	397	431
ABHD16A	467	520	562	641	621	392	607	730	624	364	461	601
ABHD16B	0	0	0	0	1	0	0	0	0	0	0	0
ABHD2	4244	4314	4280	3832	6475	5199	5371	6203	8003	5837	4787	5208
ABHD3	71	98	115	80	68	68	134	92	58	73	80	79
ABHD4	1903	2265	1330	1818	2139	1525	1221	1818	2737	1517	1461	1768
ABHD5	535	467	604	526	828	520	796	796	765	619	602	573
ABHD6	136	285	136	164	165	204	133	235	197	192	136	200
ABHD8	202	352	240	299	211	181	192	355	238	154	195	309
ABI1	1297	2407	1578	1909	1553	1927	1628	2267	1666	1924	1746	1966
ABI2	1274	2019	1245	2082	1462	1676	1543	2433	1519	1482	1220	1787
ABI3	0	0	22	4	30	29	103	143	1	2	11	4
ABI3BP	35915	33440	30936	13301	29682	20857	30097	21968	29897	20088	43455	15216
ABL1	3751	4462	3758	4302	4351	3816	3643	5347	4843	4022	3969	5359
ABL2	2977	3565	2024	1688	3963	4131	2715	2823	4055	3848	2287	2457
ABLIM1	586	218	1136	892	255	100	517	890	428	150	504	416
ABLIM2	8	3	9	7	2	3	8	7	6	2	4	3
ABLIM3	131	474	338	512	287	581	419	767	255	545	519	637
ABO	8	0	1	0	0	0	0	0	6	0	0	0
ABP1	0	0	0	0	0	0	0	0	0	0	0	0
ABR	3145	5414	2962	3785	4230	4743	2381	4725	3709	3896	2485	3679
ABRA	1	0	0	0	0	0	0	0	0	0	1	0
ABT1	215	410	422	377	284	309	300	508	304	242	308	440
ABTB1	426	784	428	550	384	476	303	393	365	385	236	410
ABTB2	243	597	141	184	192	347	132	265	179	152	145	212
ACAA1	709	691	674	778	696	615	624	1052	659	484	443	765
ACAA2	914	988	1386	1479	1061	876	1357	1845	1234	878	1132	1601
ACACA	1386	3782	1560	1725	1550	3098	1485	2261	1801	3249	1322	2146
ACACB	309	324	254	374	402	305	278	411	381	241	255	382
ACAD10	342	428	325	548	496	426	273	518	439	408	235	401
ACAD11	47	34	23	27	34	39	18	48	34	23	26	30
ACAD8	240	286	257	394	297	265	299	456	262	283	202	370
ACAD9	564	742	963	1042	697	712	729	1150	743	643	681	870
ACADL	51	19	6	4	15	5	5	2	33	14	5	3
ACADM	465	614	471	828	578	610	605	885	670	697	528	780
ACADS	310	234	207	219	298	230	170	250	247	176	127	177
ACADSB	487	611	517	803	505	568	470	882	618	515	449	652
ACADVL	2520	1672	7307	5841	3128	2035	5637	5212	2797	1393	5144	4558
ACAN	84745	69303	45191	20650	54956	28290	34455	7891	70021	10481	46041	17281
ACAP1	24	11	18	9	9	10	7	22	6	9	9	10
ACAP2	1638	2307	1626	1942	2449	2161	2331	2467	2243	2267	2120	2294
ACAP3	697	1077	1039	1405	1021	966	879	1265	815	760	595	1071
ACAT1	695	849	798	865	854	729	923	1216	1031	807	873	1081
ACAT2	329	1897	359	438	405	960	399	746	511	1015	252	515
ACBD3	1486	1815	1805	2297	1845	1920	2169	2742	1998	1723	1796	1870
ACBD4	183	194	130	283	156	143	94	223	179	145	104	165
ACBD5	688	1111	647	914	843	799	808	1120	802	858	673	1003
ACBD6	507	1107	639	913	660	818	627	1109	603	733	547	880
ACBD7	8	2	50	47	6	5	78	46	11	10	62	34
ACCN1	2	0	2	2	2	0	1	1	0	0	3	0
ACCN2	173	281	193	281	205	217	106	345	199	250	113	293
ACCN3	20	16	31	36	21	19	21	9	17	18	17	15
ACCN4	0	0	0	1	3	3	2	3	1	1	0	3
ACCN5	0	0	0	0	0	0	0	0	0	0	0	0
ACCS	306	226	144	328	293	192	100	144	130	120	64	152
ACCSL	0	0	0	0	0	0	0	0	0	0	0	0
ACD	250	379	617	430	260	258	388	503	243	217	465	445
ACE	23	11	36	28	15	19	24	53	18	9	28	35
ACE2	0	0	0	0	0	0	0	0	1	0	0	4
ACER1	2	1	1	3	0	0	0	0	3	1	0	1
ACER2	16	38	42	38	35	56	44	69	26	33	43	35
ACER3	376	474	563	537	382	386	687	736	503	479	670	560
ACHE	2	7	1	3	0	6	2	2	2	4	0	5
ACIN1	2636	3296	3618	5045	3518	2861	2924	4276	3164	2678	2886	3658
ACLY	3355	8194	5623	4630	3458	5574	5021	6635	4024	5213	4724	5439
ACMSD	0	0	0	0	0	0	0	0	0	0	0	0
ACN9	104	166	118	204	124	136	177	305	141	144	143	229
ACO1	2090	2482	1801	1895	2937	2522	1703	2454	2995	2537	1598	2192
ACO2	1359	1718	1951	1980	1524	1707	1420	2553	1616	1164	1312	1872
ACOT1	119	167	92	51	102	69	53	61	125	80	39	42
ACOT11	60	103	114	78	107	115	95	171	69	64	96	117
ACOT12	2	0	0	0	2	0	0	0	0	1	0	0
ACOT13	337	364	313	419	316	305	313	550	435	308	331	407
ACOT2	292	381	306	345	355	291	289	467	122	75	74	153
ACOT4	71	51	62	23	50	30	32	11	53	32	61	25
ACOT6	0	0	0	0	0	0	0	0	0	0	0	0
ACOT7	360	429	1601	982	417	412	1261	1231	518	273	1273	1098
ACOT8	174	176	249	245	176	157	174	362	259	150	232	271
ACOT9	425	553	858	638	630	608	974	1002	595	569	776	949
ACOX1	799	983	782	1041	1078	951	915	1406	1046	834	670	1074
ACOX2	37	39	66	59	92	106	65	113	185	168	120	150
ACOX3	338	482	425	494	412	349	392	572	368	368	268	463
ACOXL	0	0	0	0	0	0	0	0	0	1	0	0
ACP1	840	1409	1196	1605	916	1028	1229	2025	1000	997	1040	1483
ACP2	902	921	1160	1073	961	677	1076	1388	1251	517	876	959
ACP5	31	96	1	15	16	72	2	31	21	68	2	16
ACP6	66	101	75	150	67	91	55	130	63	69	61	90
ACPL2	1149	1194	447	594	677	641	407	975	577	415	219	411
ACPP	2	3	1	1	0	0	0	0	1	0	0	0
ACPT	0	0	0	0	0	0	0	0	0	0	0	0
ACR	0	0	1	0	0	2	0	3	0	0	0	1
ACRBP	7	4	16	18	9	1	9	24	19	9	17	11
ACRC	36	20	40	51	46	17	50	46	25	31	30	18
ACRV1	0	2	2	1	1	0	3	1	0	0	2	0
ACSBG1	0	0	0	0	0	0	0	0	0	0	0	0
ACSBG2	3	2	5	0	5	0	4	0	6	1	3	2
ACSF2	242	433	94	235	306	386	95	279	380	430	86	187
ACSF3	244	361	331	396	292	294	243	456	295	271	291	358
ACSL1	749	1072	723	686	835	768	664	823	776	872	431	624
ACSL3	2105	4885	1894	2171	1749	2644	1890	2390	2280	3193	2049	1805
ACSL4	2094	3873	2306	3145	2840	3728	2965	4184	2931	3642	2550	2907
ACSL5	176	308	70	107	242	182	84	115	248	264	41	88
ACSL6	1	2	0	0	7	1	0	1	0	0	0	1
ACSM1	0	0	0	0	0	0	0	0	0	0	0	0
ACSM2A	0	0	0	0	0	0	0	0	0	0	0	0
ACSM2B	0	0	0	0	0	0	0	0	0	0	0	0
ACSM3	14	11	3	13	15	14	19	6	7	11	2	9
ACSM4	0	0	0	0	0	0	0	0	0	0	0	0
ACSM5	1	0	0	0	6	1	0	0	4	1	0	0
ACSS1	126	157	46	206	97	71	20	70	148	60	29	76
ACSS2	609	1604	549	677	523	536	389	611	764	690	314	480
ACSS3	157	142	89	66	158	81	71	69	76	54	27	38
ACTA1	0	4	2	1	2	0	1	1	0	1	3	1
ACTA2	727	642	4976	1059	1229	761	3832	1365	1885	656	5731	1356
ACTB	79978	43887	175905	150766	97503	60203	118409	168963	117059	54921	141803	129562
ACTBL2	4	0	2	0	0	1	0	0	0	0	0	0
ACTC1	163	114	64	82	58	24	52	74	225	30	97	34
ACTG1	100270	100337	127343	121767	106670	95556	95382	140489	85672	92925	89914	108517
ACTG2	2	0	41	2	5	4	20	5	8	4	25	5
ACTL6A	495	650	1086	1076	725	693	1241	1435	688	619	973	1127
ACTL6B	1	0	0	0	0	0	0	0	0	0	0	0
ACTL7A	0	0	0	0	0	0	0	0	0	0	0	0
ACTL7B	0	0	0	0	1	0	0	0	0	0	0	0
ACTL8	0	0	0	0	1	1	0	1	0	0	0	0
ACTL9	0	0	0	0	0	0	0	0	0	0	0	0
ACTN1	8952	8328	18888	10517	11424	8424	13719	12058	14223	7551	16761	11447
ACTN2	4	6	0	0	0	2	0	1	0	0	0	0
ACTN3	0	0	0	0	0	0	0	2	1	0	1	3
ACTN4	11361	10951	24856	17636	11294	9500	18024	19267	15287	6698	20260	14822
ACTR10	1101	1369	1270	1340	1199	1259	1391	1621	1412	1253	1334	1643
ACTR1A	1663	2167	4223	3356	2113	1996	3879	4928	3087	1730	3130	3695
ACTR1B	1067	1527	1118	1083	1068	1015	931	1505	970	820	663	1142
ACTR2	5731	7011	9375	11435	7210	6931	11962	14470	8249	7904	9209	10981
ACTR3	3736	5282	7047	7791	5167	5444	8304	9990	6198	5741	7133	7407
ACTR3B	111	142	88	123	103	118	85	162	90	88	69	143
ACTR3BP2	0	0	0	0	0	0	0	0	0	0	0	0
ACTR3BP5	0	0	0	0	0	0	0	0	0	0	0	0
ACTR3C	16	16	7	6	10	6	5	12	18	11	3	6
ACTR5	90	125	141	153	110	141	141	185	97	132	112	154
ACTR6	238	298	251	345	299	290	347	393	234	284	291	372
ACTR8	443	757	755	843	562	511	675	882	657	645	691	872
ACTRT1	0	0	0	0	0	0	0	0	0	0	0	0
ACTRT2	0	0	0	0	0	0	0	0	0	0	0	0
ACVR1	3139	4545	1783	2091	3769	3568	2259	2131	3402	2961	2024	2331
ACVR1B	494	622	463	584	585	548	362	567	494	492	407	492
ACVR1C	6	32	2	12	11	26	4	5	6	35	4	3
ACVR2A	126	179	130	153	163	168	163	179	157	155	132	136
ACVR2B	148	222	81	157	216	248	128	140	155	200	64	129
ACVRL1	158	288	227	207	168	203	150	205	190	169	177	221
ACY1	2	4	1	3	1	0	1	4	0	1	0	1
ACY3	0	0	0	0	0	0	0	0	0	0	0	0
ACYP1	34	39	51	72	42	47	70	75	32	37	55	65
ACYP2	65	115	75	74	82	43	102	75	87	48	63	68
ADA	108	94	83	67	146	102	66	102	126	120	75	72
ADAD1	0	0	0	0	0	0	0	0	0	0	0	0
ADAD2	0	0	0	0	0	0	0	1	0	0	0	0
ADAL	166	193	292	342	145	130	244	295	248	203	331	342
ADAM1	46	42	40	87	49	51	72	55	63	30	42	33
ADAM10	2928	4653	3795	5136	3352	4066	4275	6274	3799	4422	3399	4453
ADAM11	16	28	6	17	18	26	5	28	12	40	1	13
ADAM12	3697	4388	6939	6084	3738	5936	11198	10713	3607	8429	10351	8285
ADAM15	2724	2805	3754	2302	2351	1756	2988	2914	2712	1530	3063	2625
ADAM17	830	1438	1013	1231	1046	1112	1078	1451	1315	1453	974	1281
ADAM18	0	0	0	0	0	0	0	0	0	0	0	0
ADAM19	264	800	101	1011	146	546	90	2145	235	684	119	842
ADAM2	0	0	0	0	0	0	0	0	0	0	0	0
ADAM20	1	0	0	4	4	7	2	0	1	1	8	0
ADAM21	19	20	7	13	16	10	12	7	14	15	4	3
ADAM21P1	2	1	0	2	0	0	0	1	0	0	0	1
ADAM22	36	69	5	16	43	49	15	40	41	25	6	8
ADAM23	8	18	35	39	26	32	43	45	5	7	12	11
ADAM28	1	8	0	5	11	21	1	5	6	5	0	3
ADAM29	0	0	0	0	0	0	0	0	0	0	0	0
ADAM30	0	0	0	0	0	0	0	0	0	0	0	0
ADAM32	61	38	32	32	112	62	72	47	43	30	28	22
ADAM33	243	273	148	303	332	355	152	368	441	381	168	341
ADAM3A	0	0	0	0	0	0	0	0	0	0	0	0
ADAM5P	0	0	0	0	0	0	0	0	0	0	0	0
ADAM6	0	0	0	0	0	0	0	0	0	0	0	0
ADAM7	0	0	0	0	0	0	0	0	0	0	0	0
ADAM8	13	5	15	25	26	25	15	21	22	16	10	20
ADAM9	8400	9578	8186	13263	7094	7781	7243	14916	9194	7562	6491	9613
ADAMDEC1	0	0	0	0	0	1	0	0	0	1	0	0
ADAMTS1	24107	1427	30399	25609	19318	2225	24740	20177	14071	1635	23416	18860
ADAMTS10	475	601	626	427	642	651	645	364	626	542	693	404
ADAMTS12	141	100	194	368	56	95	50	261	75	237	27	132
ADAMTS13	201	127	129	242	235	162	113	172	156	123	92	168
ADAMTS14	21	77	193	158	66	239	206	208	27	234	116	208
ADAMTS15	268	21	520	1072	473	24	592	1052	389	19	260	730
ADAMTS16	0	3	14	7	5	12	75	13	4	18	108	57
ADAMTS17	32	65	41	43	81	46	63	44	69	32	52	38
ADAMTS18	0	0	0	0	0	0	1	0	0	0	0	0
ADAMTS19	0	0	1	3	0	0	0	0	0	0	0	0
ADAMTS2	5083	1906	9166	2898	6017	3216	12712	4867	6385	2764	12525	6593
ADAMTS20	0	0	0	0	0	0	0	0	0	0	0	0
ADAMTS3	119	175	219	205	105	98	96	128	69	69	47	75
ADAMTS4	21	36	38	20	46	53	59	35	47	62	78	65
ADAMTS5	19729	1843	12744	7239	18117	1934	12636	6630	13353	1509	9112	4770
ADAMTS6	414	264	602	610	519	480	685	599	394	214	759	593
ADAMTS7	168	180	588	130	585	434	650	248	1294	557	1183	436
ADAMTS8	1	2	1	9	0	0	0	3	0	2	0	3
ADAMTS9	80	74	90	93	105	62	144	70	105	41	67	71
ADAMTS9-AS2	65	86	8	22	76	67	20	17	31	53	9	21
ADAMTSL1	1907	1828	6601	7650	2156	2036	5115	7627	2710	2855	5258	7343
ADAMTSL2	9	2	1	2	7	6	0	1	4	2	0	1
ADAMTSL3	893	1330	425	315	841	508	512	341	1038	436	497	448
ADAMTSL4	1503	828	1184	630	1450	791	838	542	1333	509	928	417
ADAMTSL5	144	74	307	84	173	94	249	140	210	72	315	122
ADAP1	3	4	30	3	9	12	32	23	10	5	13	15
ADAP2	12	5	2	3	12	5	3	7	12	4	1	4
ADAR	4261	6100	4975	6292	5299	4862	4868	7076	6029	4716	4354	6109
ADARB1	1186	1918	839	1209	1175	1176	582	824	1782	1238	564	732
ADARB2	1	1	0	0	1	1	0	0	10	3	1	0
ADAT1	280	279	525	469	383	287	594	741	404	218	456	478
ADAT2	78	71	75	163	121	95	147	169	112	75	70	152
ADAT3	39	96	61	68	52	79	43	86	52	55	49	66
ADC	41	148	11	58	87	101	38	104	66	123	25	55
ADCK1	118	86	96	112	118	75	102	107	107	92	74	77
ADCK2	318	350	430	259	304	222	333	336	328	179	311	336
ADCK3	269	470	241	306	320	309	223	273	277	310	254	328
ADCK4	350	510	368	575	413	322	277	487	377	324	292	439
ADCK5	75	159	124	145	106	95	107	146	83	84	49	147
ADCY1	26	129	33	10	82	231	49	38	83	396	26	32
ADCY10	2	2	0	3	1	1	2	1	5	4	2	0
ADCY2	881	791	315	107	748	369	195	55	858	340	342	144
ADCY3	1875	2396	1547	1574	1563	1226	1008	1496	1706	1246	1049	1423
ADCY4	2010	76	3888	1220	2321	158	2295	693	2661	182	1745	1131
ADCY5	128	122	38	43	74	52	22	59	59	44	15	42
ADCY6	1350	1150	1569	1458	1682	1123	1517	1442	1548	987	1063	1266
ADCY7	2049	1729	2664	2950	2127	1547	2602	3424	3465	1845	3071	3443
ADCY8	0	6	0	0	0	17	0	0	2	13	0	0
ADCY9	1657	1868	3194	2221	1894	1275	2902	2040	2903	1341	3224	2392
ADCYAP1	0	0	0	0	0	0	0	0	0	0	0	1
ADCYAP1R1	0	2	1	0	1	2	1	0	0	2	0	1
ADD1	4471	5401	7175	6919	5358	4589	5893	8437	7035	4383	6272	6734
ADD2	0	8	1	26	0	2	0	7	0	2	4	4
ADD3	1133	1038	1816	2449	2163	1250	2590	2749	2663	1117	2542	2644
ADH1A	0	0	0	0	0	0	0	0	0	0	0	0
ADH1B	26	3	60	352	10	1	19	88	227	10	208	342
ADH1C	0	0	1	7	0	2	3	5	2	6	6	7
ADH4	0	0	0	2	0	0	0	0	1	0	0	3
ADH5	3130	4609	2416	5108	3746	3618	2620	5816	4353	4373	1964	5422
ADH6	1	1	8	37	0	0	1	12	1	1	5	9
ADH7	0	0	0	0	0	0	0	0	0	0	0	1
ADHFE1	236	107	70	156	220	88	39	69	237	73	72	53
ADI1	1324	1462	2017	1963	1484	1043	2074	2457	1991	940	1593	1785
ADIG	0	0	1	0	0	0	0	0	0	0	0	1
ADIPOQ	0	0	0	0	0	0	0	0	5	0	0	0
ADIPOR1	2175	2828	2777	2180	2036	2312	2604	2753	2464	1724	2518	1968
ADIPOR2	1432	2423	1281	1508	1279	1625	1320	2000	1423	1534	1101	1461
ADK	900	1002	592	1055	954	829	897	1534	1071	716	783	1044
ADM	5586	3243	1590	2265	5093	5386	557	1564	4180	2353	518	1460
ADM2	210	471	1996	1036	298	469	1477	722	437	312	1655	995
ADNP	1750	2637	2055	2940	2255	2422	2213	3400	2132	2162	2190	2681
ADNP2	441	737	701	689	598	637	693	886	568	578	599	726
ADO	515	783	890	876	718	800	1038	1245	806	858	849	1029
ADORA1	261	265	595	517	206	144	478	332	227	118	331	352
ADORA2A	10	22	9	15	26	17	15	11	5	10	5	6
ADORA2B	81	80	175	120	75	87	169	137	57	44	143	107
ADORA3	0	7	0	3	0	1	1	4	0	0	1	2
ADPGK	1351	1482	1449	1661	1300	1251	1337	1996	1105	992	1022	1391
ADPRH	164	200	211	153	232	222	256	234	246	173	229	261
ADPRHL1	9	18	28	28	40	30	46	60	47	31	47	64
ADPRHL2	355	447	484	441	381	419	420	638	366	336	299	455
ADRA1A	0	0	0	0	0	0	0	0	0	0	0	0
ADRA1B	8	3	9	13	10	4	12	20	13	3	3	10
ADRA1D	0	0	5	1	3	3	5	2	2	1	5	4
ADRA2A	173	320	421	441	210	234	576	689	367	294	710	1091
ADRA2B	1	0	4	0	7	6	3	0	4	0	0	1
ADRA2C	32	7	27	6	34	7	33	14	61	15	27	21
ADRB1	0	0	0	0	0	0	0	0	0	0	0	0
ADRB2	57	54	384	189	52	47	271	215	28	16	256	130
ADRB3	1	0	0	0	0	0	0	0	0	0	0	0
ADRBK1	842	1334	1665	1542	987	1018	1315	1533	874	830	1205	1295
ADRBK2	105	131	109	122	130	141	125	202	104	146	111	124
ADRM1	684	1011	2361	1465	803	842	1534	2036	984	729	1655	1534
ADSL	782	1365	1222	1398	830	1078	1184	1868	850	1038	1095	1520
ADSS	1029	1679	1327	1650	1436	2032	1651	1757	1209	1588	1288	1676
ADSSL1	477	589	134	336	582	685	129	386	218	186	80	169
AEBP1	50259	94409	18259	19334	51873	73642	11810	14555	39712	44866	12907	16622
AEBP2	687	968	469	936	813	752	668	1120	578	946	499	890
AEN	216	314	545	462	428	469	589	952	304	447	465	724
AES	3582	5237	4473	5338	3753	4392	3548	8042	4272	3360	3460	4441
AFAP1	2440	3037	4397	2359	3044	2743	3983	2286	3824	1983	5449	3055
AFAP1-AS1	1	0	0	1	0	0	0	0	0	0	0	0
AFAP1L1	11	144	84	98	52	223	141	270	37	199	142	173
AFAP1L2	2	7	1	2	3	4	2	1	0	4	0	1
AFF1	1636	2227	1070	2011	1713	1847	1232	2086	1824	1915	1354	1580
AFF2	192	208	103	19	217	68	157	49	52	70	20	14
AFF3	436	276	574	1153	759	448	740	1229	615	528	481	1412
AFF4	4540	5709	4015	5128	6397	5737	5358	5867	5906	5593	4886	5054
AFG3L1P	131	107	237	216	214	135	216	217	132	93	177	171
AFG3L2	735	1141	950	1050	943	974	992	1394	831	921	773	1124
AFM	0	0	0	0	0	0	0	0	0	0	0	0
AFMID	301	348	324	367	355	389	278	425	339	250	298	320
AFP	0	1	6	1	0	0	5	1	0	1	12	5
AFTPH	683	948	684	907	738	766	710	938	750	706	697	812
AGA	633	575	468	507	736	740	712	808	595	416	423	577
AGAP1	462	711	583	451	589	953	532	709	770	688	707	663
AGAP11	85	42	306	274	74	34	214	166	131	30	251	169
AGAP2	1	2	5	9	2	10	2	10	1	5	1	4
AGAP3	762	1476	913	1116	1033	952	662	1018	826	818	653	923
AGAP4	21	23	35	48	43	37	38	41	18	11	23	19
AGAP5	96	58	86	157	125	85	113	91	86	71	97	97
AGAP6	169	90	177	263	261	101	204	174	232	104	240	146
AGAP7	1	1	2	2	5	4	7	7	24	17	21	22
AGAP8	5	3	1	6	6	7	18	8	12	2	15	8
AGAP9	8	8	17	15	13	6	20	7	12	5	11	18
AGBL1	0	0	0	0	0	0	0	0	0	0	0	0
AGBL2	9	8	4	20	14	10	3	14	5	14	5	11
AGBL3	19	6	21	21	14	9	13	18	9	12	10	16
AGBL4	1	2	0	0	1	0	0	0	2	2	0	0
AGBL5	542	971	606	882	477	532	447	1035	512	566	492	733
AGER	38	20	66	200	28	29	40	39	30	22	38	64
AGFG1	1434	2038	2473	2209	1752	2026	2523	2388	1743	2039	2266	2091
AGFG2	203	324	333	411	217	240	236	470	228	202	223	309
AGGF1	851	1035	936	1283	1058	971	1057	1556	1108	943	948	1122
AGK	293	384	626	709	380	397	535	757	393	321	520	572
AGL	774	997	565	793	848	1118	756	969	1029	1142	571	856
AGMAT	12	13	31	32	28	25	35	54	15	16	23	25
AGMO	4	2	10	12	3	2	9	8	8	15	13	18
AGPAT1	1542	2091	2864	2588	1864	1755	2696	3489	1929	1347	2318	2273
AGPAT2	603	980	609	713	734	767	786	988	610	801	585	921
AGPAT3	1969	2139	2639	3147	2310	1979	2517	3806	2611	1845	2184	2963
AGPAT4	763	1085	259	871	1187	1052	426	849	915	922	332	768
AGPAT5	451	886	782	877	562	856	1140	1278	445	699	748	915
AGPAT6	1543	2395	2044	1791	1759	2099	1924	2166	1815	1753	1621	1792
AGPAT9	10	67	4	33	10	36	8	61	3	13	0	26
AGPHD1	24	25	47	52	34	16	37	36	30	19	42	40
AGPS	868	1104	1486	1645	1132	1039	1738	2091	1566	1167	1379	1607
AGR2	25	21	3	9	8	13	1	23	24	3	0	1
AGR3	0	0	0	0	0	0	0	0	0	0	0	0
AGRN	2829	4031	2180	2328	2457	3401	1924	4570	1924	2413	1533	2921
AGRP	0	0	0	0	0	0	0	0	0	0	0	2
AGSK1	0	0	0	0	0	0	0	0	0	0	0	0
AGT	394	817	92	24	1627	1213	198	130	528	180	72	22
AGTPBP1	266	507	455	468	334	421	504	658	367	428	479	564
AGTR1	77	62	9	15	98	83	6	20	54	126	6	39
AGTR2	0	0	0	0	0	0	0	0	0	0	0	0
AGTRAP	688	1153	708	616	590	596	568	662	685	497	628	677
AGXT	0	0	0	0	0	0	0	0	0	0	0	0
AGXT2	0	0	0	0	0	0	0	0	0	0	0	0
AGXT2L1	0	0	0	0	0	0	0	0	0	0	0	0
AGXT2L2	468	503	406	612	578	517	366	478	474	330	335	500
AHCTF1	1017	1459	2024	1713	1344	1302	2281	1947	1356	1247	2076	1801
AHCY	1584	2466	1623	1897	1614	1965	1579	2982	1573	1749	1497	2168
AHCYL1	2303	2756	2980	3998	3464	2677	3445	4538	3933	2554	2974	3481
AHCYL2	418	563	422	441	475	490	432	493	453	441	385	463
AHDC1	903	1127	978	1175	996	805	744	1183	973	696	731	975
AHI1	806	1166	454	794	976	1245	560	838	771	1096	559	706
AHNAK	79674	87557	58606	72432	86281	67501	90338	79671	108275	62058	97784	81198
AHNAK2	8699	11861	4386	6509	12504	11335	5360	10266	18958	12038	7382	11171
AHR	5997	1797	7550	7155	6499	1875	8425	9407	7730	2367	8084	6912
AHRR	223	579	1181	2790	662	847	1287	2846	303	789	783	1867
AHSA1	770	1073	1570	1375	866	1027	1552	1709	1153	926	1409	1394
AHSA2	1032	681	640	1305	1114	761	662	547	698	701	445	592
AHSG	0	0	0	0	0	0	0	0	0	0	0	0
AHSP	0	0	0	0	3	0	0	0	0	0	0	0
AICDA	0	0	0	0	0	0	0	0	0	0	0	0
AIDA	2364	3405	3754	4096	2801	2930	4397	4738	3630	3453	4386	4193
AIF1	0	0	0	0	0	0	0	0	0	0	0	0
AIF1L	2	2	25	7	2	4	4	1	3	1	41	4
AIFM1	339	304	578	600	410	295	537	788	556	306	479	685
AIFM2	375	301	709	432	541	361	600	529	543	323	565	557
AIFM3	16	9	3	5	9	9	4	10	9	4	1	5
AIG1	587	861	322	581	631	744	392	766	623	683	315	646
AIM1	119	412	145	1085	130	281	134	2002	158	469	227	1139
AIM1L	1	0	0	0	0	0	0	0	0	0	0	0
AIM2	1	0	0	0	3	0	0	0	1	2	0	0
AIMP1	984	1421	761	1152	871	1040	940	1361	1000	905	741	995
AIMP2	296	356	1113	733	400	352	1078	859	408	340	1045	790
AIP	721	1344	694	763	703	1032	611	918	727	713	495	739
AIPL1	0	0	0	0	0	0	1	0	1	0	0	0
AIRE	0	0	0	0	0	0	0	0	0	2	0	0
AJAP1	0	0	0	0	0	1	0	0	2	0	4	3
AK1	1469	1503	2702	1632	1672	1159	2329	2604	2106	857	2402	1797
AK2	1492	1943	2136	2875	1612	1727	1850	3693	1966	1554	1834	2398
AK3	1384	1156	1072	1541	1358	991	956	1885	2078	1428	1166	1578
AK4	4610	4349	2489	1950	4332	4036	2284	2272	3708	3006	1793	1544
AK5	8	26	20	12	26	109	21	48	14	97	66	69
AK7	17	17	2	4	7	29	1	4	30	33	11	4
AK8	17	18	18	24	29	16	15	26	31	9	17	14
AKAP1	455	778	596	652	659	571	512	760	589	472	374	539
AKAP10	574	652	648	788	732	635	738	872	618	513	665	715
AKAP11	2340	2911	1954	2830	3167	3114	2910	3606	3303	3599	2681	3147
AKAP12	4909	1432	4487	3078	4122	1197	2336	2454	3985	1085	2696	2073
AKAP13	1770	2933	1291	1641	2396	2444	1740	1983	2410	2488	1897	1731
AKAP14	0	0	0	0	0	0	0	0	0	0	0	0
AKAP17A	0	0	0	0	0	0	0	0	0	0	0	0
AKAP2	4	4	0	2	4	6	2	2	4	4	3	2
AKAP3	45	37	18	42	14	7	19	16	39	21	23	27
AKAP4	0	0	0	0	0	0	0	0	0	0	0	0
AKAP5	5	2	11	41	11	14	16	47	8	5	10	15
AKAP6	137	140	56	50	39	52	24	21	174	86	72	28
AKAP7	96	127	129	159	92	97	107	135	77	95	134	148
AKAP8	404	514	579	659	547	497	499	684	477	412	546	544
AKAP8L	386	661	626	807	545	462	547	638	444	406	450	516
AKAP9	2083	2356	1091	2155	2566	2556	1694	2480	2278	2197	1679	2094
AKD1	124	158	71	129	145	149	119	113	184	133	118	118
AKIP1	260	249	374	342	271	214	384	486	299	176	304	351
AKIRIN1	703	818	1300	1107	786	752	1347	1553	900	671	982	997
AKIRIN2	734	850	1220	1118	801	685	1156	1424	772	543	1236	1088
AKIRIN2-AS1	36	32	21	19	44	28	29	40	11	33	22	31
AKNA	369	459	793	602	686	464	637	458	576	532	948	798
AKNAD1	2	3	1	7	0	6	2	4	4	5	0	1
AKR1A1	870	1405	980	997	940	1323	924	1461	1030	1192	745	1133
AKR1B1	1344	1908	2777	3494	1346	1378	2269	3962	1848	1469	1683	2965
AKR1B10	1	8	66	91	3	4	65	44	6	19	37	48
AKR1B15	0	0	0	1	0	1	0	2	4	1	8	3
AKR1C1	1796	3578	689	1211	1201	1886	813	785	1325	1577	825	965
AKR1C2	1601	2271	548	572	4288	5107	1483	1745	3911	4868	1442	2080
AKR1C3	589	568	137	167	1079	627	292	298	1168	797	328	418
AKR1C4	0	0	0	1	0	0	0	0	0	1	0	0
AKR1CL1	0	0	0	0	0	0	0	0	0	0	0	0
AKR1D1	0	0	0	0	0	0	0	0	0	0	0	0
AKR1E2	25	25	53	27	35	27	68	59	36	15	44	42
AKR7A2	834	1084	825	948	793	866	811	1537	856	867	686	1308
AKR7A2P1	0	0	0	0	0	0	0	0	0	0	0	0
AKR7A3	9	15	4	20	17	21	9	34	11	9	6	26
AKR7L	2	9	3	15	5	9	2	2	3	6	6	5
AKT1	3120	4780	6143	5339	3191	3807	4880	6665	3457	2910	4545	4996
AKT1S1	1440	2157	2894	2742	1395	1447	2104	3335	1859	1245	2436	2332
AKT2	2049	2743	3114	3125	2243	2135	2425	3645	2406	1819	2500	2894
AKT3	2278	5393	2892	3627	2548	3901	3166	3602	2878	3575	3886	3252
AKTIP	364	452	519	573	406	372	472	630	453	336	505	430
ALAD	905	1340	983	1470	1001	966	934	1686	1207	818	825	1151
ALAS1	554	536	1167	994	671	501	947	1267	663	438	775	1032
ALAS2	0	0	0	0	0	0	0	0	0	0	0	0
ALB	2	0	0	0	4	1	0	1	1	1	1	1
ALCAM	3495	11034	14451	15306	2042	4488	11461	10797	6614	5608	17646	11482
ALDH16A1	233	318	576	468	317	245	521	523	307	203	406	494
ALDH18A1	1802	2035	2826	3128	1943	1877	2545	3796	2131	1640	1943	2671
ALDH1A1	0	0	1	0	2	0	0	0	2	0	0	0
ALDH1A2	235	197	40	2	570	372	127	77	174	169	28	25
ALDH1A3	407	206	1329	762	414	179	721	527	338	130	902	614
ALDH1B1	450	325	657	516	570	404	527	732	884	430	457	631
ALDH1L1	6	11	2	0	7	1	0	0	1	1	0	0
ALDH1L2	2454	2418	8319	8175	2780	2081	7229	6572	5473	2892	9721	7741
ALDH2	807	1508	1547	1937	665	816	1167	1970	827	509	972	1446
ALDH3A1	27	51	309	720	7	10	179	530	32	9	134	307
ALDH3A2	4035	4503	3716	6103	3328	2740	3983	4771	3898	2349	2799	4846
ALDH3B1	1456	1392	1583	1609	1791	1445	1570	2417	1831	1012	1375	1630
ALDH3B2	0	0	0	0	0	0	0	0	1	0	0	0
ALDH4A1	152	149	314	283	178	120	286	407	279	106	268	314
ALDH5A1	260	199	141	116	207	101	129	119	210	117	107	119
ALDH6A1	529	549	284	560	523	444	270	621	497	351	228	427
ALDH7A1	648	913	1153	1514	811	725	1328	2131	929	787	1190	1509
ALDH8A1	16	6	7	14	7	4	5	9	3	2	2	0
ALDH9A1	1356	1889	1600	2038	1614	1273	1722	2463	1242	1176	1111	1640
ALDOA	24056	49518	33289	36079	23605	35468	23998	45439	22585	28965	23745	32124
ALDOB	0	0	0	1	0	0	0	0	0	0	0	0
ALDOC	897	3057	385	751	837	1829	343	1133	749	1420	244	546
ALG1	562	762	1108	993	601	590	989	1160	798	576	853	1064
ALG10	106	106	150	159	145	127	210	155	141	118	157	165
ALG10B	355	407	217	328	404	386	346	359	315	333	283	318
ALG11	131	147	147	172	157	142	194	215	148	141	145	165
ALG12	491	797	581	585	653	646	577	783	796	567	470	610
ALG13	511	516	515	768	754	611	660	738	635	573	597	615
ALG14	128	204	247	178	128	134	258	313	182	125	184	220
ALG1L	3	3	3	3	5	2	4	2	0	0	0	0
ALG1L2	0	0	1	1	1	0	0	0	0	0	0	0
ALG2	785	946	1017	1066	900	792	1065	1157	1014	758	841	923
ALG3	489	718	1180	1064	590	672	1033	1152	785	562	923	911
ALG5	454	592	553	504	591	586	626	743	761	481	474	600
ALG6	209	257	274	294	296	195	353	320	234	210	222	242
ALG8	624	631	778	663	626	578	862	894	723	620	564	651
ALG9	546	685	810	857	705	644	777	994	615	605	766	771
alignment_not_unique	1019453	1128260	883155	1060654	1105533	996553	929493	1039150	980618	817740	880966	903174
ALK	0	1	0	2	0	11	1	3	0	2	0	0
ALKBH1	167	221	191	252	189	192	202	352	201	170	213	250
ALKBH2	132	217	184	218	164	219	152	240	112	167	154	200
ALKBH3	264	402	452	464	279	313	447	565	318	288	473	466
ALKBH4	166	210	214	224	176	192	166	285	177	127	152	247
ALKBH5	2563	3897	4022	3663	2857	3138	3891	4834	2557	2771	3186	3384
ALKBH6	123	115	282	255	146	109	218	277	125	84	220	200
ALKBH7	662	1250	444	622	604	849	417	807	498	581	345	655
ALKBH8	125	179	173	299	193	176	280	343	223	172	187	270
ALLC	0	0	0	0	0	0	0	0	0	0	0	0
ALMS1	535	860	808	1034	619	769	1053	1185	674	801	1077	1011
ALMS1P	0	4	1	1	3	6	1	3	4	9	7	7
ALOX12	5	20	81	27	26	10	54	9	2	14	73	14
ALOX12B	1	0	0	0	0	0	0	0	0	0	0	1
ALOX12P2	0	0	2	0	1	0	0	0	1	0	0	2
ALOX15	2	1	0	2	0	0	0	0	0	0	0	1
ALOX15B	3	4	0	0	9	7	3	3	3	3	0	2
ALOX5	0	0	0	0	0	0	0	0	1	0	0	0
ALOX5AP	1	4	0	0	0	1	1	2	0	3	0	2
ALOXE3	0	0	3	0	0	0	3	0	1	0	4	3
ALPI	0	0	0	0	0	0	0	0	0	0	0	0
ALPK1	317	410	366	412	464	440	377	384	391	390	382	454
ALPK2	376	66	3007	1668	745	223	2836	1532	733	184	1856	1344
ALPK3	219	327	80	81	403	447	60	60	330	300	80	84
ALPL	383	53	1413	125	393	42	1067	51	223	21	399	82
ALPP	0	0	0	0	0	0	0	0	0	0	0	0
ALPPL2	0	0	0	0	0	0	0	0	0	0	0	0
ALS2	635	812	724	704	818	705	764	812	883	741	724	783
ALS2CL	204	220	214	108	344	204	256	120	148	64	79	52
ALS2CR11	22	7	17	19	42	27	57	32	26	33	40	35
ALS2CR12	10	15	11	18	13	8	14	9	7	8	14	13
ALS2CR8	283	277	128	317	366	345	240	294	300	249	176	256
ALX1	0	0	0	0	0	0	0	0	0	0	0	0
ALX3	2	6	3	4	3	0	4	2	8	8	5	1
ALX4	11	1	1	4	44	19	3	10	16	4	4	0
AMACR	3	9	18	11	14	8	19	22	7	7	18	12
ambiguous	561153	584926	564346	620830	521303	567267	469941	662048	518882	496665	449857	621040
AMBN	0	0	0	0	0	0	0	0	0	0	0	0
AMBP	0	1	1	1	1	2	0	2	1	0	2	1
AMBRA1	582	1111	566	652	616	640	479	871	666	688	421	736
AMD1	1066	1098	1986	1683	1138	1121	2132	2288	1378	1204	1605	1679
AMDHD1	11	15	24	19	16	6	18	19	9	9	8	12
AMDHD2	794	1111	390	391	936	1025	241	378	655	770	215	406
AMELX	0	0	0	0	0	0	0	0	0	0	0	0
AMELY	0	0	0	0	0	0	0	0	0	0	0	0
AMFR	2808	3840	2641	2300	2996	2641	2595	3014	2950	2602	1987	2749
AMH	3	4	30	21	6	3	28	6	3	4	11	14
AMHR2	0	0	0	0	1	3	0	0	1	0	0	0
AMICA1	0	0	0	0	0	0	0	0	0	0	2	0
AMIGO1	50	59	38	43	31	15	12	20	75	39	32	32
AMIGO2	81	565	1260	539	88	416	1038	798	90	423	846	636
AMIGO3	33	67	143	116	30	31	125	105	38	42	94	102
AMMECR1	219	361	456	539	272	411	663	932	331	429	578	623
AMMECR1L	599	740	955	792	774	673	1011	890	736	644	860	830
AMN	1	7	2	7	9	13	4	3	2	10	0	6
AMN1	62	76	41	72	58	92	48	113	62	77	29	80
AMOT	397	474	86	202	543	402	113	359	963	621	92	395
AMOTL1	2321	2893	2062	2324	2536	2480	2184	2884	3110	2359	2187	2318
AMOTL2	5395	1833	6280	3781	5641	1789	5741	4324	6239	1807	5399	4024
AMPD1	0	0	0	0	0	0	2	0	0	0	0	0
AMPD2	856	1210	1544	2182	940	1238	1234	2182	908	976	962	1681
AMPD3	269	189	70	138	155	161	25	92	176	193	43	88
AMPH	203	334	88	56	88	175	62	112	249	544	107	217
AMT	104	107	95	206	108	75	33	33	81	87	50	106
AMTN	6	3	8	0	3	3	9	1	3	5	7	2
AMY1A	0	0	0	0	0	0	0	0	0	0	0	0
AMY1B	0	0	0	0	0	0	0	0	0	0	0	0
AMY1C	0	0	0	0	0	0	0	0	0	0	0	0
AMY2A	0	0	0	0	0	0	0	0	0	0	0	0
AMY2B	63	50	31	51	47	61	19	14	51	73	20	28
AMZ1	7	2	19	3	8	12	24	2	8	17	53	8
AMZ2	1060	1328	1312	1728	999	1044	1249	2271	1064	918	1317	1547
AMZ2P1	155	161	115	192	172	137	100	140	110	109	124	145
ANAPC1	693	951	1408	1359	924	951	1400	1464	907	922	1359	1328
ANAPC10	93	120	134	171	120	127	173	228	169	102	145	156
ANAPC11	549	703	719	668	499	494	512	827	471	471	486	890
ANAPC13	753	677	1113	1236	812	666	1092	1671	933	808	946	1187
ANAPC16	1036	1584	964	1266	1243	1139	1075	1687	1164	998	815	1169
ANAPC2	472	581	758	790	542	528	591	742	490	461	493	700
ANAPC4	437	548	449	661	544	568	572	701	539	504	486	511
ANAPC5	1730	1828	2552	2556	1965	1726	2537	3013	1814	1460	2028	2383
ANAPC7	507	623	1094	972	728	585	1100	1236	752	604	1060	916
ANG	247	388	70	129	183	138	103	114	235	112	104	96
ANGEL1	320	459	222	372	496	350	249	488	381	393	238	380
ANGEL2	527	627	563	928	634	632	718	929	696	628	607	767
ANGPT1	608	892	148	626	706	888	186	868	1659	1668	189	1361
ANGPT2	9	10	1	8	14	23	11	9	15	15	9	12
ANGPT4	5	0	6	1	6	1	1	0	1	0	0	0
ANGPTL1	156	85	113	135	113	64	118	93	189	64	151	117
ANGPTL2	4505	7709	1471	3832	4724	5904	1222	3652	5454	6600	1331	4876
ANGPTL3	0	0	0	0	0	0	0	0	0	0	0	0
ANGPTL4	2785	2319	394	394	1751	2331	325	245	1313	890	265	328
ANGPTL5	1012	235	385	297	701	117	438	363	709	93	385	253
ANGPTL6	7	16	3	3	7	5	2	5	4	8	4	6
ANGPTL7	3578	452	14	170	737	105	4	59	549	12	1	67
ANK1	85	97	150	164	107	110	241	185	101	74	175	92
ANK2	498	868	695	328	453	647	513	278	578	761	695	446
ANK3	126	132	129	130	269	199	156	246	139	58	134	89
ANKAR	101	67	28	86	106	91	61	73	79	88	73	58
ANKDD1A	185	206	44	65	156	144	61	91	220	174	62	105
ANKFN1	0	0	0	0	0	0	0	0	0	0	0	0
ANKFY1	1658	1801	2145	2135	2185	1712	2127	2478	2479	1952	2029	2560
ANKH	3794	9308	4361	7262	5705	7789	6302	12863	6100	5481	3897	6872
ANKHD1	39	57	26	46	64	43	30	54	38	52	37	49
ANKHD1-EIF4EBP3	3	1	0	1	2	4	1	2	0	1	3	6
ANKIB1	2435	2928	2647	3373	3303	3127	3700	3988	3293	3296	3149	3473
ANKK1	10	4	2	2	11	4	1	2	2	3	1	4
ANKLE1	11	8	10	9	5	9	6	9	10	10	4	5
ANKLE2	1355	1806	2192	1726	1653	1945	2523	2302	1584	1466	1700	1738
ANKMY1	57	75	141	101	110	73	114	107	72	50	134	128
ANKMY2	322	490	361	526	399	529	436	732	334	439	334	512
ANKRA2	284	297	262	373	384	350	305	370	308	287	286	377
ANKRD1	36	0	360	1	18	1	124	0	119	5	631	5
ANKRD10	855	2075	314	920	1187	1470	500	760	997	1651	378	926
ANKRD11	2560	3414	6781	5840	3348	3206	6325	5146	3857	2587	7462	5081
ANKRD12	2277	3594	1438	2709	3073	3127	1819	2717	2576	3107	1682	2053
ANKRD13A	2086	1367	2287	2180	2220	1269	2063	2481	2742	1234	2232	2078
ANKRD13B	304	573	354	558	400	433	266	506	268	396	224	397
ANKRD13C	771	1146	858	1116	981	896	1277	1520	1099	1044	977	1096
ANKRD13D	381	567	572	568	514	625	454	589	458	439	521	508
ANKRD16	137	193	87	179	161	193	97	169	137	188	111	210
ANKRD17	2468	3252	2625	3844	2980	3257	3030	4370	3164	2932	2717	3249
ANKRD18A	1	1	1	2	0	0	3	4	0	1	6	5
ANKRD19P	0	0	0	0	0	0	0	0	0	0	0	0
ANKRD2	7	7	8	12	6	6	4	15	8	7	8	18
ANKRD20A1	0	0	0	0	0	0	0	0	0	0	0	0
ANKRD20A2	0	0	0	0	0	0	0	0	0	0	0	0
ANKRD20A3	0	0	0	0	0	0	0	0	0	0	0	0
ANKRD20A4	0	1	2	1	2	3	0	0	0	0	0	0
ANKRD20A5P	4	3	5	9	3	0	2	1	1	0	4	0
ANKRD20A8P	1	0	2	1	2	0	0	0	0	0	0	2
ANKRD20A9P	36	28	13	33	38	18	35	23	26	37	23	25
ANKRD22	0	0	0	0	0	0	0	0	0	2	0	3
ANKRD23	23	38	38	24	36	34	32	33	36	28	23	35
ANKRD24	64	19	40	43	55	15	33	48	30	12	20	25
ANKRD26	382	503	385	645	469	451	577	732	476	498	427	615
ANKRD26P1	0	0	4	2	5	2	8	1	2	1	4	3
ANKRD26P3	0	0	0	0	0	0	0	0	0	0	0	0
ANKRD27	498	964	871	935	672	791	828	1029	644	704	758	922
ANKRD28	1729	3046	1714	2677	2728	3079	2285	2752	2434	3515	2387	2930
ANKRD29	91	279	58	68	45	137	31	59	78	245	40	59
ANKRD30A	0	0	0	0	0	0	0	0	0	0	0	0
ANKRD30B	1	1	11	0	0	0	2	0	0	0	14	1
ANKRD30BL	0	0	0	0	0	0	0	0	0	0	0	0
ANKRD30BP2	0	0	0	0	0	0	0	0	0	0	0	0
ANKRD31	17	4	6	6	5	4	11	8	13	2	5	9
ANKRD32	87	86	198	191	98	105	215	221	120	94	162	197
ANKRD33	0	2	0	0	1	11	0	0	0	1	0	1
ANKRD33B	180	35	774	773	93	14	186	393	220	27	405	585
ANKRD34A	28	66	45	106	26	28	27	159	27	30	20	67
ANKRD34B	0	0	0	0	0	0	0	0	1	0	0	0
ANKRD34C	0	0	0	0	0	0	0	0	1	0	0	0
ANKRD35	126	161	95	135	105	96	72	143	113	85	37	111
ANKRD36	226	230	149	293	374	308	353	323	309	386	412	296
ANKRD36B	145	117	121	186	236	190	175	177	181	200	185	184
ANKRD36BP1	0	0	0	0	0	0	0	0	0	1	0	0
ANKRD36BP2	0	0	4	2	1	0	8	1	0	0	1	1
ANKRD37	192	425	91	202	206	421	123	268	231	311	90	195
ANKRD39	57	83	107	103	56	59	87	150	77	55	61	110
ANKRD40	1277	1888	1753	1778	1521	1402	1739	2058	1784	1472	1559	1674
ANKRD42	124	138	143	216	190	167	190	251	175	103	137	168
ANKRD43	3	3	0	4	0	0	0	1	0	0	1	0
ANKRD44	155	183	272	200	264	144	348	227	325	183	342	272
ANKRD45	12	9	4	14	27	23	13	36	4	12	0	17
ANKRD46	159	202	135	188	157	170	172	173	157	165	95	125
ANKRD49	183	166	146	191	172	177	217	227	172	183	180	149
ANKRD5	47	79	33	36	58	63	51	138	79	62	26	61
ANKRD50	1077	1431	894	1273	1505	1650	1355	1803	1460	1593	1077	1503
ANKRD52	1822	1974	5583	3719	2435	2216	5025	4378	2679	1896	5127	3557
ANKRD53	31	33	19	41	22	22	13	24	34	17	9	29
ANKRD54	237	333	571	416	256	236	448	521	319	194	402	437
ANKRD55	0	0	0	0	0	0	0	0	0	0	0	0
ANKRD56	0	0	0	1	1	0	0	2	2	1	1	0
ANKRD57	740	1004	729	661	729	864	719	784	598	695	484	556
ANKRD58	5	8	0	3	6	2	1	2	3	0	0	0
ANKRD6	521	480	355	250	518	347	276	122	615	352	370	196
ANKRD62P1-PARP4P3	0	0	0	0	0	0	0	0	0	0	0	0
ANKRD63	0	0	0	0	0	0	0	0	0	0	0	0
ANKRD7	8	9	1	4	8	8	7	17	9	14	11	10
ANKRD9	251	392	321	180	289	270	292	274	265	224	224	257
ANKS1A	454	513	492	664	489	490	461	777	537	468	468	599
ANKS1B	29	63	12	10	31	63	18	14	31	46	7	11
ANKS3	257	290	397	334	348	327	346	337	305	205	262	317
ANKS4B	0	0	0	0	2	0	0	0	0	0	0	0
ANKS6	815	1029	952	884	974	873	790	805	1022	782	776	686
ANKUB1	0	0	0	0	0	0	0	0	0	0	0	0
ANKZF1	508	741	466	855	520	617	406	501	408	518	308	478
ANLN	619	354	13624	5382	1090	503	13821	6383	1393	313	13800	5749
ANO1	3	8	66	2	9	6	56	4	8	18	122	5
ANO10	1155	1591	1280	1147	1193	1277	1290	1603	1333	1247	1099	1276
ANO2	7	3	4	0	6	9	0	2	23	9	0	2
ANO3	1	0	1	0	0	2	0	0	0	2	1	0
ANO4	14	9	0	1	0	0	0	0	19	8	1	1
ANO5	13	6	2	1	8	5	1	0	7	1	0	1
ANO6	2903	4629	2284	2263	3439	4339	2810	2655	4270	4995	3309	2772
ANO7	27	76	15	41	48	92	12	80	34	89	16	53
ANO8	234	367	299	373	247	350	249	348	263	305	183	327
ANO9	0	0	0	0	0	0	0	0	0	1	0	0
ANP32A	850	1233	1356	2276	1053	1195	1401	3125	1256	1090	1326	1988
ANP32B	2598	5593	5359	5495	2700	3574	4383	5311	2783	3584	4838	4694
ANP32C	0	0	0	0	0	0	0	1	0	0	0	0
ANP32D	0	0	0	0	0	0	0	0	0	0	0	0
ANP32E	777	813	2192	3027	945	821	3136	3577	880	840	2395	2353
ANPEP	3938	12275	17468	19101	5057	11933	17751	27472	6760	10022	17464	20210
ANTXR1	24953	15680	16650	12100	32248	15090	17700	15615	47821	14591	16465	12812
ANTXR2	2772	3610	2462	1861	4361	4553	4234	3300	3457	3582	2821	2672
ANTXRL	0	0	0	0	0	0	0	0	0	0	0	0
ANUBL1	93	88	124	116	121	98	142	105	132	98	116	91
ANXA1	7315	6995	14149	11023	8261	7247	15490	16192	10302	6081	14189	11973
ANXA10	0	0	0	0	0	0	0	0	1	0	0	0
ANXA11	4852	7041	10403	8134	5450	4824	7944	8804	6708	4298	8593	6797
ANXA13	0	0	0	0	0	1	0	0	1	0	0	0
ANXA2	24168	23962	68122	57397	24556	22552	49353	80031	31272	20123	56978	58292
ANXA2P1	2	0	0	0	0	0	1	1	0	0	0	2
ANXA2P2	455	368	1048	944	404	366	843	1387	470	312	946	989
ANXA2P3	0	0	0	0	0	0	0	1	0	1	0	0
ANXA3	5	3	39	19	2	0	17	11	4	3	20	7
ANXA4	1766	2362	1453	1760	2007	1887	1503	2562	2650	1899	1581	1671
ANXA5	16002	14160	20338	17276	16382	12419	20478	21546	18594	12301	17408	15029
ANXA6	4171	5522	6286	6649	5178	5323	5922	10687	6116	4379	4489	6878
ANXA7	1889	2551	3838	3566	2439	2056	4042	5049	2825	2025	3431	4028
ANXA8	0	0	0	0	0	0	0	0	0	0	0	0
ANXA8L1	0	0	0	0	0	0	0	0	0	0	0	0
ANXA8L2	2	0	2	0	4	0	2	3	3	0	3	0
ANXA9	5	4	9	5	4	4	1	2	2	2	4	3
AOAH	0	1	0	0	1	1	0	1	0	1	1	0
AOC2	64	102	91	40	22	30	104	36	38	33	52	37
AOC3	11	30	36	41	13	9	31	11	6	13	18	14
AOC4	1	0	0	2	0	0	0	0	0	0	0	0
AOX1	3231	2232	523	912	1819	1623	413	680	2169	969	394	623
AOX2P	3	1	0	0	0	1	2	0	1	1	0	1
AP1AR	261	405	303	437	420	414	386	459	334	388	348	394
AP1B1	1035	1108	2545	2231	1222	993	1908	2925	1563	869	1883	2149
AP1B1P1	0	0	0	0	0	0	0	0	0	0	0	0
AP1G1	1930	2406	2657	3367	2291	2265	2799	4186	2534	2124	2441	3067
AP1G2	301	279	205	329	343	321	200	302	295	239	200	240
AP1M1	1081	1367	2624	1922	1200	1058	1893	2172	1481	909	1858	1943
AP1M2	1	0	1	0	2	1	0	0	6	3	3	0
AP1S1	740	983	1063	1108	916	975	1023	2029	958	938	855	1320
AP1S2	691	1921	696	1310	878	1282	1005	1989	1130	1583	706	1085
AP1S3	676	60	1253	352	593	66	922	316	664	52	677	202
AP2A1	3186	5003	5883	4489	3376	3433	4376	5572	3828	3124	4707	4736
AP2A2	1397	2191	2473	2337	1641	1740	1882	2810	1655	1631	1822	2323
AP2B1	6192	8765	9040	11915	6969	7213	8507	14763	8254	6977	7828	9630
AP2M1	6210	7057	12553	12593	7095	6281	10684	16978	8172	5504	9335	11363
AP2S1	1389	2301	2238	2175	1423	1871	1837	2889	1579	1479	1626	2375
AP3B1	1386	1661	2483	2618	1659	1600	2630	3212	2130	1460	2394	2436
AP3B2	20	6	20	21	13	10	11	11	49	18	42	53
AP3D1	3005	4727	4985	4647	3656	3878	3815	5314	3698	3258	3907	4299
AP3M1	1013	1418	1587	1833	1257	1215	1693	2021	1548	1124	1488	1695
AP3M2	371	335	439	375	501	392	438	449	378	374	380	464
AP3S1	2240	3382	2103	2616	2462	2738	2296	3320	2499	2573	2285	2463
AP3S2	11	7	4	11	4	4	5	7	15	7	12	13
AP4B1	226	267	354	456	305	364	381	454	266	339	239	468
AP4E1	359	365	622	704	717	425	889	934	598	420	726	757
AP4M1	349	621	422	387	436	594	379	605	398	426	242	451
AP4S1	39	65	57	129	53	70	59	147	50	93	62	110
APAF1	539	618	590	740	567	631	720	1059	570	642	648	744
APBA1	319	764	423	576	309	559	362	675	219	593	284	505
APBA2	56	143	21	13	56	128	23	33	27	69	11	13
APBA3	176	276	259	275	242	247	236	305	226	231	247	276
APBB1	726	1274	792	904	673	784	690	1105	800	718	611	775
APBB1IP	294	411	387	317	545	662	334	314	337	271	258	175
APBB2	663	1310	901	816	987	1207	1071	1305	1128	1221	1223	981
APBB3	369	321	284	509	534	373	209	248	347	277	172	266
APC	1107	1419	1522	1888	1175	1369	1609	2202	1560	1361	1576	1680
APC2	7	24	10	16	1	8	11	29	1	5	4	14
APCDD1	77	20	285	375	88	55	262	546	43	30	72	216
APCDD1L	1171	4662	2523	2946	1346	8765	2926	4157	1288	4389	2842	3806
APCS	0	0	0	0	0	0	0	0	0	0	0	0
APEH	828	1184	1534	1466	989	1073	1407	1911	1067	922	1067	1517
APEX1	2255	4535	2588	3715	2625	3759	2103	4534	2374	3691	2088	3450
APEX2	199	269	618	457	263	234	413	503	254	229	412	420
APH1A	3020	4308	2998	2876	3149	2869	2547	3797	2947	2882	2253	3244
APH1B	623	749	435	571	684	627	486	581	716	587	359	574
API5	1993	2534	2390	3496	2387	2360	2742	4320	2724	2458	2355	3339
APIP	243	413	322	539	247	296	365	665	289	308	324	429
APITD1	37	37	66	69	27	17	89	96	35	28	77	58
APITD1-CORT	0	0	0	0	0	0	0	0	0	0	0	0
APLF	106	105	121	168	110	83	157	150	131	100	152	115
APLN	2126	4276	151	229	1458	3985	64	258	1461	4211	38	221
APLNR	2	0	0	0	0	0	0	0	0	0	0	0
APLP1	83	93	236	268	81	137	270	532	66	99	216	281
APLP2	18810	25061	17786	19689	19532	19566	14209	19255	17595	15556	15075	16789
APOA1	2	3	6	2	1	3	2	6	0	0	2	6
APOA1BP	467	652	784	655	511	540	580	988	651	440	544	719
APOA2	0	0	0	0	0	0	0	0	0	0	0	0
APOA4	0	0	0	0	0	0	0	0	0	0	0	0
APOA5	0	0	5	4	0	0	0	3	0	0	0	1
APOB	102	23	29	5	65	18	17	0	88	10	13	1
APOBEC1	0	0	0	0	0	0	0	0	0	0	0	0
APOBEC2	0	0	0	0	0	0	0	0	0	0	0	0
APOBEC3A	0	0	0	0	0	1	2	0	0	0	1	1
APOBEC3B	19	6	343	341	34	18	273	434	23	7	225	295
APOBEC3C	506	655	458	928	510	696	472	1567	481	604	340	939
APOBEC3D	49	48	28	38	52	20	27	21	53	27	29	36
APOBEC3F	150	233	75	259	139	169	84	262	177	197	69	239
APOBEC3G	104	113	50	145	130	160	67	204	180	194	69	186
APOBEC3H	0	0	1	0	3	0	1	0	0	0	0	0
APOBEC4	0	0	0	0	0	0	0	0	0	0	0	0
APOBR	2	0	0	2	5	0	0	2	0	0	1	0
APOC1	20	36	7	10	14	32	1	11	18	34	1	8
APOC1P1	0	0	0	0	0	0	0	0	0	0	1	0
APOC2	0	0	0	0	0	0	0	0	0	0	0	0
APOC3	0	0	0	0	0	0	0	0	0	0	0	0
APOC4	0	0	0	0	0	0	0	0	0	0	0	0
APOC4-APOC2	0	0	0	0	0	0	0	0	0	0	0	0
APOD	148	97	20	14	178	158	28	20	92	31	19	15
APOE	66	135	20	17	310	427	32	23	143	191	25	12
APOF	0	0	0	0	0	0	0	0	0	0	0	0
APOH	1	0	0	2	0	0	1	0	0	0	0	0
APOL1	676	517	301	197	831	474	327	182	1118	408	366	244
APOL2	655	841	773	680	752	587	683	714	870	485	593	601
APOL3	343	392	222	160	281	160	209	135	759	122	341	201
APOL4	5	35	4	12	2	2	1	4	16	15	6	3
APOL5	0	0	0	0	0	0	0	0	0	0	0	0
APOL6	1060	1952	1998	1874	1545	991	2312	1432	2533	1268	2401	1994
APOLD1	108	125	342	267	78	48	393	244	113	77	396	316
APOM	28	20	40	46	30	24	22	71	24	24	26	50
APOO	86	118	157	179	83	103	189	267	92	95	137	163
APOOL	583	763	732	916	651	668	613	906	779	674	758	849
APP	13822	25025	7877	11086	14725	24681	8333	16980	12002	17541	7251	13394
APPBP2	1091	1369	984	1615	1300	1320	1455	1951	1407	1421	1148	1568
APPL1	1482	2644	1568	2555	1938	2033	1841	2937	2074	2379	1743	2211
APPL2	2506	2669	1970	2392	2401	1990	1606	2004	3251	2485	2099	2635
APRT	598	904	1009	869	640	692	768	1285	659	536	618	977
APTX	338	375	431	586	373	364	441	678	449	340	365	575
AQP1	17	36	70	18	38	30	60	22	27	32	79	8
AQP10	0	0	0	0	0	0	0	0	0	0	0	0
AQP11	10	12	13	12	17	27	13	20	15	16	13	20
AQP12A	0	0	0	0	0	0	0	0	0	0	0	0
AQP12B	0	0	0	0	0	0	0	0	0	0	0	0
AQP2	0	0	0	0	0	0	0	0	0	0	0	0
AQP3	41	43	46	28	46	24	25	36	15	6	27	15
AQP4	0	0	0	0	0	0	0	0	0	0	0	0
AQP5	1	1	1	0	0	0	0	0	0	1	0	0
AQP6	0	5	0	3	1	0	3	1	1	3	0	0
AQP7	7	6	0	0	0	3	1	0	6	0	1	1
AQP7P1	2	2	4	8	10	7	6	18	4	3	7	4
AQP7P3	0	0	1	3	3	11	9	3	7	1	3	1
AQP8	0	0	0	0	1	0	0	0	0	0	0	0
AQP9	10	8	0	3	5	30	0	1	5	6	0	2
AQPEP	43	25	2	5	129	28	6	5	32	15	5	4
AQR	774	976	1076	1431	982	877	1124	1672	1058	987	1099	1247
AR	69	116	18	9	81	84	31	24	141	87	26	18
ARAF	961	1271	1692	1336	1072	903	1193	1433	1050	754	1360	1230
ARAP1	1706	2479	1572	1950	1750	1956	1292	1904	1873	1808	1378	1895
ARAP2	70	78	28	5	29	17	11	3	16	14	3	0
ARAP3	223	363	176	370	234	349	118	334	183	326	120	288
ARC	8	7	91	27	17	11	43	40	13	32	106	93
ARCN1	4701	5891	7994	8220	5012	5176	8169	9837	5843	4837	6833	7241
AREG	0	0	0	0	0	0	0	0	0	0	0	0
ARF1	5775	8273	11470	9893	6021	6752	9727	11968	7217	5197	9481	9200
ARF3	2135	3162	3864	4146	2676	2543	3502	5693	3091	2633	3177	3692
ARF4	4613	5491	7553	7842	5180	5458	8715	11035	5505	4774	5979	6170
ARF5	1572	2476	2086	2608	1831	1726	1729	3288	1852	1663	1742	2541
ARF6	3007	4283	4016	3763	3573	3890	4007	4623	4771	3876	4285	4144
ARFGAP1	1221	1318	2314	2285	1402	1404	1709	2322	1321	1156	1318	1709
ARFGAP2	777	1071	1206	1502	969	869	1021	1685	905	763	873	1252
ARFGAP3	1508	1933	1989	2472	1710	1766	2209	3019	1716	1676	1744	2195
ARFGEF1	1418	2301	1499	2118	1830	1633	1713	2486	1808	1797	1613	1987
ARFGEF2	2164	2564	1595	2134	2585	2117	2145	2330	2104	1986	1755	2124
ARFIP1	643	820	784	1098	833	866	1033	1332	966	848	839	1045
ARFIP2	607	883	1050	1131	737	841	889	1567	679	718	720	1085
ARFRP1	330	395	560	562	377	450	460	686	366	358	363	578
ARG1	0	0	0	0	0	0	0	0	0	0	0	0
ARG2	25	184	58	94	37	198	73	111	45	141	75	104
ARGFX	0	0	0	0	0	0	0	0	0	0	0	0
ARGFXP2	0	0	0	0	0	0	0	0	0	0	0	0
ARGLU1	781	783	1061	1348	924	758	900	1088	901	732	791	895
ARHGAP1	4086	5393	3984	3891	6068	5156	3508	5285	5891	5310	3643	4209
ARHGAP10	500	1055	708	762	622	723	638	929	672	791	665	681
ARHGAP11A	207	284	2527	1526	397	306	3262	2031	476	280	3199	1783
ARHGAP11B	7	6	90	42	10	5	108	44	13	10	117	69
ARHGAP12	541	1042	453	942	872	972	551	1203	811	969	458	792
ARHGAP15	0	0	0	0	0	0	0	0	0	0	0	0
ARHGAP17	1237	1501	2596	2223	1304	1138	2138	2137	1693	1116	2298	1932
ARHGAP18	187	813	279	1156	289	831	248	1328	276	742	228	720
ARHGAP19	62	69	236	168	92	69	215	207	66	91	205	169
ARHGAP19-SLIT1	0	0	0	0	0	0	0	0	0	0	0	0
ARHGAP20	303	163	107	117	691	173	197	154	479	154	194	107
ARHGAP21	6388	6487	5972	6142	7634	5587	8159	6785	8605	4819	9165	6637
ARHGAP22	612	1224	692	791	943	1937	600	1341	718	1627	621	1159
ARHGAP23	3740	4196	5092	4490	3495	2421	3257	3699	4689	2179	4167	3188
ARHGAP24	388	997	212	602	529	744	244	569	478	862	318	567
ARHGAP25	9	1	1	3	9	3	3	0	9	3	4	0
ARHGAP26	98	283	176	253	164	353	178	297	103	321	161	242
ARHGAP27	98	74	39	40	170	72	45	54	113	45	47	60
ARHGAP28	1155	741	122	558	1377	804	239	483	1040	836	120	319
ARHGAP29	3559	4424	5213	4370	2316	2329	3476	3218	2204	1410	3373	2133
ARHGAP30	0	0	1	0	0	0	1	1	0	0	1	1
ARHGAP31	939	1183	1105	1170	1138	781	1343	1509	1605	735	1288	1181
ARHGAP32	453	1028	371	767	600	904	379	710	579	1100	426	692
ARHGAP33	157	181	829	641	182	193	480	375	139	104	487	287
ARHGAP35	2937	5186	4935	5508	4246	4866	5178	6329	4206	4864	5357	5504
ARHGAP36	0	0	0	0	0	0	0	0	0	0	0	0
ARHGAP39	78	162	154	184	108	134	153	189	109	124	157	144
ARHGAP4	29	42	21	49	34	36	21	52	15	22	14	23
ARHGAP40	0	0	0	0	0	0	0	0	0	0	0	0
ARHGAP42	298	264	96	108	528	207	130	154	407	194	110	155
ARHGAP44	81	62	201	88	126	114	257	244	98	112	274	281
ARHGAP5	3923	4352	1947	2696	3934	3326	2366	2697	3957	3040	2278	2445
ARHGAP6	66	59	56	90	79	68	35	108	91	48	27	59
ARHGAP8	0	0	0	0	0	0	0	0	0	0	0	0
ARHGAP9	0	0	8	4	0	1	10	5	0	0	4	1
ARHGDIA	5706	9660	15514	11598	6105	7997	10335	15322	8472	6020	12073	10806
ARHGDIB	7	20	62	27	60	42	92	21	43	5	76	17
ARHGDIG	2	2	3	0	3	2	5	1	0	0	1	1
ARHGEF1	1131	1770	1880	1923	1357	1335	1556	1997	1180	1015	1316	1720
ARHGEF10	1772	2376	2474	2162	2059	1901	2518	2105	2372	1677	2406	1985
ARHGEF10L	482	702	705	553	766	664	639	642	865	547	658	624
ARHGEF11	1089	1525	1629	1473	1662	1247	1475	1615	1610	1184	1417	1524
ARHGEF12	5839	6914	5360	8843	7323	5583	6989	9793	8343	6922	6261	7964
ARHGEF15	0	0	0	0	0	0	0	0	0	0	0	0
ARHGEF16	1	9	1	1	4	9	0	5	1	3	1	2
ARHGEF17	2496	2983	2619	3100	2906	2384	2039	2530	3118	1915	2058	2304
ARHGEF18	636	813	1028	987	773	712	851	1196	770	570	751	930
ARHGEF19	263	220	223	229	259	214	226	340	178	132	115	222
ARHGEF2	1645	2330	5128	3486	2639	2240	3956	2657	2587	1735	5055	3600
ARHGEF25	497	514	332	512	538	422	282	513	499	398	214	378
ARHGEF26	115	213	33	82	125	104	37	76	84	51	17	55
ARHGEF26-AS1	3	0	1	1	5	1	0	0	2	1	1	0
ARHGEF3	224	897	57	402	261	786	64	717	270	692	59	472
ARHGEF33	25	27	6	11	24	10	8	14	26	13	14	12
ARHGEF35	116	134	86	94	137	83	92	103	107	52	60	55
ARHGEF37	244	264	47	63	91	103	46	52	241	80	56	64
ARHGEF38	0	0	0	0	0	0	0	0	0	0	0	0
ARHGEF4	241	112	214	81	224	92	202	91	144	46	107	66
ARHGEF40	1259	2091	2134	2248	1642	1683	2289	3170	1283	1396	1877	2580
ARHGEF5	181	166	166	143	191	139	125	145	125	87	57	105
ARHGEF6	643	969	517	682	664	615	465	612	943	750	521	675
ARHGEF7	855	1135	1260	1154	1182	1044	1274	1341	1302	911	1162	1144
ARHGEF9	325	458	434	515	393	370	480	660	512	362	415	495
ARID1A	1486	1728	2479	2441	1993	1864	2492	2658	2177	1576	3095	2383
ARID1B	1790	3435	1715	2373	2185	2718	1827	3007	1949	2433	2102	2630
ARID2	632	904	749	1114	822	840	1011	1240	874	821	1027	1045
ARID3A	81	85	86	108	98	119	84	214	129	76	96	161
ARID3B	67	80	85	103	80	106	88	106	107	76	106	124
ARID3C	7	8	4	2	3	5	0	5	1	2	2	4
ARID4A	416	629	408	685	508	445	470	609	497	567	508	545
ARID4B	1015	1376	788	1411	1199	1188	933	1402	1151	1051	819	1053
ARID5A	137	714	86	223	139	367	55	217	183	261	80	168
ARID5B	7391	5607	5772	8230	8379	4526	5728	7076	10760	4241	5795	6993
ARIH1	1823	2256	1840	2268	2131	1905	1843	2727	2335	1849	1834	2144
ARIH2	962	1177	1369	1446	1202	1089	1333	1646	1163	954	1164	1535
ARL1	1843	1858	2151	2273	2025	1800	2180	3005	2365	1590	1923	2005
ARL10	241	468	278	313	303	518	293	416	246	460	308	365
ARL11	0	0	0	0	1	1	0	0	0	0	0	0
ARL13A	0	0	0	0	0	0	0	0	0	0	0	0
ARL13B	300	292	338	353	306	288	410	399	360	348	438	361
ARL14	0	0	0	2	0	0	0	0	0	0	0	0
ARL15	137	252	98	192	189	237	136	234	194	258	120	173
ARL16	281	353	441	416	300	222	370	479	327	261	348	425
ARL17A	136	93	125	219	129	89	118	118	177	87	155	128
ARL17B	0	0	0	0	0	0	0	0	0	0	0	0
ARL2	369	656	609	640	461	455	396	913	597	422	523	730
ARL2BP	2210	2444	2615	2649	2386	1903	2663	3290	2967	1803	2424	2631
ARL2-SNX15	0	0	1	0	0	0	0	0	0	1	0	0
ARL3	448	688	625	855	428	515	678	1220	401	401	481	638
ARL4A	60	99	291	107	111	111	337	210	146	162	416	175
ARL4C	2319	3717	1529	1882	6193	11387	2297	4316	4878	9500	1854	2809
ARL4D	259	249	548	399	320	186	541	431	342	232	470	446
ARL5A	701	1009	776	1025	773	1092	1009	1519	1059	1158	829	1130
ARL5B	380	505	271	469	508	536	399	522	517	566	403	465
ARL5C	0	0	1	0	0	0	0	0	0	0	0	1
ARL6	78	115	94	86	111	100	129	130	96	84	87	87
ARL6IP1	1695	2334	7238	5390	1986	1832	8727	6931	2009	2021	7196	5293
ARL6IP4	1393	2244	1917	1888	1337	1348	1541	2556	1434	1380	1506	2116
ARL6IP5	5449	6409	3882	5787	5679	4771	4530	7156	8023	4835	3752	4980
ARL6IP6	412	569	540	584	404	426	589	713	387	462	462	529
ARL8A	583	828	931	708	666	599	712	758	673	536	1001	683
ARL8B	2474	3292	1978	2436	3150	2930	2624	2944	3077	2731	2206	2486
ARL9	28	13	6	9	45	21	21	21	17	12	4	6
ARMC1	575	848	883	1025	723	715	943	1326	863	834	954	1115
ARMC10	816	1246	792	1018	991	960	859	1136	945	1079	722	974
ARMC2	69	62	65	86	54	59	66	108	64	49	45	59
ARMC3	1	0	0	0	0	0	0	0	3	0	0	0
ARMC4	9	31	8	13	7	14	10	24	20	24	20	20
ARMC5	299	607	499	451	296	452	400	449	325	345	385	358
ARMC6	385	568	637	614	391	501	602	739	412	379	463	633
ARMC7	165	211	289	267	202	189	190	336	203	141	216	227
ARMC8	434	508	690	746	503	504	728	757	554	460	602	698
ARMC9	404	949	256	705	559	625	296	844	669	839	349	708
ARMCX1	1169	2023	578	1166	1267	1319	649	1453	1280	1395	527	1088
ARMCX2	1580	1950	1465	2270	1438	1707	1427	2800	1674	1471	1025	2036
ARMCX3	1886	2591	1131	1796	2218	2262	1230	1983	2282	2144	862	1595
ARMCX4	122	88	77	201	145	110	95	133	127	107	79	114
ARMCX5	129	175	140	206	183	160	169	232	177	146	156	180
ARMCX5-GPRASP2	5	21	9	20	9	7	13	21	12	3	8	18
ARMCX6	676	1072	773	1055	739	875	648	1393	756	748	526	905
ARMS2	0	0	0	0	0	0	0	0	0	1	1	1
ARNT	1568	2151	1375	2050	1939	1715	1317	1922	1942	2060	1384	1692
ARNT2	662	423	731	357	746	479	237	306	1253	804	341	310
ARNTL	168	214	265	284	219	212	372	375	242	172	400	309
ARNTL2	289	418	708	953	335	518	720	1288	403	405	599	1037
ARPC1A	1770	2693	4328	3642	1777	2225	2988	5121	2149	1679	3113	3565
ARPC1B	2884	6459	5405	4535	2772	4038	3827	6008	3622	3399	3768	4972
ARPC2	3377	6337	8283	7946	4156	5153	7942	10901	5387	4943	8332	7817
ARPC3	2813	4415	4030	4877	2709	2897	3709	6467	3080	3146	3377	4344
ARPC4	1164	1689	1767	1762	1230	1520	1625	2483	1357	1367	1363	1754
ARPC4-TTLL3	0	0	0	0	0	0	0	0	0	0	0	0
ARPC5	3458	3911	5271	4725	4084	3684	5879	5794	4651	3728	5333	5237
ARPC5L	222	340	608	478	275	291	571	662	287	223	405	495
ARPM1	54	63	69	70	47	53	52	95	58	61	34	63
ARPP19	2921	4218	3293	3803	3114	3862	4114	5390	3001	3192	2900	3520
ARPP21	0	0	0	0	0	0	0	0	0	0	0	0
ARR3	0	0	0	0	0	0	0	0	0	0	0	0
ARRB1	181	339	67	149	259	273	65	351	364	285	97	266
ARRB2	111	249	142	258	146	177	96	285	158	131	96	175
ARRDC1	172	336	450	342	203	278	300	344	205	230	308	233
ARRDC2	388	453	573	380	516	434	682	425	572	372	533	400
ARRDC3	3139	6084	2289	8338	3848	6732	2875	7248	3295	4950	2165	4743
ARRDC4	123	230	479	268	136	150	459	210	398	226	606	319
ARRDC5	1	0	0	0	0	0	0	0	2	0	0	0
ARSA	2187	2589	1891	1590	1681	1542	993	1325	2372	1602	1257	1722
ARSB	3975	3354	5066	3660	3535	2655	4542	4442	6297	2940	5690	4193
ARSD	909	1367	489	653	959	1256	402	924	910	1034	376	770
ARSE	27	38	5	7	11	11	4	12	30	20	4	16
ARSF	0	0	0	0	0	0	0	0	0	0	0	0
ARSG	116	54	87	71	183	86	104	116	147	46	101	80
ARSH	0	0	0	0	0	0	0	0	0	0	0	0
ARSI	127	200	328	412	249	208	279	651	190	179	182	331
ARSJ	1289	1661	1799	1663	1282	1739	1824	2307	1095	1098	1725	1371
ARSK	268	595	263	365	312	391	325	509	386	442	364	373
ART1	0	0	0	0	0	0	0	0	0	0	0	0
ART3	2	0	1	0	1	0	0	0	2	1	0	0
ART4	0	0	0	0	0	0	0	0	0	0	0	0
ART5	30	6	1	3	13	11	3	1	11	18	0	3
ARTN	0	0	12	15	2	1	8	4	1	0	9	7
ARV1	260	320	287	450	254	204	340	479	324	232	256	365
ARVCF	261	192	133	205	412	170	60	148	457	144	69	121
ARX	0	0	0	0	0	0	0	0	0	0	0	0
AS3MT	2	1	0	0	6	1	0	1	0	0	0	0
ASAH1	3973	4535	1742	2005	4273	4104	2223	2705	4488	3252	1651	2135
ASAH2	9	7	8	16	17	10	17	28	10	12	7	12
ASAH2B	7	8	23	12	9	4	4	12	1	1	8	17
ASAP1	1952	2861	2639	3631	2891	2759	2351	3310	2633	2871	2561	3010
ASAP1-IT1	0	1	2	0	1	0	5	2	0	2	0	0
ASAP2	1851	2656	3918	2865	3048	2957	5287	3552	2666	2542	4717	3345
ASAP3	3404	2608	2082	1686	4403	1602	2286	1815	4552	1756	1855	1928
ASB1	577	759	941	876	674	827	903	1085	536	671	677	899
ASB10	0	0	0	0	0	0	0	0	0	0	0	0
ASB11	0	0	0	0	0	0	0	0	0	0	1	0
ASB12	5	6	2	1	5	5	2	0	10	4	4	0
ASB13	266	463	155	249	272	324	168	336	304	270	107	234
ASB14	0	4	0	2	0	1	0	0	2	2	0	0
ASB15	0	0	0	0	0	0	0	0	0	0	0	0
ASB16	2	0	1	5	3	3	0	4	1	1	0	1
ASB17	0	0	0	0	0	0	0	0	0	0	0	0
ASB18	0	0	0	0	0	0	0	0	0	0	0	0
ASB2	1	0	0	0	0	1	0	0	1	0	0	0
ASB3	10	8	10	21	10	24	16	24	13	15	18	12
ASB4	3	5	0	0	0	0	0	0	0	1	0	0
ASB5	15	5	2	14	6	6	5	7	14	5	14	3
ASB6	586	1018	1210	1222	689	750	985	1323	656	690	892	1079
ASB7	309	521	358	508	426	435	476	599	389	459	383	498
ASB8	473	691	515	660	535	501	542	884	533	459	455	702
ASB9	3	0	7	3	5	5	3	19	3	4	2	15
ASB9P1	0	0	0	0	0	0	0	0	0	0	0	0
ASCC1	400	710	529	854	548	591	572	1012	501	550	531	719
ASCC2	704	903	1384	1187	861	824	1111	1367	866	622	1075	1129
ASCC3	1257	1490	1979	2393	1711	1572	2393	3469	1879	1523	2019	2568
ASCL1	0	0	0	0	0	0	0	0	0	0	0	0
ASCL2	1	0	0	0	1	0	0	0	0	1	0	0
ASCL3	0	0	0	0	0	0	0	0	0	0	0	0
ASCL4	0	0	0	0	0	0	0	0	0	0	0	0
ASF1A	216	411	443	737	262	328	617	985	375	324	457	591
ASF1B	50	20	1012	543	90	50	687	764	142	11	656	575
ASGR1	7	6	5	7	7	11	9	10	7	15	3	10
ASGR2	0	1	0	0	0	0	0	0	0	0	0	0
ASH1L	2203	2980	1850	2898	2641	2683	2659	3440	2863	2708	2760	2921
ASH2L	688	921	1235	1172	817	745	1205	1428	958	696	1176	1173
ASIP	8	19	0	3	3	23	1	3	11	14	0	3
ASL	403	544	759	645	460	473	554	781	467	391	544	756
ASMT	0	0	0	0	0	0	0	0	0	0	0	0
ASMTL	0	0	0	0	0	0	0	0	0	0	0	0
ASMTL-AS1	0	0	0	0	0	0	0	0	0	0	0	0
ASNA1	824	1492	1240	1396	1077	1159	1141	1913	1244	1026	1145	1418
ASNS	421	754	5770	3952	643	814	5843	3083	751	901	5039	3730
ASNSD1	653	950	969	996	903	1035	1117	1304	969	1000	964	1071
ASPA	9	0	2	1	4	2	1	1	1	2	2	0
ASPDH	0	0	0	0	0	0	0	0	0	0	0	0
ASPG	3	0	0	0	0	2	1	0	3	1	0	0
ASPH	6899	10813	7880	11106	7616	9048	9522	15095	8807	14173	8380	13247
ASPHD1	24	32	56	80	61	72	75	164	27	50	36	86
ASPHD2	57	95	94	107	83	101	109	181	59	68	58	109
ASPM	486	250	5300	3387	606	263	7687	3546	1096	227	7861	3118
ASPN	727	189	118	148	2089	120	498	142	1295	355	280	215
ASPRV1	11	15	11	7	16	13	15	12	22	13	4	15
ASPSCR1	227	335	384	436	297	262	320	455	310	213	260	348
ASRGL1	3	4	22	11	3	0	11	12	7	1	6	10
ASS1	1867	2254	1960	2460	1327	822	1024	2009	1278	698	1024	1651
ASTE1	118	171	141	156	144	141	136	182	131	126	123	143
ASTL	0	0	0	0	0	0	0	0	0	0	0	0
ASTN1	1	4	0	2	0	1	0	2	0	2	0	1
ASTN2	43	47	43	81	58	59	68	126	63	44	35	93
ASXL1	1825	2509	2610	2755	2308	2248	2227	2693	2259	2024	2201	2413
ASXL2	928	1256	1311	1384	1154	1134	1321	1670	1467	1078	1502	1443
ASXL3	0	0	0	0	0	0	0	1	0	0	0	0
ASZ1	0	0	0	0	0	0	0	0	0	0	0	0
ATAD1	849	1035	1009	1124	1128	967	1210	1479	1225	942	1099	1202
ATAD2	550	569	1986	1301	615	447	2008	1453	776	479	1773	1388
ATAD2B	198	242	197	380	313	273	261	388	280	280	212	290
ATAD3A	293	329	1081	811	380	339	850	945	337	278	667	830
ATAD3B	138	121	346	289	197	178	279	262	134	120	202	255
ATAD3C	21	14	17	4	22	26	12	12	10	5	10	10
ATAD5	49	38	198	146	56	34	269	249	72	37	246	203
ATAT1	203	212	307	512	295	278	267	432	305	280	203	282
ATCAY	0	0	1	1	0	2	0	0	1	0	1	2
ATE1	265	386	374	426	299	348	350	455	353	336	316	456
ATF1	533	745	517	796	603	639	512	853	621	612	553	689
ATF2	714	1149	847	926	827	944	858	1210	911	878	993	974
ATF3	70	181	58	41	119	171	54	17	56	135	81	33
ATF4	6535	16285	13127	11942	6607	8538	10839	11291	6458	8148	12070	11675
ATF5	304	603	1222	712	415	487	884	811	540	553	1315	1019
ATF6	1374	1529	2381	2117	1602	1260	2153	2296	2021	1398	2535	1996
ATF6B	1648	2444	2362	3049	2083	2210	2033	3793	1741	1603	1960	2300
ATF7	1806	3034	1516	2598	2406	2089	1522	2731	2525	2337	1829	2422
ATF7IP	903	1038	1069	1133	1149	930	1139	1533	1335	911	1220	1108
ATF7IP2	75	39	64	47	102	51	71	92	86	39	65	50
ATG10	133	119	98	129	109	140	119	198	140	125	104	179
ATG12	1223	1788	1158	1575	1362	1465	1327	1835	1626	1554	1249	1598
ATG13	1240	1881	1828	1962	1632	1611	1727	2542	1969	1597	1822	2020
ATG14	877	1430	429	831	1202	1215	549	906	1102	1128	519	763
ATG16L1	423	455	706	541	434	348	591	570	490	336	603	485
ATG16L2	210	159	194	277	268	163	175	152	170	103	152	178
ATG2A	641	791	773	914	763	733	653	946	809	672	631	776
ATG2B	1243	1455	1113	1999	1711	1486	1377	2115	1861	1636	1280	1830
ATG3	645	906	1234	1201	728	766	1181	1564	984	686	1233	1197
ATG4A	131	94	202	208	198	140	242	272	185	128	183	210
ATG4B	597	700	969	1083	762	700	833	1069	753	577	798	840
ATG4C	198	245	185	255	231	203	328	351	185	223	187	251
ATG4D	107	159	272	210	183	160	282	232	161	108	217	252
ATG5	454	688	751	878	659	649	993	1331	620	647	732	928
ATG7	347	635	531	640	415	449	455	782	391	388	355	602
ATG9A	1892	2737	3434	3009	1946	1909	3242	3445	2328	1800	2855	2795
ATG9B	8	17	1	17	5	12	6	2	0	9	2	3
ATHL1	636	797	494	720	809	864	369	414	504	483	225	254
ATIC	888	1371	1442	1627	1032	1044	1261	1940	1108	1053	1182	1578
ATL1	321	360	403	251	364	322	494	424	449	284	405	322
ATL2	364	486	509	422	379	419	647	482	322	372	611	480
ATL3	1485	1811	2224	1993	1746	1516	2414	2393	2015	1883	2551	2844
ATM	2476	2919	1392	2540	3311	3210	2162	2765	2783	3076	1717	2318
ATMIN	1621	2273	1741	1923	1755	1950	1981	2589	1848	1925	1767	2152
ATN1	4008	6227	6603	7280	5119	4419	4717	6703	5003	3757	5948	4998
ATOH1	0	0	0	0	0	0	0	0	0	0	0	0
ATOH7	1	0	2	7	4	2	2	0	4	2	1	3
ATOH8	1817	1043	3469	3924	1521	670	2629	3438	1618	438	1842	2542
ATOX1	349	399	685	466	417	365	477	772	403	287	486	519
ATP10A	1510	2032	5557	3264	1705	1466	4289	3249	2141	1201	4446	2815
ATP10B	0	0	0	0	0	0	0	0	0	0	0	0
ATP10D	889	1612	583	702	1122	1278	637	797	1263	1100	608	626
ATP11A	763	860	879	761	676	708	726	749	766	665	749	724
ATP11B	1993	2518	1863	2248	3008	2590	3556	3299	3837	2986	3449	2799
ATP11C	1010	1171	2313	2426	1249	1109	2122	1897	1668	1314	2611	2214
ATP12A	0	0	0	0	0	0	0	0	0	0	0	0
ATP13A1	1312	1902	1935	1472	1588	1413	1637	1672	1851	1318	1619	1650
ATP13A2	822	1017	1873	1052	1001	705	1337	1242	1225	431	1474	1026
ATP13A3	6605	5150	3557	5980	7278	7813	4105	5331	6789	6136	3198	4063
ATP13A4	0	0	0	1	1	1	0	1	0	0	0	0
ATP13A5	0	0	0	0	0	0	0	0	0	0	0	0
ATP1A1	9002	15071	10302	9117	9222	9453	9662	10001	10874	8295	8548	9113
ATP1A1OS	42	55	26	42	43	33	20	65	33	33	26	45
ATP1A2	28	7	2	1	14	2	3	5	17	0	3	1
ATP1A3	12	17	136	13	18	13	306	25	32	6	260	27
ATP1A4	0	0	3	0	0	0	2	0	0	0	0	0
ATP1B1	1259	1323	1492	1374	1304	913	2443	1846	1055	518	1374	1404
ATP1B2	4	22	0	0	0	16	4	1	1	2	1	2
ATP1B3	1510	1911	1866	1562	1623	1471	2155	2215	1847	1294	1720	1710
ATP1B4	0	0	0	0	0	0	0	0	0	0	0	0
ATP2A1	7	5	16	33	8	15	13	18	9	9	3	16
ATP2A2	4545	6118	7903	8150	5463	4979	7712	9747	7374	4472	6623	7026
ATP2A3	159	244	127	155	305	321	118	294	312	264	153	257
ATP2B1	1300	3000	2082	2103	1908	2848	2292	3123	1295	2959	1747	1899
ATP2B2	0	0	11	6	2	1	3	2	0	0	17	2
ATP2B3	2	6	1	2	0	5	1	2	1	0	1	1
ATP2B4	7667	8575	13969	15463	8202	7189	12920	16542	10454	7638	13302	13703
ATP2C1	2234	3323	1952	2200	2462	2751	2310	2950	2478	2569	1766	2182
ATP2C2	0	0	0	0	0	0	0	0	0	0	0	0
ATP4A	0	0	0	0	1	2	0	0	1	1	0	0
ATP4B	6	4	1	0	0	2	0	3	0	1	2	0
ATP5A1	4785	8609	5783	8537	5241	6392	5921	12262	5161	6268	4332	8546
ATP5B	4836	6529	9307	9799	5450	5972	9448	13498	5637	5232	6676	9397
ATP5C1	1184	2176	1737	2561	1321	1690	1846	3407	1478	1662	1774	2484
ATP5D	984	1363	1262	1195	985	1061	884	1663	840	823	939	1420
ATP5E	3	6	7	10	4	7	2	10	3	15	0	9
ATP5EP2	1	0	1	2	3	0	1	0	1	3	0	1
ATP5F1	1856	2962	2565	3234	2072	2253	2837	4603	2413	2377	2246	3302
ATP5G1	323	404	630	668	382	314	566	1071	479	282	369	704
ATP5G2	1925	3881	2313	3005	1858	2626	1695	4087	1633	2596	1711	2902
ATP5G3	1199	1532	1533	1811	1296	1483	1534	2926	1482	1427	1233	1888
ATP5H	1121	1487	1721	1987	1181	1205	1607	2710	1584	1085	1398	1805
ATP5I	404	615	587	584	379	463	500	988	433	379	387	538
ATP5J	764	966	1119	1420	826	893	1107	2000	1031	809	1143	1259
ATP5J2	172	243	276	353	191	191	225	542	221	169	284	304
ATP5J2-PTCD1	0	0	0	0	0	0	0	0	0	0	0	0
ATP5L	1057	1405	1261	1543	1080	992	1203	2248	1387	1124	1354	1591
ATP5L2	3	3	0	1	4	1	5	1	2	3	1	2
ATP5O	1417	2058	1570	1935	1406	1669	1567	2964	1582	1676	1533	2551
ATP5S	84	116	81	89	118	120	99	146	97	97	83	109
ATP5SL	549	1064	868	866	630	693	714	1169	625	651	659	868
ATP6AP1	3353	6006	3120	3010	3309	4214	2825	4090	3369	2745	2296	2894
ATP6AP1L	22	39	17	37	34	26	15	26	35	26	21	29
ATP6AP2	6832	7910	3950	4228	6390	6355	4774	5410	6212	5249	3202	4603
ATP6V0A1	1067	1136	1015	1024	1463	1173	859	1202	1368	992	864	819
ATP6V0A2	310	425	476	453	456	394	656	526	501	398	469	443
ATP6V0A4	5	3	7	0	0	3	2	3	2	0	1	0
ATP6V0B	837	1270	985	759	1100	963	956	1140	847	732	644	975
ATP6V0C	2836	3706	4238	3056	2923	3041	3081	3681	3396	2176	3368	2696
ATP6V0CP3	0	0	1	0	2	0	0	0	0	1	0	1
ATP6V0D1	1097	1429	1768	1423	1365	1221	1444	2134	1591	1092	1303	1571
ATP6V0D2	6	1	0	0	5	2	0	0	0	0	0	0
ATP6V0E1	3554	3689	3284	2470	3754	2965	2720	3298	4646	2795	2502	2733
ATP6V0E2	326	307	709	559	303	196	425	762	488	175	563	546
ATP6V1A	2442	3026	1153	2001	3738	4108	1617	2651	3346	4006	1083	2147
ATP6V1B1	20	11	15	38	20	20	13	12	18	11	7	11
ATP6V1B2	2695	4094	1400	2007	3172	3484	1577	2326	2898	3425	1161	2203
ATP6V1C1	1374	1989	942	1164	1882	1951	1091	1477	1700	1855	937	1303
ATP6V1C2	6	16	1	4	1	12	2	1	1	10	0	5
ATP6V1D	885	1134	1387	1353	952	1024	1385	1738	1032	912	1134	1236
ATP6V1E1	2041	2642	2198	2072	1917	1796	1828	2432	2235	1659	1565	1886
ATP6V1E2	33	57	41	54	31	33	45	81	31	27	35	53
ATP6V1F	989	1459	1306	1158	1049	1136	922	1656	1157	1044	1038	1132
ATP6V1G1	1181	1404	926	1021	1618	1491	1240	1416	1582	1355	1185	1302
ATP6V1G2	31	48	27	124	24	20	26	116	30	20	19	46
ATP6V1G2-DDX39B	0	0	0	0	0	0	0	0	0	0	0	0
ATP6V1G3	0	0	0	0	0	0	0	0	0	0	0	0
ATP6V1H	952	986	1004	935	1153	905	1076	1296	1037	780	789	1053
ATP7A	709	1105	471	697	870	1049	573	871	801	948	467	754
ATP7B	144	171	130	114	148	122	127	131	156	115	87	102
ATP8A1	77	142	30	83	58	64	9	43	66	73	14	32
ATP8A2	9	11	6	4	5	7	9	10	6	3	9	19
ATP8B1	581	1563	2044	2027	824	1610	1258	1785	1263	1735	1512	1893
ATP8B2	10093	11769	7150	8159	9571	7417	6354	8726	11158	5406	5992	6762
ATP8B3	49	39	226	140	46	43	203	89	64	34	293	109
ATP8B4	108	49	5	9	72	18	21	6	121	25	9	9
ATP8B5P	2	0	1	0	3	0	0	1	3	1	3	6
ATP9A	1648	2490	1138	1374	1759	1999	1099	1857	2032	2176	1155	1556
ATP9B	436	469	431	371	500	410	457	535	536	356	397	518
ATPAF1	789	916	986	1148	880	785	1048	1412	792	636	816	1046
ATPAF1-AS1	0	0	0	2	0	0	0	1	0	0	0	0
ATPAF2	168	172	244	248	180	196	212	283	192	169	207	236
ATPBD4	67	90	87	97	83	108	84	133	79	72	61	108
ATPIF1	512	667	803	1386	551	518	809	1632	562	429	707	872
ATR	515	500	939	940	723	639	1137	1121	817	651	818	876
ATRIP	113	142	321	210	151	144	346	266	127	103	288	236
ATRN	2629	3924	2587	2946	2899	3210	2918	3447	2946	2715	2555	2956
ATRNL1	49	48	7	8	158	82	41	34	50	61	9	19
ATRX	2811	3972	1811	3660	3709	3735	2439	4410	3588	3919	2143	3253
ATXN1	1020	1753	553	1071	1385	1665	846	1346	1220	1459	810	1206
ATXN10	1452	2064	2163	2499	1747	1896	2045	3247	1644	1706	1658	2378
ATXN1L	777	1065	1017	1024	1067	1064	1115	1119	1133	1081	1053	1087
ATXN2	1109	1475	1605	1761	1351	1261	1487	1748	1501	998	1789	1492
ATXN2L	2134	3921	4819	4631	3140	3189	3405	3641	2611	2711	4091	3553
ATXN3	629	808	365	652	861	958	584	690	641	821	466	668
ATXN3L	0	0	0	0	0	0	0	0	0	0	0	0
ATXN7	526	702	689	851	699	644	749	869	760	651	753	815
ATXN7L1	223	330	152	320	350	296	193	315	340	318	185	314
ATXN7L2	48	71	78	134	81	103	77	106	56	40	56	92
ATXN7L3	1025	1528	1590	1700	1273	1361	1396	2177	1169	1341	1277	1654
ATXN7L3B	1630	2269	1435	2292	1849	1911	1620	2560	1781	2014	1209	2087
ATXN8OS	0	0	0	0	0	0	0	0	0	0	0	0
AUH	145	237	106	189	173	149	113	231	157	154	108	187
AUP1	1384	2368	2378	1903	1733	1810	1762	2053	1892	1565	2085	1747
AURKA	81	49	2533	989	125	62	2463	1110	156	46	2427	961
AURKAIP1	556	793	1201	952	622	577	1121	1515	631	489	903	1161
AURKAPS1	1	1	6	1	1	2	5	3	1	1	2	2
AURKB	46	27	1049	496	71	35	708	546	74	27	751	444
AURKC	6	8	7	12	24	12	17	9	10	5	6	5
AUTS2	3340	4469	2402	4187	3849	2431	1816	3334	3609	2281	2066	2305
AVEN	272	391	363	272	271	358	369	404	294	339	382	432
AVIL	92	37	62	138	102	41	80	71	57	34	77	101
AVL9	239	415	325	421	352	436	346	565	310	482	318	514
AVP	1	0	0	0	0	0	0	0	0	0	0	0
AVPI1	1198	878	630	522	1108	463	442	527	1644	288	476	442
AVPR1A	0	0	0	1	0	0	0	0	0	0	0	0
AVPR1B	0	0	0	0	0	0	0	0	0	0	0	0
AVPR2	1	0	3	0	1	0	0	0	0	0	0	0
AWAT1	0	0	0	0	0	0	0	0	0	0	0	0
AWAT2	0	1	0	0	0	2	1	0	2	1	0	0
AXDND1	3	0	1	17	1	1	1	2	0	0	3	0
AXIN1	461	818	752	529	629	653	601	607	486	552	614	588
AXIN2	291	393	333	397	245	259	215	461	247	322	234	308
AXL	7831	7300	20126	17474	7633	5715	15346	17635	8988	4907	19187	16850
AZGP1	4	7	0	0	0	0	0	0	0	0	0	0
AZGP1P1	0	0	0	0	0	0	0	0	0	0	0	0
AZI1	185	261	410	347	189	230	223	288	163	168	260	244
AZI2	1897	2503	1283	1766	1951	1902	1482	2136	2180	1891	1366	1709
AZIN1	2922	4017	3297	3294	3601	3236	3934	4081	2960	3530	3242	3627
AZU1	5	0	3	0	3	0	3	0	1	1	0	0
B2M	19168	22698	10946	12654	23840	20409	14229	18093	26353	18649	11401	13656
B3GALNT1	824	1205	575	1010	930	801	641	1238	847	817	440	835
B3GALNT2	561	629	819	961	585	414	812	931	830	472	781	1029
B3GALT1	11	21	0	1	6	11	0	0	5	5	1	0
B3GALT2	25	4	11	3	16	2	16	8	24	5	15	23
B3GALT4	175	210	75	86	147	112	88	124	159	101	67	96
B3GALT5	2	13	5	68	7	9	11	136	4	12	1	47
B3GALT6	635	933	987	815	716	794	786	993	619	683	728	925
B3GALTL	391	629	597	524	363	400	611	545	618	404	639	585
B3GAT1	0	0	0	2	0	2	0	0	0	3	0	0
B3GAT2	1	0	0	1	0	1	0	0	1	0	0	0
B3GAT3	610	1053	701	739	655	752	534	1128	575	704	442	775
B3GNT1	425	754	585	637	465	541	558	965	483	472	494	654
B3GNT2	220	315	266	315	252	332	393	482	413	409	276	361
B3GNT3	0	0	0	0	0	0	0	0	0	2	0	0
B3GNT4	5	11	1	4	4	20	2	7	1	7	2	3
B3GNT5	79	222	25	106	113	232	27	154	65	218	13	87
B3GNT6	0	0	0	0	0	1	0	0	0	0	0	0
B3GNT7	144	350	15	50	66	155	8	22	29	76	3	15
B3GNT8	96	101	37	26	56	47	21	22	68	57	42	29
B3GNT9	1271	1414	1415	1723	1451	1186	1337	2178	1318	1084	1002	1518
B3GNTL1	43	40	92	80	77	63	95	62	48	58	80	74
B4GALNT1	45	36	84	43	32	31	88	73	45	40	43	30
B4GALNT2	0	0	0	0	0	0	0	0	0	0	0	0
B4GALNT3	321	550	124	61	155	82	79	5	151	40	78	23
B4GALNT4	81	325	60	119	7	148	14	111	12	96	6	25
B4GALT1	16379	11043	14328	13197	15927	10673	17211	19397	18115	10580	14261	13321
B4GALT2	1812	2243	3217	2723	1748	1954	2877	3893	1743	1619	2982	3241
B4GALT3	561	758	673	582	702	749	633	781	532	587	554	596
B4GALT4	626	495	1347	535	596	450	1947	717	743	365	1400	669
B4GALT5	1063	2720	1279	1197	1217	1891	1103	1623	1927	1951	1039	1236
B4GALT6	426	582	276	312	357	373	259	317	361	402	174	284
B4GALT7	563	557	650	629	539	516	592	835	435	318	443	664
B7H6	192	437	164	177	375	364	221	251	292	380	227	279
B9D1	199	235	160	279	190	161	138	413	146	119	93	232
B9D2	45	105	91	78	65	59	103	116	82	46	95	90
BAALC	26	205	18	130	49	411	31	677	9	509	28	421
BAAT	0	3	2	4	0	2	2	1	0	1	1	0
BABAM1	709	927	1279	1403	834	795	1166	1975	978	695	1176	1459
BACE1	4110	5631	4142	5638	4596	3785	4342	6235	5842	3863	4069	5079
BACE1-AS	25	51	18	47	35	42	21	49	44	41	18	49
BACE2	2818	3402	1713	1911	1815	1630	1184	1600	2997	1993	1276	1685
BACH1	978	1462	674	764	1253	1246	804	850	1506	1551	903	887
BACH2	122	161	20	20	93	85	17	43	143	159	23	57
BAD	664	1070	667	670	684	680	651	1028	691	593	578	832
BAG1	716	1052	652	615	766	810	695	1159	813	653	515	787
BAG2	1280	473	1620	1832	1620	567	1383	1692	2626	839	1417	1713
BAG3	1282	1854	2552	2125	1193	1350	1923	2355	1640	1005	2250	1745
BAG4	603	760	682	1072	803	701	796	1381	813	701	767	940
BAG5	895	1191	1187	1330	998	923	1240	1544	1138	929	1085	1282
BAG6	3984	6375	5460	6166	4681	6356	4440	7580	4346	4257	4195	5176
BAGE	0	0	0	0	0	0	0	0	0	0	0	0
BAGE2	0	0	0	0	0	0	0	0	0	0	0	0
BAGE3	0	0	0	0	0	0	0	0	0	0	0	0
BAGE4	0	0	0	0	0	0	0	0	0	0	0	0
BAGE5	0	0	0	0	0	0	0	0	0	0	0	0
BAHCC1	703	952	1353	1472	817	673	1211	911	1089	665	1589	1132
BAHD1	397	561	480	456	527	494	350	425	479	378	402	425
BAI1	11	10	18	6	15	7	2	4	11	3	2	7
BAI2	69	78	211	247	113	76	145	293	107	72	106	181
BAI3	4	1	0	0	1	0	0	0	1	0	0	0
BAIAP2	334	502	832	994	316	334	608	724	241	304	540	586
BAIAP2L1	941	833	371	561	1090	837	437	736	744	609	310	519
BAIAP2L2	41	36	99	38	30	24	49	34	45	14	62	50
BAIAP3	1	5	9	12	3	3	1	13	2	4	3	4
BAK1	200	240	485	391	324	274	522	704	296	268	445	509
BAMBI	887	854	958	566	492	335	439	262	464	224	362	370
BANF1	1092	1660	2349	2577	1248	1108	1995	3339	1340	1187	2263	2462
BANF2	0	1	0	0	1	3	0	2	0	1	0	0
BANK1	163	241	37	61	179	205	48	55	195	182	33	74
BANP	226	363	229	295	265	293	239	302	216	276	203	239
BAP1	1260	1767	2169	1851	1557	1434	1934	2150	1629	1269	1776	1856
BARD1	33	78	317	166	80	53	255	229	85	56	293	195
BARHL1	0	0	0	0	0	0	0	0	0	0	0	0
BARHL2	0	0	0	0	0	0	0	0	0	0	0	0
BARX1	1918	3299	1939	2298	1666	1966	1575	2937	1071	937	740	956
BARX2	2	2	0	0	7	2	0	0	1	1	0	0
BASP1	4640	5546	3713	3871	5756	5283	3154	4888	7663	6278	3614	3896
BASP1P1	0	0	0	0	0	0	0	0	0	0	0	0
BATF	11	47	8	11	37	27	5	27	24	14	1	5
BATF2	8	121	23	42	17	37	13	55	14	29	11	17
BATF3	1	10	5	8	1	13	3	10	1	7	3	3
BAX	642	1093	1081	1149	913	1035	922	1694	690	1002	808	1407
BAZ1A	782	877	1132	1310	1046	1104	1207	1415	1074	1215	1054	1172
BAZ1B	2232	3233	4203	4426	2848	2727	4437	5318	3109	2770	4169	4283
BAZ2A	1578	2100	1657	2800	1967	1744	1768	2229	1904	1542	1713	1763
BAZ2B	439	635	306	719	648	626	421	889	741	629	445	687
BBC3	97	238	108	172	171	196	104	394	115	187	118	353
BBIP1	280	576	405	586	330	481	467	657	417	469	459	475
BBOX1	1	0	0	0	0	7	0	1	1	4	0	0
BBS1	1107	1105	721	969	1086	856	643	1029	1071	679	604	766
BBS10	477	592	355	721	555	604	474	874	537	555	389	603
BBS12	145	261	113	145	170	201	197	268	176	159	160	193
BBS2	1092	1463	855	1433	1177	1170	777	1638	1112	1250	654	1322
BBS4	446	366	464	672	483	355	505	878	498	311	407	573
BBS5	342	336	407	399	430	322	480	440	359	288	333	442
BBS7	376	598	481	560	402	464	510	666	515	616	472	495
BBS9	323	488	325	478	326	424	328	596	470	517	357	496
BBX	2002	2721	1331	2238	2095	1882	1609	2620	2606	2111	1540	2397
BCAM	446	445	525	532	405	293	237	671	352	139	198	349
BCAN	1	3	0	0	1	0	0	0	1	2	0	1
BCAP29	1251	2274	1631	1711	1539	1874	2018	2099	2041	2314	1976	1569
BCAP31	1975	2331	2794	2016	2038	1957	2188	2797	2294	1801	1976	2256
BCAR1	1810	2566	2395	2266	2380	3306	1514	2225	2333	2023	1646	1768
BCAR3	612	764	1074	477	637	628	838	759	725	628	1019	710
BCAR4	0	2	0	0	0	0	0	0	0	0	0	0
BCAS1	1	1	0	0	1	1	0	2	1	1	2	0
BCAS2	373	561	596	736	505	498	634	1037	583	465	558	701
BCAS3	497	561	570	745	574	421	474	740	618	402	416	564
BCAS4	103	83	119	168	104	57	90	220	60	47	59	160
BCAT1	4533	7830	5443	8135	5865	9178	7591	10631	6049	7464	6505	8422
BCAT2	462	592	545	567	517	567	492	818	453	443	416	593
BCCIP	453	550	772	1232	574	486	915	1569	598	530	728	1043
BCDIN3D	84	132	141	173	112	121	139	212	118	111	128	119
BCHE	0	0	0	0	0	0	0	0	0	0	0	0
BCKDHA	423	665	475	706	520	513	440	971	411	435	400	722
BCKDHB	373	396	398	501	431	371	509	687	539	337	438	504
BCKDK	1033	1543	1554	1630	1095	1350	1076	2042	977	1084	1125	1392
BCL10	509	850	587	863	617	716	767	1121	594	810	732	775
BCL11A	12	84	11	78	1	24	0	17	1	19	4	11
BCL11B	0	0	0	2	0	6	0	2	0	10	0	0
BCL2	273	216	108	59	463	175	119	62	312	184	117	85
BCL2A1	15	161	1	3	10	168	0	3	9	77	0	7
BCL2L1	1102	2000	2069	2038	1825	2107	1835	3541	1687	1643	1624	2028
BCL2L10	2	4	0	7	1	0	0	1	1	1	0	4
BCL2L11	167	437	54	175	313	428	58	294	222	461	70	237
BCL2L12	124	176	544	330	159	138	475	394	126	141	435	338
BCL2L13	1006	1398	1052	1220	1258	1134	1220	1750	1389	1066	1117	1336
BCL2L14	0	3	0	0	0	0	0	0	0	0	0	0
BCL2L15	3	2	4	7	6	1	3	6	3	3	2	3
BCL2L2	621	992	803	768	707	832	755	868	674	680	618	715
BCL2L2-PABPN1	0	0	0	0	0	0	0	0	0	0	0	0
BCL3	1361	2438	2070	2871	1701	1696	1494	2366	1724	1495	1596	1948
BCL6	3405	3708	804	1512	3744	2964	879	1508	2774	2782	838	1432
BCL6B	0	1	6	2	7	5	4	4	2	2	6	1
BCL7A	133	222	207	213	225	274	151	268	168	301	178	226
BCL7B	491	904	1410	957	651	792	1008	1345	744	634	1231	1006
BCL7C	478	936	991	1038	469	688	704	1323	489	511	813	989
BCL9	409	695	393	664	561	546	402	726	606	582	388	570
BCL9L	3296	4003	3753	5205	3917	3179	2724	4578	4410	2691	3314	4091
BCLAF1	2634	3563	4435	5684	3414	2929	4647	6471	3695	3194	4507	4479
BCMO1	0	0	0	0	0	0	0	0	1	0	0	0
BCO2	23	17	8	11	16	17	3	5	19	22	7	8
BCOR	766	810	1162	1510	815	707	865	1168	902	505	859	945
BCORL1	308	413	442	414	463	357	435	465	354	290	421	377
BCORP1	0	0	0	0	0	0	0	0	0	3	0	1
BCR	629	1370	1090	1252	646	752	756	1337	945	650	931	995
BCRP2	0	9	3	6	12	15	13	17	13	13	21	12
BCRP3	4	3	2	2	1	1	0	5	0	0	2	0
BCS1L	195	221	375	496	239	217	326	420	244	203	285	387
BCYRN1	1	1	4	5	4	0	8	12	2	2	6	11
BDAG1	0	0	0	1	0	0	0	0	0	1	3	0
BDH1	137	174	19	72	164	189	20	102	176	216	19	88
BDH2	694	711	285	592	752	580	290	683	821	540	179	450
BDKRB1	558	523	940	1371	523	580	919	1325	954	682	936	1188
BDKRB2	1319	1065	704	1798	1759	991	792	1440	1853	923	687	1651
BDNF	122	121	537	541	92	80	374	782	120	79	219	316
BDNF-AS1	69	60	16	63	55	60	42	84	61	45	27	58
BDP1	784	1220	855	1234	1246	1406	1493	1647	1260	1263	1469	1174
BEAN1	4	13	2	0	5	6	0	0	3	8	1	3
BECN1	1013	1486	1407	1629	1105	1111	1366	2130	1404	1093	1306	1721
BEGAIN	150	108	105	124	134	101	74	83	62	64	22	48
BEND2	0	0	0	0	0	0	0	0	0	0	0	0
BEND3	65	76	118	78	71	122	110	119	68	96	116	119
BEND4	0	0	0	1	0	0	0	2	0	0	0	0
BEND5	23	82	4	2	36	51	1	12	10	31	0	3
BEND6	258	564	248	471	318	434	273	588	452	668	346	603
BEND7	80	56	165	74	78	56	106	44	87	73	171	57
BEST1	86	75	156	66	115	95	158	39	113	42	150	84
BEST2	0	0	0	0	0	0	2	0	0	0	1	0
BEST3	0	1	0	0	0	1	0	0	1	0	0	0
BEST4	25	6	15	22	11	11	8	9	13	8	3	11
BET1	296	388	306	610	409	383	440	724	404	455	408	540
BET1L	1778	2724	2455	2339	1937	1869	2209	3420	1522	1303	1751	2033
BET3L	1	0	0	0	0	0	3	1	2	0	0	0
BEX1	1	0	0	1	0	2	1	2	1	2	0	0
BEX2	9	30	3	2	8	7	3	2	3	5	7	14
BEX4	581	938	300	594	514	614	201	469	571	683	279	467
BEX5	19	33	5	5	3	11	1	5	12	8	1	3
BFAR	1413	2215	1740	1712	1468	1407	1995	2075	1401	1414	1694	1770
BFSP1	31	49	24	37	40	41	46	56	59	34	41	39
BFSP2	0	0	0	0	1	0	0	0	0	0	0	0
BGLAP	4	0	1	1	2	0	0	0	3	0	0	0
BGN	76421	278303	70735	89693	75324	180579	60009	110508	63407	140092	68655	93072
BHLHA15	1	0	2	2	0	1	1	3	0	0	2	2
BHLHA9	0	0	0	0	0	0	1	0	0	0	0	0
BHLHB9	291	345	119	247	292	280	160	308	303	275	101	229
BHLHE22	0	0	0	0	0	0	0	0	1	0	0	0
BHLHE23	0	0	0	0	0	0	0	0	0	0	0	0
BHLHE40	4685	8779	4333	3626	5525	6390	3509	3745	4324	4327	3387	2423
BHLHE41	593	613	18	49	240	279	12	15	498	404	16	37
BHMT	3	1	35	0	7	3	16	1	28	2	62	5
BHMT2	113	51	118	43	142	79	160	65	125	64	127	44
BICC1	2217	2257	1760	2527	2518	2002	1654	2607	3524	2737	2073	2756
BICD1	186	254	292	377	298	311	307	389	340	291	299	387
BICD2	780	1207	1380	1077	1026	1162	1432	1311	1075	1028	1213	1269
BID	111	184	195	204	164	275	203	404	117	206	203	300
BIK	0	0	0	0	0	0	0	0	0	0	0	1
BIN1	513	1061	550	1013	713	868	522	1359	534	800	391	894
BIN2	0	0	0	0	0	0	0	0	0	0	0	0
BIN3	328	427	474	478	410	396	313	518	443	302	417	428
BIRC2	1622	2000	2158	2076	1538	1541	2711	2074	1656	1573	2162	1769
BIRC3	50	28	30	40	58	44	34	61	71	58	52	75
BIRC5	119	98	2928	1760	236	75	2792	2217	253	67	2834	1916
BIRC6	2017	2779	2234	3229	2826	2671	3256	3906	3069	2647	2725	3447
BIRC7	1	7	1	4	3	8	0	0	1	1	0	0
BIRC8	0	0	0	0	0	0	0	0	0	0	0	0
BIVM	509	553	337	603	489	409	362	642	586	395	272	466
BIVM-ERCC5	0	0	0	0	0	0	0	0	0	0	0	0
BK250D10.8	2	3	1	1	0	0	1	3	0	2	0	1
BLCAP	683	810	1320	1015	795	619	1155	1477	1062	642	980	1009
BLID	1	8	1	2	2	11	10	13	7	3	4	6
BLK	0	0	0	0	0	0	0	1	0	0	0	0
BLM	27	17	318	190	35	16	262	231	43	16	284	186
BLMH	628	1183	803	1021	739	736	795	1197	637	852	651	1019
BLNK	1	3	0	0	8	6	0	0	22	7	0	1
BLOC1S1	31	36	45	44	33	26	31	68	39	27	43	47
BLOC1S1-RDH5	0	0	0	0	0	0	0	0	0	0	0	0
BLOC1S2	366	397	415	563	460	411	556	1024	389	342	346	631
BLOC1S3	347	644	595	500	361	303	480	494	346	318	432	437
BLVRA	327	424	442	377	399	289	485	551	401	299	348	420
BLVRB	555	841	574	553	552	643	438	725	560	491	434	595
BLZF1	398	417	558	541	360	428	718	632	519	372	567	492
BMF	234	1443	14	487	246	801	11	318	183	475	22	202
BMI1	30	37	46	34	29	41	37	47	54	36	63	43
BMP1	2348	3416	3425	2677	3296	3581	3895	3818	2672	2302	3411	3025
BMP10	0	0	0	0	0	0	0	0	0	0	0	0
BMP15	0	0	0	0	0	0	0	0	0	0	0	0
BMP2	1052	2599	53	168	957	2076	95	252	268	1736	61	227
BMP2K	185	283	411	412	293	414	374	625	371	459	421	437
BMP3	0	0	1	1	0	0	0	0	2	0	4	1
BMP4	1081	354	1694	1528	1219	417	1206	2274	1776	524	745	1221
BMP5	6	3	2	0	1	1	1	0	0	0	0	1
BMP6	385	131	247	137	136	48	212	103	119	19	176	85
BMP7	0	0	0	0	0	0	0	0	0	0	0	1
BMP8A	1	0	0	1	8	5	0	3	8	5	1	8
BMP8B	1	3	0	1	1	1	0	0	1	0	2	0
BMPER	3168	1015	2985	590	2192	715	1211	367	2284	706	1667	648
BMPR1A	1119	1229	1228	1341	1304	1052	1329	1436	1552	1095	1219	1354
BMPR1B	22	164	12	48	28	132	7	108	35	104	25	61
BMPR2	3477	5597	2897	4364	4309	4684	4134	5535	5420	5483	4361	4800
BMS1	698	1073	1319	1702	836	921	1358	2008	961	789	1201	1539
BMS1P1	0	0	0	0	0	0	0	0	0	0	0	0
BMS1P4	72	48	69	122	94	86	77	85	88	62	88	90
BMS1P5	0	0	0	0	0	0	0	0	0	0	0	0
BMX	0	0	0	0	1	0	0	0	0	0	0	0
BNC1	280	670	702	663	182	427	451	637	273	466	691	520
BNC2	1848	3043	1141	2802	2922	3355	1519	3776	2611	3803	1294	3035
BNIP1	109	164	167	202	143	130	195	319	148	146	176	233
BNIP2	1212	1494	1379	1578	1438	1358	1845	2025	1472	1323	1373	1563
BNIP3	3402	5712	2119	4130	2905	5119	2137	6304	2166	4307	1806	3598
BNIP3L	5076	8591	2998	6145	5347	7157	3415	7518	5653	7992	2980	5668
BNIPL	10	1	14	7	13	6	14	9	3	3	8	15
BOC	1746	2618	780	1664	1279	1474	889	1269	1055	810	525	929
BOD1	969	1484	905	1054	1152	1152	801	1366	1069	1074	868	1160
BOD1L	2129	3065	1812	3201	2785	2912	2426	3391	2702	2598	2632	3002
BOD1P	0	0	0	0	0	0	0	0	0	0	0	0
BOK	888	1372	1493	987	589	628	790	1051	637	494	1067	778
BOK-AS1	2	0	1	1	1	0	1	1	0	0	2	1
BOLA1	105	115	99	89	110	85	68	126	76	49	63	71
BOLA2	0	0	0	0	0	0	0	0	0	0	0	0
BOLA2B	0	0	0	0	0	0	0	0	0	0	0	0
BOLA3	101	111	331	311	109	115	310	463	186	103	338	272
BOLL	0	0	0	0	0	0	1	0	0	0	0	0
BOP1	225	405	804	652	305	354	528	875	260	298	417	757
BORA	49	52	387	264	89	42	509	326	92	57	418	258
BPESC1	0	0	0	0	0	0	0	0	0	0	0	0
BPGM	531	329	1452	1142	716	510	1888	1544	845	425	1423	1723
BPHL	252	425	163	311	247	307	177	337	225	403	159	342
BPI	16	38	2	1	45	92	6	4	1	5	0	2
BPIFA1	0	0	0	0	0	0	0	0	0	0	0	0
BPIFA2	0	0	0	0	0	0	0	0	0	0	0	0
BPIFA3	0	0	0	0	0	0	0	0	0	0	0	0
BPIFA4P	0	0	0	0	0	0	0	0	0	0	0	0
BPIFB1	0	0	0	0	0	0	0	0	0	0	0	0
BPIFB2	0	0	0	0	0	0	0	0	0	0	0	0
BPIFB3	0	0	1	1	0	0	0	0	0	0	0	0
BPIFB4	17	22	1	13	18	5	2	2	32	8	2	6
BPIFB6	0	0	0	0	0	0	0	0	0	0	0	0
BPIFC	0	0	0	0	1	0	0	0	0	0	0	0
BPNT1	399	539	295	498	398	443	395	696	396	393	283	486
BPTF	1912	3028	2000	2946	2355	2521	2329	3383	2619	2357	2569	2758
BPY2	0	0	0	0	0	0	0	0	0	0	0	0
BPY2B	0	0	0	0	0	0	0	0	0	0	0	0
BPY2C	0	0	0	0	0	0	0	0	0	0	0	0
BRAF	209	413	238	323	307	277	241	358	291	277	303	331
BRAP	398	472	576	619	540	432	603	694	533	449	568	579
BRAT1	560	846	866	845	647	775	611	883	529	604	514	888
BRCA1	178	110	1123	809	245	137	1150	930	268	75	1028	819
BRCA2	98	141	634	422	152	137	999	540	158	115	954	499
BRCC3	400	468	497	598	448	438	448	751	584	378	477	624
BRD1	667	867	878	857	783	799	801	961	714	703	764	840
BRD2	3170	5218	4779	5888	3484	3912	4041	5980	3532	3312	4025	4506
BRD3	840	1105	1311	1648	1208	1153	1250	1841	1346	1042	1209	1588
BRD4	1577	2471	3198	3141	2268	2214	2537	2709	2092	1726	3184	2623
BRD7	1034	1110	1542	1526	1183	1012	1454	1803	1633	893	1457	1354
BRD7P3	0	0	0	0	0	0	0	0	0	0	0	0
BRD8	696	751	1737	1514	916	709	1671	1465	908	650	1727	1209
BRD9	480	713	848	781	556	621	671	909	530	573	642	774
BRDT	0	0	0	0	0	0	0	0	0	0	0	0
BRE	708	740	1006	1004	953	642	695	1192	1022	828	701	802
BREA2	3	3	4	3	5	5	4	12	2	8	6	10
BRF1	429	600	686	655	498	542	588	710	460	470	528	648
BRF2	210	258	242	259	244	223	256	295	185	164	226	291
BRI3	4392	6404	3081	2528	4650	4796	2915	3081	4090	3682	2362	2791
BRI3BP	69	62	126	76	50	83	104	105	69	59	110	133
BRIP1	76	28	392	369	88	37	397	373	153	53	349	300
BRIX1	1113	405	719	668	1384	604	652	848	1257	431	505	581
BRK1	1763	3215	1795	2511	1657	2183	1771	3686	2278	2482	1455	2576
BRMS1	311	514	688	575	371	422	646	915	402	368	601	689
BRMS1L	191	357	213	288	206	257	292	381	260	279	253	285
BROX	456	716	614	884	584	557	735	1015	645	516	633	798
BRP44	835	888	593	736	918	827	694	1012	1009	663	499	799
BRP44L	316	349	350	462	353	239	393	587	418	235	344	377
BRPF1	323	387	587	538	359	416	465	518	359	363	510	483
BRPF3	887	1553	1103	1128	1208	1318	967	1170	977	1114	897	911
BRS3	0	0	0	0	0	0	0	0	1	0	0	1
BRSK1	49	63	98	158	70	119	106	210	59	73	39	97
BRSK2	4	11	4	4	6	12	5	4	3	7	1	1
BRWD1	1109	1447	826	1560	1508	1497	1167	1640	1400	1730	928	1511
BRWD3	517	773	299	698	748	756	394	662	567	708	377	550
BSCL2	61	72	48	87	63	66	45	111	78	68	54	72
BSDC1	1209	1664	1621	1626	1296	1171	1238	1758	1458	1134	1221	1460
BSG	11547	14968	11678	10524	11115	10601	10118	13761	11292	7262	9120	10755
BSN	28	20	23	15	44	15	40	28	31	5	24	17
BSN-AS2	0	1	0	1	2	0	2	3	0	0	0	2
BSND	0	0	0	0	0	0	0	0	0	0	0	0
BSPH1	0	0	0	0	0	0	0	0	0	0	0	0
BSPRY	6	0	6	2	7	2	1	0	1	1	2	0
BST1	556	426	1366	437	421	238	1175	525	586	187	975	365
BST2	40	53	5	4	16	17	4	10	30	50	5	10
BSX	0	0	0	0	0	0	0	0	0	0	0	0
BTAF1	1027	1125	1122	1796	1302	1187	1161	1383	1208	1151	1016	1253
BTBD1	1823	2629	1983	2336	2184	2186	2268	3315	2543	2130	1990	2236
BTBD10	350	555	782	756	548	547	792	993	540	540	755	751
BTBD11	819	2558	158	1289	1104	2261	387	2256	709	2084	152	1529
BTBD16	2	1	0	0	1	0	0	1	2	3	2	3
BTBD17	0	0	0	0	0	0	0	0	0	0	0	0
BTBD18	0	0	0	0	0	0	0	0	0	0	0	0
BTBD19	265	250	182	299	471	359	206	177	343	278	195	206
BTBD2	2369	4886	2471	3276	2246	3056	1658	3734	2268	2522	1716	2805
BTBD3	507	881	746	413	584	743	746	575	391	415	483	462
BTBD6	962	1947	1267	1045	1007	1396	1125	1426	832	1053	882	1284
BTBD7	1107	1593	1138	1538	1503	1495	1512	1866	1526	1594	1364	1695
BTBD8	20	24	8	10	30	25	19	18	21	16	6	12
BTBD9	324	401	355	376	430	399	422	592	446	373	358	441
BTC	26	9	11	16	22	4	3	25	22	3	5	12
BTD	514	818	392	366	555	553	353	488	503	425	332	421
BTF3	6181	11667	5972	8461	5379	8271	5056	10225	6397	7860	5311	7637
BTF3L4	834	1376	1264	1929	1092	1155	1454	2034	1245	1330	1315	1692
BTF3P11	0	0	0	0	0	0	0	0	0	0	0	0
BTG1	5791	7056	3420	4079	4350	5103	4108	4193	3981	3820	4484	4288
BTG2	384	273	345	344	333	189	268	655	370	159	201	293
BTG3	329	480	709	452	358	411	681	537	414	316	643	418
BTG4	0	0	0	0	0	0	0	0	0	0	2	1
BTK	0	0	0	0	0	0	0	0	0	0	0	0
BTLA	0	0	0	1	1	0	0	0	1	0	0	3
BTN1A1	0	0	0	0	0	0	1	0	0	0	0	0
BTN2A1	457	622	941	705	522	505	888	798	482	394	867	662
BTN2A2	76	68	123	87	138	133	125	178	167	126	124	163
BTN2A3	31	31	61	82	68	45	62	58	70	43	36	62
BTN3A1	406	428	287	491	484	351	281	454	489	422	219	426
BTN3A2	183	187	144	184	398	327	263	336	530	433	267	352
BTN3A3	176	134	127	198	167	71	98	133	308	169	147	187
BTNL2	0	0	0	0	0	0	0	0	0	0	0	0
BTNL3	0	0	0	0	0	0	0	0	0	0	0	0
BTNL8	0	0	0	0	0	0	0	0	0	0	0	0
BTNL9	0	0	1	0	0	0	0	0	0	0	0	0
BTRC	575	637	516	656	670	592	733	760	663	616	551	590
BUB1	73	58	1951	1179	158	76	2189	1353	178	64	2328	1147
BUB1B	75	36	1992	882	116	57	2124	1044	178	42	2045	821
BUB3	1239	1628	4415	2938	1486	1489	4315	3266	1644	1543	3971	2784
BUD13	218	367	498	377	251	276	344	477	258	214	317	372
BUD31	671	1056	1805	1638	797	861	1402	1954	921	788	1624	1455
BVES	748	962	753	808	748	640	825	561	838	718	1076	937
BYSL	176	234	530	382	266	241	509	559	218	235	361	405
BZRAP1	435	414	93	198	399	260	55	140	339	272	54	107
BZW1	10214	13450	12572	14548	10193	9772	14373	16754	18699	7948	12341	12517
BZW2	430	1006	854	1201	604	804	995	1909	517	816	761	1296
C10orf10	4664	4531	436	1035	3344	3492	325	917	5349	1973	511	1107
C10orf103	0	0	0	3	1	0	2	4	1	1	0	3
C10orf105	208	19	269	26	225	12	294	15	488	4	423	24
C10orf107	46	83	8	39	38	36	17	66	59	29	16	48
C10orf108	0	0	0	2	2	0	1	3	2	0	0	0
C10orf11	100	160	30	32	49	81	14	43	82	80	26	32
C10orf111	1	5	5	1	1	1	5	0	0	2	0	2
C10orf113	0	0	0	0	0	1	0	0	0	0	0	0
C10orf114	111	81	115	143	71	48	69	162	45	27	38	96
C10orf116	830	811	2400	1916	639	344	1450	2698	1060	394	1822	1621
C10orf118	411	502	350	679	426	446	571	788	519	482	541	561
C10orf12	76	126	143	170	127	116	175	195	136	104	184	171
C10orf120	0	0	0	0	0	0	0	0	0	0	0	0
C10orf122	0	0	1	0	0	0	0	0	0	0	2	1
C10orf125	136	105	160	101	100	73	108	94	83	69	74	68
C10orf128	0	0	0	0	0	0	0	0	0	0	0	0
C10orf129	0	0	0	0	0	0	0	0	0	0	0	0
C10orf131	1	0	1	0	1	0	0	2	0	1	1	0
C10orf136	3	2	14	16	3	0	7	13	5	2	16	9
C10orf137	327	435	481	652	408	409	541	644	373	375	376	528
C10orf140	42	66	54	154	25	28	37	104	22	10	34	48
C10orf18	1309	1871	2051	2228	1900	1750	2734	2798	1845	1690	2360	2319
C10orf2	88	148	262	229	144	154	296	197	109	155	180	227
C10orf25	51	44	45	76	42	61	35	99	72	97	44	75
C10orf26	2442	3200	2559	2703	2759	2500	2705	3025	3820	2297	2551	2451
C10orf27	0	0	0	0	0	0	0	0	0	0	0	0
C10orf28	272	386	284	373	313	350	280	445	339	319	251	361
C10orf32	231	212	168	192	377	254	381	284	423	195	150	192
C10orf32-AS3MT	0	0	0	0	0	0	0	0	0	0	0	0
C10orf35	32	22	12	21	42	25	22	32	21	12	0	18
C10orf40	0	0	0	0	0	0	0	0	0	0	0	0
C10orf44	2	0	0	0	0	0	0	0	1	0	0	0
C10orf46	1104	1628	1273	1816	1473	1552	1465	2077	1602	1627	1237	1698
C10orf47	447	237	883	196	369	148	834	256	428	88	807	312
C10orf53	0	0	0	0	0	0	0	0	0	0	0	0
C10orf54	3917	1029	4611	1796	3895	495	3443	1291	5394	266	3087	1199
C10orf55	2	4	15	14	4	4	6	17	8	5	9	23
C10orf57	437	498	454	619	497	414	552	696	421	398	484	547
C10orf58	104	495	13	19	168	445	15	20	241	441	13	36
C10orf62	0	0	0	1	0	0	0	1	0	0	0	2
C10orf67	0	1	1	1	0	0	1	3	0	1	0	0
C10orf68	21	13	10	33	30	37	17	25	30	35	23	31
C10orf71	4	0	0	0	0	0	1	0	0	2	0	0
C10orf76	531	749	662	853	601	643	648	1119	633	684	572	751
C10orf81	0	3	0	0	1	9	0	0	3	2	0	0
C10orf82	0	0	0	0	0	0	2	0	0	0	0	0
C10orf88	208	257	320	285	220	237	362	362	260	217	281	265
C10orf90	33	46	55	122	24	87	85	170	30	94	82	111
C10orf91	1	0	0	0	1	0	0	0	0	0	0	0
C10orf92	0	0	0	0	0	0	0	0	0	0	0	0
C10orf93	7	10	18	15	9	18	12	27	6	3	14	14
C10orf95	0	0	0	0	0	1	0	0	0	1	0	0
C10orf96	0	0	0	0	0	0	0	0	0	0	0	0
C10orf99	0	0	0	0	0	0	0	0	0	0	0	0
C11orf1	145	169	97	153	107	151	82	202	145	188	116	148
C11orf10	582	755	400	528	416	490	375	686	433	411	311	405
C11orf16	0	0	0	0	0	0	0	0	0	0	0	0
C11orf2	2084	4417	1375	1633	1935	3025	1235	2130	1939	2385	1118	2078
C11orf20	1	0	0	0	4	3	1	3	3	0	0	0
C11orf21	7	3	5	13	19	11	6	29	16	10	2	16
C11orf24	1376	1320	3065	1720	1356	1222	2573	2639	1764	870	2711	1836
C11orf30	381	536	486	687	468	410	524	754	570	459	595	558
C11orf31	617	1127	591	677	669	774	530	1118	408	422	231	550
C11orf34	0	0	0	0	0	0	0	0	0	0	0	0
C11orf35	20	19	23	30	11	23	3	15	10	17	11	9
C11orf36	0	0	0	0	0	0	0	0	0	0	0	0
C11orf40	0	0	0	0	0	0	0	0	0	0	0	0
C11orf41	17	300	140	407	16	327	44	349	88	537	196	431
C11orf42	0	0	0	0	0	0	0	0	0	0	0	0
C11orf45	18	54	14	59	25	45	14	102	37	52	13	85
C11orf46	767	622	763	908	825	452	807	832	801	513	520	669
C11orf48	216	287	585	562	292	309	476	705	323	262	495	483
C11orf49	313	547	565	585	452	461	468	862	514	388	493	646
C11orf51	150	310	431	507	189	213	342	788	235	177	400	448
C11orf52	0	0	0	0	0	0	0	0	0	0	0	0
C11orf53	0	0	0	0	0	0	0	0	0	0	4	0
C11orf54	482	661	300	660	503	488	278	548	488	507	304	479
C11orf57	663	1160	664	1036	742	794	816	1013	696	854	711	918
C11orf58	2447	3677	2515	4000	2777	3006	3038	5051	2893	2949	2254	3506
C11orf61	148	186	220	323	204	179	245	272	212	181	228	212
C11orf63	366	398	211	227	400	245	288	266	436	289	264	208
C11orf65	6	3	3	10	4	5	3	10	3	3	8	7
C11orf66	33	45	30	49	48	47	26	57	43	23	29	30
C11orf67	126	164	176	152	123	127	183	220	142	136	122	156
C11orf68	1018	1294	1945	1647	1071	1085	1575	2076	1089	739	1393	1621
C11orf70	103	93	121	137	133	97	178	206	91	91	143	142
C11orf71	26	19	14	45	31	14	23	62	19	13	10	40
C11orf73	333	411	571	574	411	294	521	707	421	331	416	634
C11orf74	212	330	210	322	226	242	231	375	231	248	206	265
C11orf75	137	138	61	46	214	94	72	66	247	120	72	93
C11orf80	120	226	215	232	173	257	208	255	171	224	201	179
C11orf82	29	18	447	210	44	35	420	272	35	10	324	193
C11orf83	106	173	146	178	88	106	130	268	106	96	147	177
C11orf84	236	414	558	418	294	372	431	564	289	284	447	439
C11orf85	1	0	0	0	1	0	0	0	0	0	0	1
C11orf86	1	1	0	2	1	1	0	5	1	1	2	0
C11orf87	5	19	53	22	15	106	77	58	30	42	229	50
C11orf88	0	0	0	0	0	0	0	0	0	0	0	0
C11orf9	14	47	11	7	20	36	10	13	14	34	6	9
C11orf91	14	7	43	29	2	8	39	22	9	5	28	21
C11orf92	2	4	0	2	9	2	1	0	5	4	0	0
C11orf93	4	6	1	3	11	3	0	0	6	2	0	1
C11orf94	0	0	5	3	1	3	1	3	2	2	3	4
C11orf95	637	1219	624	765	799	1051	656	842	776	842	639	740
C11orf96	186	38	41	31	285	83	89	33	34	26	31	33
C12orf10	408	861	639	729	439	557	618	970	465	449	523	694
C12orf11	409	713	651	795	531	614	782	1086	531	560	607	715
C12orf12	0	0	0	0	0	0	0	0	0	0	0	0
C12orf23	2304	2941	2465	3836	2354	2700	3301	5138	2401	2675	2640	3655
C12orf24	94	108	223	228	114	122	213	296	107	116	215	191
C12orf26	81	181	72	91	106	98	80	125	86	101	56	67
C12orf29	269	425	297	384	347	375	387	482	412	480	396	485
C12orf32	367	433	1121	755	495	337	994	988	466	303	1081	696
C12orf33	4	0	0	4	0	1	0	3	4	5	0	1
C12orf34	7	20	41	19	6	6	28	28	8	9	19	22
C12orf35	336	539	437	473	462	477	411	481	486	528	418	468
C12orf36	0	0	0	0	0	0	0	0	0	0	0	0
C12orf37	0	0	0	0	0	0	0	0	0	0	0	0
C12orf39	23	34	44	22	51	32	136	24	35	19	44	23
C12orf4	437	446	743	752	637	506	817	1068	695	458	756	811
C12orf40	0	0	0	0	0	0	0	0	0	0	0	0
C12orf41	282	456	506	468	431	329	504	629	395	347	417	518
C12orf42	0	0	0	0	0	0	0	0	0	0	0	0
C12orf43	176	245	366	333	223	244	332	551	334	228	355	380
C12orf44	302	522	722	559	386	405	609	718	442	348	590	700
C12orf45	62	80	83	102	60	96	77	139	45	81	81	106
C12orf47	115	195	117	173	166	123	126	176	141	135	104	189
C12orf48	53	41	359	304	94	47	547	336	85	58	408	292
C12orf49	715	1032	757	750	856	934	870	1091	897	954	699	880
C12orf5	167	147	420	312	491	405	672	988	436	248	576	588
C12orf50	0	0	0	0	0	0	0	0	0	0	1	0
C12orf51	1232	1300	1107	1444	1729	1425	1606	1571	1591	1217	1550	1451
C12orf52	335	655	424	500	407	451	398	618	461	473	365	503
C12orf53	33	45	16	40	31	57	11	68	25	43	7	22
C12orf54	2	2	0	1	1	2	0	0	2	0	0	2
C12orf56	0	3	0	1	1	6	1	11	0	1	1	1
C12orf57	1324	1844	1199	1016	1388	1432	1102	1572	1092	1049	1034	1056
C12orf59	0	0	0	0	0	0	0	0	0	0	0	0
C12orf60	14	13	19	16	20	23	33	44	13	10	11	25
C12orf61	13	12	23	33	10	10	23	31	13	10	23	23
C12orf62	215	258	166	184	213	177	184	334	211	135	123	214
C12orf65	176	179	294	315	172	126	313	414	256	130	292	280
C12orf66	58	74	71	93	82	82	91	152	95	68	75	120
C12orf67	0	0	0	0	0	0	0	0	0	0	0	0
C12orf68	34	75	14	29	32	49	24	41	36	28	17	24
C12orf69	0	0	0	0	3	0	0	0	1	0	0	0
C12orf70	2	9	4	5	3	8	3	13	5	15	1	12
C12orf71	0	0	0	0	0	0	0	0	0	0	0	0
C12orf73	83	93	81	118	60	93	90	106	78	72	74	80
C12orf74	0	0	0	0	0	0	0	0	0	0	0	0
C12orf75	1602	1362	3034	1921	1194	982	2191	2130	2096	1348	2743	2505
C12orf76	87	99	40	99	130	111	57	107	61	86	38	67
C12orf77	0	0	0	0	0	0	0	0	0	2	1	1
C13orf15	62	58	4	3	54	65	10	9	48	65	3	3
C13orf16	1	6	1	3	1	1	0	6	0	10	1	1
C13orf26	10	10	0	0	5	5	0	3	1	4	3	1
C13orf27	104	108	236	184	113	111	268	230	137	130	290	249
C13orf30	0	0	0	0	0	1	0	0	0	0	0	0
C13orf33	1894	1887	1403	1189	2166	1806	1805	1069	2088	1088	2048	1112
C13orf35	0	0	0	0	0	0	0	0	0	0	0	0
C14orf1	811	1589	584	740	817	905	634	1151	1048	951	552	696
C14orf101	582	572	483	581	730	659	597	672	658	546	463	525
C14orf102	236	347	241	313	339	297	284	357	305	233	255	300
C14orf105	0	0	0	0	0	0	0	0	0	0	0	0
C14orf109	127	224	124	146	131	186	122	181	123	175	82	162
C14orf118	223	268	381	302	267	265	377	376	290	250	315	284
C14orf119	871	1341	942	1260	993	1134	867	1717	1189	1117	946	1203
C14orf126	466	335	469	477	506	361	523	583	634	309	410	468
C14orf128	84	45	28	45	38	31	15	32	38	22	20	41
C14orf129	437	475	588	639	543	440	819	754	659	551	697	771
C14orf132	1685	2555	987	2120	1967	2194	1209	2510	1947	1837	863	1770
C14orf135	1623	1945	1181	1678	1851	1929	1498	2111	1616	1951	1275	1790
C14orf142	80	139	93	174	83	94	120	255	126	98	85	133
C14orf148	7	5	11	15	21	15	8	9	12	9	13	10
C14orf149	237	197	347	298	271	273	468	354	258	219	312	292
C14orf153	388	746	433	540	486	533	437	825	476	484	511	575
C14orf159	336	683	281	508	453	552	284	695	495	619	296	574
C14orf162	1	0	0	1	0	0	0	1	0	0	0	0
C14orf165	0	0	0	0	0	0	0	0	0	0	1	0
C14orf166	1190	2039	1804	2161	1423	1710	1886	3195	1689	1590	1728	2114
C14orf166B	0	0	0	0	0	0	0	0	0	0	0	0
C14orf167	316	471	389	548	378	337	436	620	462	300	468	575
C14orf169	135	221	359	245	206	171	345	295	246	179	365	316
C14orf176	21	8	14	15	19	13	15	15	15	2	10	6
C14orf177	0	0	0	0	0	0	0	0	0	0	0	0
C14orf178	2	0	1	4	4	1	5	0	0	2	0	3
C14orf180	0	0	0	0	0	0	0	0	0	0	0	0
C14orf182	6	4	11	12	12	10	13	18	22	5	15	8
C14orf183	1	1	2	3	8	0	4	0	3	0	2	0
C14orf184	0	0	0	0	0	0	0	0	0	0	2	1
C14orf19	1	0	0	0	0	0	0	0	0	0	0	1
C14orf2	638	833	717	794	586	644	612	1170	669	613	567	770
C14orf21	233	263	401	373	290	248	302	417	273	223	222	393
C14orf23	0	0	0	0	1	0	1	1	0	0	0	2
C14orf28	162	203	112	135	159	164	171	132	191	167	116	135
C14orf33	24	9	14	21	19	23	13	21	30	21	9	21
C14orf34	0	1	2	0	0	0	2	0	0	0	0	0
C14orf37	495	701	228	298	371	583	193	548	326	619	165	339
C14orf38	0	0	0	0	2	0	1	0	0	0	0	0
C14orf39	25	39	3	47	36	56	23	19	31	61	5	27
C14orf43	949	971	982	1260	1060	891	917	1195	1124	763	981	1060
C14orf45	275	338	242	354	267	227	306	355	298	244	308	291
C14orf48	1	0	0	0	1	0	0	0	0	0	0	0
C14orf49	149	264	262	319	221	238	264	309	341	202	426	405
C14orf50	18	14	6	3	22	18	17	7	13	9	7	15
C14orf55	2	3	3	10	14	13	3	8	1	6	7	9
C14orf64	6	12	0	0	2	4	0	0	7	14	0	0
C14orf70	0	0	0	0	0	0	0	0	0	0	0	0
C14orf79	114	180	214	219	176	179	157	242	118	112	126	152
C14orf80	35	28	292	139	41	25	237	172	40	19	199	160
C14orf82	29	7	11	18	41	33	15	30	33	26	21	24
C14orf86	0	0	0	0	0	0	0	0	0	0	0	0
C14orf93	217	295	120	204	230	211	121	197	177	178	106	170
C15orf17	1028	1343	1006	1110	1032	1139	897	1049	1037	1035	646	929
C15orf2	0	0	0	0	1	0	0	0	0	0	0	0
C15orf23	173	237	1770	755	163	150	1558	758	206	110	1443	690
C15orf24	1322	1186	1410	1096	1200	911	1749	1598	1498	760	1489	1275
C15orf26	2	3	0	3	2	2	1	0	0	4	0	0
C15orf27	7	1	40	14	3	0	16	2	16	1	31	9
C15orf29	229	242	409	452	343	320	592	543	309	416	475	410
C15orf32	0	0	0	0	0	0	0	0	0	0	0	0
C15orf33	35	58	26	53	31	34	24	59	14	43	20	46
C15orf34	3	0	2	5	5	3	1	3	7	0	5	1
C15orf37	76	58	58	59	61	45	53	94	53	34	41	64
C15orf38	228	335	354	348	276	219	347	329	352	280	385	424
C15orf38-AP3S2	0	0	0	0	0	0	0	0	0	0	0	0
C15orf39	407	576	1062	635	459	475	740	655	454	340	875	546
C15orf40	153	143	179	206	165	152	170	246	207	128	147	199
C15orf41	214	197	225	235	207	185	193	257	249	185	198	203
C15orf42	21	38	474	287	33	29	489	252	58	25	469	263
C15orf43	0	0	0	0	0	0	0	0	0	0	0	0
C15orf44	670	838	1014	1178	641	688	897	1245	740	628	767	957
C15orf48	7	3	1	0	8	6	2	2	15	9	2	1
C15orf5	7	2	4	5	5	6	10	5	9	5	9	9
C15orf50	0	0	0	0	0	0	0	0	0	0	0	0
C15orf52	238	288	396	646	425	286	192	402	412	245	188	314
C15orf53	0	0	0	0	0	0	0	0	0	0	0	0
C15orf54	0	0	0	0	0	0	0	0	2	0	0	0
C15orf55	0	0	0	0	0	0	0	0	0	0	0	0
C15orf56	0	0	0	0	0	0	0	0	0	0	0	0
C15orf57	175	337	203	204	149	177	206	239	220	237	172	269
C15orf58	28	33	42	37	45	42	41	38	30	33	29	47
[truncated: 21,270 more rows]

## Sheet: FPKM
Gene Name	A1P	A1S	A4P	A4S	B1P	B1S	B4P	B4S	C1P	C1S	C4P	C4S
43160	5.81731	1.33283	2.71794	3.00939	1.61561	0.610662	1.05039	0.573574	1.31412	0.569642	1.18945	1.0029
43161	10.933	11.1272	12.8718	8.01628	9.54153	9.03078	8.5684	12.974	14.2682	9.79107	13.8292	12.1974
43162	0.70609	1.10655	0.411181	0.492584	0.365182	0.632156	0.22283	0.427128	0.269796	0.748534	0.490366	0.454249
43163	0.294507	0.45683	6.61247	2.4923	0.160526	0.339136	2.8713	1.64329	0.641161	0.237256	4.68038	2.11864
43164	6.39092	8.49748	8.7079	9.3153	7.48807	7.16587	10.2194	8.7766	7.85797	9.10316	9.29527	9.52619
43165	18.8103	18.6447	13.0914	18.0786	20.6777	20.7257	15.3794	18.8532	16.4932	20.6042	12.7201	17.7076
43166	15.375	15.7506	17.5138	20.7265	18.1913	17.1999	21.5406	19.2769	16.919	20.0794	21.0321	18.59
43167	6.30632	10.1991	5.20724	7.6661	7.22346	8.31075	5.602	7.0954	7.15743	9.28462	5.89845	7.41634
43168	0.836842	1.17062	0.218381	0.75677	1.58451	2.13639	0.560924	1.33573	1.12939	2.02919	0.180777	0.795289
43169	0	0	0.012345	0.0117365	0	0	0	0	0.0248349	0	0	0
43170	0	0	0	0	0	0	0	0	0	0	0	0
43344	1.63522	2.01367	0.815765	1.28761	0.974483	1.63907	0.561667	1.19538	0.947817	1.7112	0.857768	1.12681
43345	119.797	116.314	159.604	189.399	130.341	127.395	163.142	207.898	151.543	147.603	146.784	168.079
43346	0.0526431	0.0973334	0.110499	0.0299876	0.111262	0.242515	0	0.097539	0.0317785	0.358998	0.0163834	0.0157324
43347	1.45288	5.26352	0.291909	0.840729	1.23141	2.72667	0.50472	0.980497	1.27097	2.29257	0.13487	0.908972
43348	19.4705	23.0067	14.9045	10.7744	15.0122	19.2016	11.6471	11.164	12.3311	10.4658	9.35158	7.71333
43349	5.19127	7.41117	5.63505	11.4329	5.3089	7.69124	4.84974	11.0411	4.80562	6.14355	3.41991	5.42124
43350	27.3716	28.1167	39.7103	45.7939	30.0718	29.0972	49.8739	47.5826	37.3575	32.5418	44.4024	42.4065
43351	16.6553	12.7474	19.9699	18.6977	16.3667	13.3809	17.5842	19.7296	18.2892	15.9841	16.8944	18.354
43352	54.2894	70.1405	87.3946	90.5163	53.0082	62.9123	63.4954	92.4119	53.0235	46.0866	68.0092	76.6208
43353	40.34	54.0328	36.7111	48.2819	38.3317	45.7388	41.8636	45.4211	44.2187	51.9926	39.7641	41.9522
43354	47.5471	38.9737	72.9842	69.1202	59.2018	46.1108	90.2592	65.5068	62.8219	60.2462	78.668	73.5018
43355	0	0	0	0	0	0	0	0	0	0	0	0
43357	0.0218587	0	0.00327254	0.0031098	0.0100333	0.013425	0.00652789	0.0269591	0.00987681	0.00751159	0.0103555	0.0195737
43358	73.6179	68.2877	59.6539	77.5966	74.468	68.1764	82.1958	88.3745	87.6335	76.3114	70.1511	78.5111
43435	0	0	0	0.0645907	0.0351619	0.0352988	0	0.0556294	0	0	0	0
1/2-SBSRNA4	0.0539839	0.0428533	0.283482	0.99455	0.297385	0.19907	0.33312	0.42672	0.0948013	0.71925	0.0989299	0.383828
A1BG	0.507625	1.17495	0.338992	0.774932	0.326218	0.49115	0.452313	1.32033	0.090857	0.574519	0.142661	1.02017
A1BG-AS1	0	0.163733	0.10982	0.330982	0	0.0377687	0.128071	0.271203	0.0184021	0.105508	0.0770934	0.219865
A1CF	0.0085819	0	0	0	0	0	0	0	0	0	0	0
A2LD1	2.57381	1.82687	2.26167	1.94692	1.98151	2.01774	2.08736	2.72285	2.28914	1.44895	2.02045	2.61719
A2M	22.5209	25.377	1.35045	0.217558	11.5099	13.3944	0.480232	0.130139	14.454	2.84305	0.566661	0.141573
A2ML1	0	0	0	0	0	0	0.00702411	0	0	0	0	0
A2MP1	0	0	0	0	0	0	0	0	0	0	0	0
A4GALT	11.1062	14.0679	20.1678	16.5654	14.2858	12.9313	15.6812	19.245	17.704	12.1016	17.2044	18.229
A4GNT	0	0	0.112634	0.0858257	0.0232252	0	0	0	0.0905655	0.0520591	0.0474015	0.0225969
AA06	0	0	0	0	0	0	0	0	0	0	0	0
AAA1	0	0	0	0	0	0	0	0	0	0	0	0
AAAS	12.9152	13.4669	26.8097	23.6728	12.5133	11.6493	18.6101	21.5206	13.1475	12.8644	20.7047	19.0247
AACS	5.77185	14.2866	6.48851	6.0066	6.76474	9.2448	6.09114	8.29098	5.07397	8.96891	3.73632	7.38463
AACSP1	0	0	0	0	0	0	0	0	0	0	0	0
AADAC	0	0	0	0	0	0	0	0	0	0	0	0
AADACL2	0	0	0	0	0	0	0	0	0	0	0	0
AADACL3	0	0	0	0	0	0	0	0	0	0	0	0
AADACL4	0	0	0	0	0.0266331	0	0	0	0	0	0	0
AADAT	2.71532	2.69353	3.51999	2.95108	4.23424	3.28683	3.31482	4.01107	2.77145	3.2048	3.37246	4.25137
AAGAB	5.84462	6.06571	11.2479	10.4419	7.82299	5.54916	11.069	12.3032	10.79	7.27866	11.7715	11.3384
AAK1	2.96381	2.7796	4.11741	4.18803	3.83493	3.07468	5.31578	4.11662	3.48858	3.3304	6.28445	4.61469
AAMP	20.2265	22.5949	26.4776	24.9641	19.771	22.993	22.7376	28.9899	17.4814	19.8369	18.9545	26.8788
AANAT	0.0492502	0.117392	0	0.0413289	0	0.0454001	0	0	0.0433795	0	0	0.108303
AARS	33.039	41.5744	75.2959	71.5109	49.317	47.2269	58.5065	51.678	46.1979	46.3397	58.2797	67.0431
AARS2	1.98767	1.7623	3.58312	3.05587	3.03854	2.60909	3.4975	2.87708	2.49876	1.70671	2.80198	2.84595
AARSD1	5.58356	6.06104	6.81257	7.58575	5.66834	6.47031	5.80263	9.17112	5.47624	5.44773	5.73457	7.75985
AASDH	2.76492	2.25925	1.77026	2.74763	3.0416	2.35377	2.35107	2.92513	2.4974	2.8261	2.20947	2.6218
AASDHPPT	10.6571	9.35055	10.3189	10.7817	11.5475	8.85169	13.2895	12.3053	11.4975	10.0062	10.779	12.4069
AASS	3.55759	4.33811	1.90236	4.44285	4.17131	4.91269	1.59919	2.82941	4.22834	5.77776	1.62432	2.36784
AATF	10.494	13.4139	19.5455	15.7095	11.5794	11.8471	15.1711	14.5015	11.2893	12.2522	17.4006	16.413
AATK	0.0239722	0.0767869	0.00719074	0.0546398	0.0660198	0.0736117	0	0.0355511	0.0217068	0.0906532	0.00758878	0.0715909
AATK-AS1	0	0	0	0	0	0	0	0	0	0	0	0
ABAT	1.94103	1.11239	1.25744	1.07861	1.64862	1.17954	1.18505	1.68913	2.61531	1.12735	0.804195	0.850327
ABCA1	5.15822	5.09938	0.660951	4.10362	9.21739	10.0004	1.22463	5.25986	8.1922	11.55	1.83511	7.6685
ABCA10	0.254465	0.19874	0.0171916	0.0598564	0.122639	0.105484	0.0456751	0.0377802	0.115337	0.164062	5.07e-172	0.0684138
ABCA11P	1.41275	1.06514	1.80572	1.87242	1.11727	1.35862	1.96643	2.00039	1.17782	1.28045	1.21906	2.18387
ABCA12	0	0.0237465	0	0.00422769	0	0.0227502	0.00887079	0.0220223	0.00448192	0.0451296	0.00940471	0.027447
ABCA13	0.13265	0.174179	0.022719	0.0215586	0.0524878	0.30547	0.00822309	0.0136209	0.0353431	0.0944244	0.00218191	0.0143577
ABCA17P	0.0196279	0.0235686	0.0264651	0.0335259	0.0900932	0.0361641	0.00879625	0.0290718	0.0266267	0	0.0465345	0.0175795
ABCA2	10.5499	10.9292	8.51927	7.06606	10.0644	9.57174	7.98398	6.27611	9.04028	7.10872	8.17119	6.77698
ABCA3	0.971301	0.461993	2.00727	0.742639	0.852645	0.430597	1.00259	0.631039	1.46961	0.394541	1.77842	0.794336
ABCA4	0.158607	0.127072	0.428855	0.126361	0.120498	0.120915	0.250417	0.0446883	0.0992176	0.112852	0.208181	0.058826
ABCA5	3.05596	2.94166	0.999144	1.72569	2.4717	1.97949	1.00388	1.16946	2.11751	2.45487	1.24092	1.54478
ABCA6	0.781693	0.362104	0.0275916	0.0982706	1.21007	1.08721	0.103118	0.0795753	1.70054	0.5612	0.152882	0.192261
ABCA7	0.41824	0.20764	0.244162	0.453578	0.811149	0.206203	0.190357	0.643032	0.673049	0.151927	0.190527	0.348451
ABCA8	1.7182	0.566321	0.362896	0.393001	1.89538	0.957501	0.754954	0.996816	1.21726	0.503241	0.215042	0.430843
ABCA9	0.255724	0.153633	0.0345527	0	0.322788	0.141342	0.0229503	0.0427121	0.226015	0.145088	0.0364755	0.0229173
ABCB1	0.017313	0.0207935	0	0.0221905	0	0	0	0	0	0.00892703	0.0246503	0
ABCB10	4.8846	3.86664	7.9394	5.61479	5.06431	3.46378	7.01596	5.70814	5.89614	3.89835	5.46133	5.28543
ABCB11	0	0	0	0	0	0	0	0	0	0	0	0
ABCB4	0.692606	1.34484	0.140119	0.212135	0.698953	1.62084	0.125845	0.123131	0.488697	1.28128	0.107793	0.205029
ABCB5	0	0	0.0172493	0	0.026321	0.0533508	0	0	0.198146	0.145598	0	0
ABCB6	6.56855	8.38863	9.0531	9.58195	6.6446	7.50349	9.69711	8.30062	6.25085	6.84076	7.19753	10.5469
ABCB7	5.50311	8.62372	3.98592	5.40411	5.88023	7.13174	3.90142	5.63345	5.12775	8.2508	3.842	5.77694
ABCB8	4.23831	3.56808	8.34636	6.05065	3.96285	2.94037	5.90386	5.90743	4.18317	3.30052	6.01765	5.74976
ABCB9	1.16078	2.28752	1.25139	1.86681	1.26543	2.36084	1.09691	2.34286	0.648696	1.41971	0.623396	1.52648
ABCC1	27.8185	20.1802	36.4332	35.0382	26.8076	20.8413	41.3595	28.7628	29.0657	18.0191	41.7728	36.473
ABCC10	2.96187	3.85489	5.05838	3.73132	3.79646	4.12811	5.29871	4.49017	3.90202	4.09471	4.40127	4.59078
ABCC11	0.0183541	0.00734706	0.0165048	0.0458079	0.0421234	0.033817	0.0411372	0.0611941	0.00830293	0.009463	0.0254403	0.0164404
ABCC12	0	0.0188895	0	0.0201627	0	0.00724319	0	0.0116615	0	0.0243278	0	0.014089
ABCC13	0	0	0	0	0	0	0	0	0	0	0	0
ABCC2	0.161077	0.122538	0.057979	0.0413024	0.0961153	0.126129	0.0722349	0.13735	0.138557	0.0913685	0.107077	0.101018
ABCC3	9.7662	9.31796	7.12528	11.5637	8.38475	7.40982	4.51227	7.17427	10.8539	9.13453	3.61576	6.91687
ABCC4	2.57074	6.36591	4.61518	4.86183	2.94753	5.78406	5.27138	5.51902	3.55083	7.36573	5.61009	6.43053
ABCC5	6.43534	5.89224	4.10549	7.40028	7.44554	5.76442	4.41664	4.46519	7.50765	7.94459	3.83898	5.66079
ABCC6	0.461594	0.278782	0.0071498	0.113534	0.441104	0.449303	0.0855125	0.347457	0.353384	0.117782	0.0514183	0.274072
ABCC6P1	0.0857779	0.00623549	0	0.0199275	0.100223	0.0502914	0	0.00575195	0.0140495	0.0562382	0	0.0139542
ABCC6P2	0.622512	0.404103	0	0.125825	0.508083	0.574162	0	0.351043	0.214546	0.112976	0.0372029	0.146796
ABCC8	0.0654234	0	0.00735846	0	0.0375369	0	0	0	0	0	0	0
ABCC9	5.79672	7.09101	0.799379	1.65666	2.15283	1.89546	1.60676	1.38415	2.02875	1.87509	1.53056	1.47148
ABCD1	4.4583	3.16039	5.91432	5.07009	3.36564	3.08566	4.39915	5.6757	4.55949	2.88122	3.86923	4.75187
ABCD2	0.0911527	0.0547497	0	0.00649378	0.0209197	0.0139951	0.0136282	0.00563408	0.0206403	0.0156692	0	0
ABCD3	10.1106	8.92685	9.43284	12.6469	9.12369	8.67638	11.4961	13.6367	8.54055	10.0729	8.81488	12.441
ABCD4	4.81183	4.8736	4.40725	4.59518	5.05221	5.16644	4.181	4.43197	5.31092	4.97792	3.50661	4.7728
ABCE1	11.7111	13.9086	18.9396	24.1701	15.3655	17.2067	23.1709	26.5265	14.9248	17.8552	19.9066	24.3116
ABCF1	0	0	0	0	0	0	0	0	0	0	0	0
ABCF1	0	0	0	0	0	0	0	0	0	0	0	0
ABCF1	0	0	0	0	0	0	0	0	0	0	0	0
ABCF1	0	0	0	0	0	0	0	0	0	0	0	0
ABCF1	0	0	0	0	0	0	0	0	0	0	0	0
ABCF1	0	0	0	0	0	0	0	0	0	0	0	0
ABCF1	12.3778	12.3179	25.3997	20.5265	14.1201	13.8279	20.8353	19.8955	16.7879	13.4708	21.5359	21.5069
ABCF2	14.1248	12.9113	30.4729	22.7376	16.5682	15.1907	24.3315	25.4164	18.8431	15.5507	22.9271	23.1358
ABCF3	8.93734	9.84119	15.7777	13.9461	9.89753	8.73941	10.7225	12.3061	9.7654	8.64187	11.4701	13.3301
ABCG1	0	0.0230969	0	0	0	0.0133023	0.0129186	0	0	0.029757	0.0272861	0.0129213
ABCG2	0.0554704	0.0740157	0.0249397	0.0157953	0.0509223	0.00851684	0.0580169	0.0273973	0.0669142	0.0667324	0	0.0414053
ABCG4	0.0114932	0.110371	0.0928859	0.156933	0.021102	0.0635303	0.0308846	0.0935193	0.0519124	0.094783	0.0326549	0.0720358
ABCG5	0	0	0	0	0	0.014277	0	0	0	0.0159655	0	0
ABCG8	0.0319506	0	0	0	0	0	0	0	0	0	0	0
ABHD1	0.032111	0.0255962	0.0569506	0.108607	0.176881	0.0295925	0.0570794	0.023419	0.11443	0	0	0
ABHD10	7.12274	6.49382	7.05616	7.98723	7.38212	6.60696	8.17004	10.8367	6.66093	8.01848	6.4779	8.62142
ABHD11	3.3415	2.87273	6.44649	4.36539	2.89582	3.5278	6.08525	6.27139	3.21318	3.23358	4.9134	5.03321
ABHD11-AS1	0.657733	0.641153	0.678316	0.659235	0.906182	0.303813	0.139823	0.331633	2.02863	0.166121	0.55856	0.287094
ABHD12	23.002	20.7408	25.1246	16.4444	17.8285	18.4233	19.8101	20.3726	16.8102	12.4691	18.2203	18.3448
ABHD12B	0	0.224631	0	0	0.0287417	0.0865531	0.0278332	0.0228449	0.167436	0.12874	0.0583849	0.0558685
ABHD13	2.94701	3.04666	2.61122	2.8792	2.80375	2.63724	3.98252	3.31552	3.84771	3.16584	2.79953	2.94222
ABHD14A	12.0647	11.9531	6.31537	6.751	11.6297	11.2091	6.47106	10.8128	12.7284	6.77402	6.73562	8.70785
ABHD14A-ACY1	0.85089	1.68e-27	0.328075	4.45e-08	4.09e-11	0.197979	0.96121	0.35699	5.97e-06	6.55e-06	0.22842	0.25134
ABHD14B	26.5276	29.7083	15.2917	21.8166	23.3669	21.531	12.109	22.0076	18.3861	20.5891	12.0859	21.597
ABHD15	2.98503	2.63714	5.8713	4.07412	2.45486	1.85628	4.3489	3.94434	3.63798	2.35882	4.41396	4.55401
ABHD16A	0	0	0	0	0	0	0	0	0	0	0	0
ABHD16A	0	0	0	0	0	0	0	0	0	0	0	0
ABHD16A	0	0	0	0	0	0	0	0	0	0	0	0
ABHD16A	0	0	0	0	0	0	0	0	0	0	0	0
ABHD16A	0	0	0	0	0	0	0	0	0	0	0	0
ABHD16A	0	0	0	0	0	0	0	0	0	0	0	0
ABHD16A	9.8615	8.84247	10.2131	10.885	11.8455	7.5085	10.9819	11.3125	11.7191	7.82719	8.88402	11.3391
ABHD16B	1.46253	1.14721	2.13319	2.30984	1.11118	1.99828	1.97735	1.7923	0.947896	1.29726	1.22851	1.46404
ABHD2	19.303	15.7327	17.5767	14.9112	27.0339	21.7982	21.9295	20.953	33.0245	27.3656	20.7048	21.2158
ABHD3	1.21048	1.57757	2.10419	1.26309	1.16976	1.21319	2.1416	1.38874	0.838557	1.44292	1.45699	1.36672
ABHD4	31.705	30.4359	20.1531	25.87	32.4603	23.4225	18.3739	22.5447	41.5468	26.1335	22.9726	26.5274
ABHD5	4.00889	2.79783	4.03825	3.35591	5.71853	3.59528	5.37052	4.45178	5.19606	4.79134	4.31246	3.84315
ABHD6	2.33905	3.92599	1.93115	2.34245	2.46117	3.23267	2.07393	2.91497	3.02611	3.42828	2.22088	3.04137
ABHD8	4.20858	6.00454	4.41174	5.3557	4.03665	3.51125	3.58811	5.47804	4.43543	3.55678	3.79883	5.74598
ABI1	14.4869	22.1062	16.2704	18.3569	15.907	20.1243	16.4957	19.0113	16.8376	22.6619	18.6257	19.9922
ABI2	7.73112	9.71994	6.62359	10.6717	8.03206	9.19828	8.35731	10.7603	8.38267	9.23736	6.9924	9.52204
ABI3	0	0	0.411043	0.0711323	0.608858	0.553798	1.86847	2.20888	0.0187822	0.0426756	0.214349	0.074824
ABI3BP	277.901	207.903	208.784	86.6374	212.268	152.043	206.204	123.568	210.945	166.287	311.435	103.854
ABL1	27.2218	25.9667	24.5034	26.6393	28.9127	25.5073	23.6622	28.6021	32.0723	30.0901	27.415	34.577
ABL2	10.0132	9.68387	6.13151	4.94375	12.1945	12.8522	8.23309	7.04302	12.4344	13.5107	7.36896	7.4516
ABLIM1	3.33135	0.996949	5.57611	4.17005	1.26477	0.513895	2.52781	3.62025	2.17292	0.84545	2.62576	2.06346
ABLIM2	0.098427	0.0295327	0.103982	0.0629748	0.0451776	0.0398602	0.091272	0.0636711	0.0592199	0.0341521	0.0625457	0.039217
ABLIM3	1.10702	3.28365	2.39045	3.70153	2.18018	4.50207	3.13823	4.80104	2.04562	4.55134	4.08829	4.63573
ABO	0.115694	0	0.0256983	0	0	0	0	0	0.0258229	0	0	0
ABP1	0	0	0	0	0	0	0	0	0	0	0	0
ABR	24.2691	33.4903	20.6449	25.1861	29.6898	33.7139	16.4945	27.4008	25.7746	30.75	18.357	25.2994
ABRA	0.0308199	0	0	0	0	0	0	0	0	0	0.0145493	0
ABT1	4.05947	6.044	7.15387	5.99293	4.9221	5.29289	4.95963	7.03079	5.09369	4.61412	5.37171	7.27687
ABTB1	7.80581	12.6864	6.7905	8.06055	6.34847	8.70067	4.74527	5.8504	6.1872	7.74663	4.27256	6.87321
ABTB2	2.15214	4.04545	1.16629	1.37766	1.51037	2.74042	1.06563	1.6694	1.3992	1.32827	1.23865	1.57817
ACAA1	16.5711	13.1584	14.3393	15.3586	15.1557	13.3456	13.1866	18.7655	14.0789	11.8523	10.1109	16.5771
ACAA2	20.5789	17.4916	28.1185	28.0144	21.6212	18.1614	27.3678	30.4926	24.6789	20.051	23.9304	32.0175
ACACA	5.63537	12.3567	5.6364	5.93965	5.71022	11.5019	5.38662	6.76885	6.6134	13.5634	5.04096	7.70909
ACACB	1.26028	1.07887	0.942723	1.28891	1.43728	1.09356	1.00833	1.25987	1.37833	0.985318	0.975072	1.39206
ACAD10	3.01945	3.19675	2.61911	4.27337	3.87925	3.60038	2.09144	3.48698	3.6554	3.89383	1.88834	3.27374
ACAD11	8.56984	4.44696	3.58499	7.48671	6.70194	5.50665	4.20859	4.96797	5.38807	5.59867	3.94431	4.70273
ACAD8	4.06924	3.96153	4.09454	5.20652	4.42482	4.04055	4.5684	5.95688	3.95713	4.6375	3.12256	5.40435
ACAD9	8.70697	9.44361	13.7194	13.9227	9.6941	10.0943	10.0492	13.6346	10.5874	10.272	10.0177	12.36
ACADL	0.843649	0.261501	0.09244	0.0586218	0.23709	0.0793159	0.0615547	0.0126857	0.480287	0.230549	0.0649304	0.0462015
ACADM	7.16431	7.81073	6.69206	10.762	8.20248	8.89666	8.5005	10.3329	9.31402	11.1606	7.7488	10.9107
ACADS	6.67505	4.16805	3.8923	3.88252	5.85235	4.51189	3.19271	4.1695	4.84423	3.85103	2.62277	3.54983
ACADSB	3.22845	3.30451	3.14612	4.62097	3.05732	3.47492	2.84208	4.4236	3.79422	3.56856	2.87515	3.94064
ACADVL	39.414	21.8415	99.4292	75.3415	44.0655	29.0196	82.3727	65.0709	40.9752	23.2747	78.9227	67.7409
ACAN	427.964	280.218	200.224	86.8927	248.119	129.255	150.705	28.1109	308.481	53.6803	209.876	77.0095
ACAP1	0.23913	0.122889	0.229286	0.159941	0.141126	0.110161	0.0916042	0.239138	0.0922299	0.123159	0.0805278	0.0916722
ACAP2	9.08623	10.3526	8.24418	9.28661	12.3911	11.1566	11.6207	10.2373	11.3549	13.0834	11.2739	11.5169
ACAP3	6.12161	8.6002	8.44576	10.6291	8.34872	8.42894	7.20061	9.18169	6.68588	7.52537	5.46602	9.0604
ACAT1	14.0096	13.7573	14.466	14.8456	15.5463	13.5115	16.4865	18.1478	18.7494	16.9931	16.6561	19.4719
ACAT2	7.82833	35.2326	7.73991	9.30271	8.73277	20.7166	7.98938	13.0574	10.9407	24.7573	5.68226	11.1004
ACBD3	17.1405	16.7841	18.7695	22.6408	19.4685	20.3641	22.3449	23.2611	20.8921	20.5397	19.5967	19.353
ACBD4	3.53532	3.22636	2.10949	4.64503	2.45946	2.65996	1.59231	3.36768	3.32191	2.97385	1.93255	2.8029
ACBD5	7.09598	9.14918	5.92326	7.97019	7.9519	7.65757	7.44222	8.56386	7.5856	9.14741	6.55057	9.16888
ACBD6	17.3381	30.2215	18.7896	26.3926	20.6462	26.1965	19.8422	27.0463	18.1274	26.3431	16.628	26.9876
ACBD7	0.0990243	0.0198078	0.577673	0.48572	0.0681795	0.0684217	0.897776	0.420927	0.11175	0.127583	0.738027	0.3546
ACCN1	0.0632493	0	0.0325838	0.026936	0.0222156	0.0437051	0.0108356	0.00894661	0	0	0.0458156	0
ACCN2	1.78501	2.35764	1.77064	2.3326	1.84978	2.00764	0.946454	2.67316	1.90626	2.70278	1.12775	2.74572
ACCN3	0.296661	0.169261	0.394087	0.391866	0.272347	0.275476	0.319938	0.0804066	0.210691	0.305407	0.164547	0.132586
ACCN4	0	0	0	0.0126765	0.0136573	0.0274131	0.0266177	0.0329376	0.0134082	0.0153287	0	0.0133124
ACCN5	0	0	0	0	0	0	0	0	0	0	0	0
ACCS	3.9478	2.67378	1.48581	3.36793	3.21949	2.45143	1.10931	1.42943	1.59949	1.52689	0.904875	1.66005
ACCSL	0	0	0	0	0	0	0	0	0	0	0	0
ACD	4.81664	5.89671	10.6437	6.92481	4.71461	4.63337	6.98576	7.31029	4.34056	4.50502	8.51323	8.12529
ACE	0.172069	0.072198	0.243289	0.189071	0.112825	0.143411	0.146967	0.321958	0.133527	0.0760506	0.210064	0.249576
ACE2	0	0	0	0	0	0	0	0	0.0107103	0	0	0.0424707
ACER1	0.0456531	0	0.0401555	0.0767427	0	0	0	0	0.0806142	0.0468421	0	0.0406334
ACER2	0.207648	0.403301	0.544951	0.417072	0.408483	0.737905	0.517477	0.711498	0.334205	0.458476	0.602429	0.411444
ACER3	3.44761	3.48565	4.72971	4.22198	3.23356	3.25352	5.65362	5.03887	4.24313	4.63405	5.86777	4.5526
ACHE	0.028518	0.0456191	0.0176222	0.0167698	0	0.0907475	0.0176118	0.0145071	0.0257135	0.0587731	0	0.0701745
ACIN1	25.5786	25.9934	33.7028	43.3962	32.5032	25.6255	26.1916	33.4579	27.1733	26.293	26.6582	33.2559
ACLY	30.8923	61.1818	46.6306	36.4394	29.283	47.4203	41.3838	45.53	33.5542	50.0203	41.4476	44.9683
ACMSD	0	0	0	0	0	0	0	0	0	0	0	0
ACN9	2.45161	3.16723	2.53082	3.83995	2.85738	3.14287	3.59564	5.24711	2.94609	3.53337	3.18546	4.95431
ACO1	24.0685	23.1496	18.8127	18.679	30.9871	26.9428	17.7597	21.0668	31.3868	30.3518	17.5782	22.6401
ACO2	15.9702	15.8547	20.3417	18.9617	16.1684	17.882	15.0591	20.8649	16.5089	13.8206	14.1852	19.5837
ACOT1	6.06652	6.72038	4.48256	3.48956	5.139	3.66583	3.43938	3.3137	4.92317	3.66753	2.01821	2.08005
ACOT11	0.712469	0.930308	0.898096	0.601229	1.10411	1.15569	0.860305	0.983047	0.70749	0.764136	0.884625	0.998381
ACOT12	0.0442935	0	0	0	0.0406633	0	0	0	0	0	0	0
ACOT13	4.26124	3.83178	3.51066	4.29886	3.81006	3.61583	3.96216	4.99538	4.93154	3.98267	3.89982	4.06054
ACOT2	9.22004	10.2336	9.04525	9.63736	10.1294	8.62455	8.29457	10.5094	4.10863	2.93596	2.57813	4.21397
ACOT4	1.6972	1.04323	1.43474	0.44785	1.27716	0.794812	0.767825	0.223863	1.26779	0.887134	1.4308	0.596182
ACOT6	0	0	0	0	0.0465182	0	0.0447197	0	0.0445855	0.155852	0.0465436	0
ACOT7	9.83163	9.40553	39.4575	23.9709	10.9028	11.0189	32.6035	25.6644	13.1245	7.86902	33.1754	27.2491
ACOT8	7.19454	5.49295	9.60711	8.71916	6.33801	5.78801	6.40851	10.9692	10.824	6.7883	10.0023	10.038
ACOT9	10.0333	11.1065	18.8451	13.0893	13.9392	13.329	20.8975	18.1088	12.7156	14.1806	18.0807	20.6699
ACOX1	4.14722	4.07769	3.68287	4.56802	5.07919	4.56881	4.27636	5.45641	4.97166	4.453	3.33377	5.00652
ACOX2	0.599133	0.478797	0.887141	0.748534	1.37506	1.58707	0.986763	1.30916	2.86124	2.95005	1.8689	2.3105
ACOX3	4.39321	5.07256	5.23351	5.75203	4.91064	4.34578	4.69567	5.76991	4.51163	5.06591	3.4913	5.57151
ACOXL	0	0.0145152	0.016242	0	0.0500181	0	0	0.0133725	0.0163322	0.0561135	0	0
ACP1	24.5154	33.2183	31.0635	40.0265	24.4449	27.8753	32.1841	43.8149	26.4123	29.8566	28.9633	38.6057
ACP2	17.5726	14.2218	20.1876	17.5081	17.1597	12.1275	18.5899	19.7541	22.1047	10.2612	16.0799	16.7259
ACP5	0.980381	2.3508	0.0278414	0.398172	0.460986	2.08032	0.0558	0.725647	0.538622	2.19388	0.058523	0.448794
ACP6	1.3833	1.71546	1.29821	2.87097	1.24726	1.68437	1.12281	2.02796	1.28274	1.55048	1.27339	1.78737
ACPL2	14.9133	12.5891	5.25159	6.67383	8.18829	7.7655	4.71125	9.64635	6.91942	5.74249	2.73946	4.88708
ACPP	0.0488124	0.0584494	0.0217442	0.020708	0	0	0	0	0.021856	0	0	0
ACPT	0	0	0	0	0	0	0	0	0	0	0	0
ACR	0	0	0.0303494	0	0	0.0631647	0	0.0748684	0	0	0	0
ACRBP	0.0705955	0.0375766	0.251716	0.199739	0.151223	0	0.104912	0.293472	0.337366	0.145307	0.286991	0.168204
ACRC	0.408788	0.189888	0.47316	0.52851	0.484226	0.182232	0.48397	0.36049	0.237971	0.38053	0.336746	0.188857
ACRV1	0	0.0847711	0.046742	0.0447197	0	0.0492177	0.0470737	0.0318978	0.0468958	0	0.162846	0.222493
ACSBG1	0.0852056	0.0567919	0.0509226	0.10894	0.13037	0.104668	0.203319	0.0524244	0.115246	0.058533	0.174471	0.0762548
ACSBG2	0.0313433	0.0250626	0.0701839	0.013349	0.115096	0	0.0420461	0.0115591	0.084702	0.0807294	0.04438	0.0420652
ACSF2	4.49575	6.2711	1.3854	3.11451	4.74991	6.14203	1.50561	3.52138	6.1291	7.90196	1.34968	2.73764
ACSF3	2.71052	3.10276	3.29723	3.68004	2.95706	2.99996	2.40804	3.72142	2.91189	3.04098	3.06549	3.59145
ACSL1	7.94455	9.16795	6.90238	6.23436	8.11131	7.61933	6.27072	6.4583	7.49896	9.61327	4.39722	5.96574
ACSL3	19.667	36.6782	15.9817	17.1905	14.8372	22.3226	15.6952	16.422	19.351	30.5553	18.1105	15.0115
ACSL4	16.3796	24.2839	16.0767	21.0031	20.2779	26.6084	20.7667	24.3049	20.5244	29.5728	18.6755	20.2577
ACSL5	2.20093	3.02465	0.785806	1.09315	2.66637	2.07357	0.944808	1.0585	2.66205	3.32043	0.482746	0.969011
ACSL6	0.00639387	0.0102437	0	0	0.0301818	0.00588997	0	0.00474636	0	0	0	0.005514
ACSM1	0	0	0	0	0	0	0	0	0	0	0	0
ACSM2A	0	0	0	0	0	0	0	0	0	0	0	0
ACSM2B	0	0	0	0	0	0	0	0	0	0	0	0
ACSM3	0.319856	0.19617	0	0.156537	0.295959	0.245127	0.311148	0.106153	0.208396	0.239485	0.0544378	0.214879
ACSM4	0	0	0	0	0	0	0	0	0	0	0	0
ACSM5	0	0	0	0	0.0816043	0.01638	0	0	0.0479751	0	0	0
ACSS1	1.0984	1.10657	0.353943	1.54046	0.747854	0.556535	0.155918	0.4476	1.14289	0.538009	0.234494	0.573933
ACSS2	8.31542	17.589	6.71706	7.74023	6.41456	6.69812	4.71795	6.15134	9.27052	9.63442	4.06382	5.79581
ACSS3	2.15002	1.45349	1.05721	0.733141	1.79549	0.971237	0.819294	0.686333	0.850699	0.700423	0.327807	0.446927
ACTA1	0	0.0986478	0.0548988	0.0261687	0.0567953	0	0.027504	0.0225773	0	0	0.0865543	0.0276017
ACTA2	21.2801	13.1639	142.315	25.4669	32.9837	17.5865	109.489	26.8349	52.9872	17.8903	173.912	34.6386
ACTB	1972.18	856.771	3848.07	3150.6	2203.45	1366.25	2608.41	3059.92	2567.72	1389.45	3283.66	2840.59
ACTBL2	0.0606747	0	0.0271809	0	0	0.0139752	0	0	0	0	0	0
ACTC1	1.79528	0.987767	0.644949	0.775708	0.607733	0.268762	0.52268	0.61431	2.24047	0.335444	1.02037	0.341598
ACTG1	2218.78	1780.14	2569.18	2312.67	2162.59	1955.01	1894.34	2310.51	1699.26	2114.11	1930.77	2144.25
ACTG2	0.070986	0	1.27124	0.0599329	0.184757	0.148385	0.63011	0.145957	0.258078	0.165307	0.850192	0.189878
ACTL6A	11.9387	12.6765	23.6357	22.1837	16.0201	15.5237	26.9776	25.9508	15.1197	15.3857	22.0196	24.7174
ACTL6B	0.0299982	0	0	0	0	0	0	0	0	0	0	0
ACTL7A	0	0	0	0	0	0	0	0	0	0	0	0
ACTL7B	0	0	0	0	0.0304647	0	0	0	0	0	0	0
ACTL8	0	0	0	0	0.0219364	0.0220176	0	0.0175248	0	0	0	0
ACTL9	0	0	0	0	0	0	0	0	0	0	0	0
ACTN1	100.981	75.4829	194.018	101.592	116.968	88.2117	139.492	101.412	146.223	88.3051	180.447	116.726
ACTN2	0.0271079	0.0434068	0	0	0	0.0166484	0	0.00669539	0	0	0	0
ACTN3	0	0	0	0	0	0	0	0.0218509	0.0133429	0	0.0139835	0.0397413
ACTN4	114.503	88.0764	228.037	149.646	103.181	88.1677	161.274	142.143	137.509	68.1686	192.802	135.306
ACTR10	18.7445	18.8799	19.4619	19.3679	18.4199	19.8163	21.1396	20.3932	21.7082	22.0258	21.5738	25.156
ACTR1A	24.2776	25.3707	55.1063	41.8408	28.2172	26.651	50.8635	53.1584	40.7429	26.001	43.186	48.2565
ACTR1B	19.6182	22.7017	18.3059	16.8149	17.4463	16.9969	15.1898	20.5648	16.0947	15.537	11.5828	18.7778
ACTR2	60.1693	58.8478	88.5581	102.511	69.2915	66.9573	112.817	112.649	78.2792	85.7059	91.6698	103.271
ACTR3	57.5934	65.5889	98.6084	103.241	73.0788	77.9114	115.753	114.95	86.6361	90.869	104.818	102.962
ACTR3B	1.98396	2.10187	1.41333	1.7551	1.5067	1.98781	1.36032	2.14863	1.36774	1.69475	1.05056	2.18437
ACTR3BP2	0	0	0	0	0	0	0	0	0	0	0	0
ACTR3BP5	0	0	0	0	0	0	0	0	0	0	0	0
ACTR3C	0.384363	0.267591	0.295954	0.172594	0.363103	0.273392	0.263971	0.270341	0.627488	0.426443	0.20154	0.364708
ACTR5	1.33225	1.59052	2.05904	2.04704	1.58837	2.0564	1.9639	2.21802	1.40115	2.12075	1.81055	2.22853
ACTR6	5.44543	5.69272	5.59919	7.06778	6.59518	6.52553	7.33458	7.11695	5.19291	7.04929	6.48934	8.10618
ACTR8	4.58571	6.38778	7.40414	7.74895	5.32255	5.02533	6.51486	7.16516	6.38445	7.01419	7.0401	8.42696
ACTRT1	0	0	0	0	0	0	0	0	0	0	0	0
ACTRT2	0	0	0	0	0	0	0	0	0	0	0	0
ACVR1	44.5173	51.3393	22.2087	25.3384	49.5473	46.4281	28.7526	22.2602	43.2842	43.5542	26.945	29.2669
ACVR1B	4.30116	4.39788	3.65869	4.42437	4.71073	4.42457	2.77057	3.70902	3.91358	4.47858	3.39651	3.83175
ACVR1C	0.0284751	0.11661	0.00832359	0.0474102	0.0459213	0.110537	0.0165792	0.0169005	0.0251324	0.166484	0.0175794	0.0127629
ACVR2A	0.913707	1.04797	0.912969	0.966403	1.15156	1.14131	1.08354	0.999228	1.06593	1.22988	0.97825	0.929651
ACVR2B	0.504708	0.613744	0.238717	0.465062	0.690185	0.795156	0.390913	0.375419	0.499518	0.704046	0.225593	0.402603
ACVRL1	1.44466	2.11255	1.85067	1.63513	1.38814	1.64141	1.2345	1.4202	1.60561	1.56905	1.4981	1.77405
ACY1	4.40571	4.53448	5.93102	7.46226	4.95485	5.7547	5.26171	10.4563	4.60717	4.12693	4.32757	8.66926
ACY3	0	0	0	0	0	0	0	0	0	0	0	0
ACYP1	2.56597	2.45921	3.20397	4.09025	2.79036	3.20244	4.5359	3.91995	2.11962	2.65045	3.40835	5.13487
ACYP2	2.91775	4.08017	2.95892	2.85791	3.43895	1.99875	4.15878	2.83273	3.28587	2.42942	2.41133	2.74028
ADA	2.93755	2.03178	2.07601	1.62367	3.49491	2.56895	1.5731	2.2112	3.10216	3.54448	1.90262	1.73889
ADAD1	0	0	0	0	0	0	0	0	0	0	0	0
ADAD2	0	0	0	0	0	0	0	0.0156544	0	0	0	0
ADAL	2.4635	2.15745	3.53221	4.11344	1.88663	1.59373	3.25498	2.78552	2.87452	3.08255	4.26796	4.21256
ADAM1	0.610916	0.39324	0.440625	0.837966	0.683946	0.631487	0.773111	0.483829	0.671463	0.383822	0.534807	0.373337
ADAM10	28.3415	36.6807	34.0857	42.4369	30.1467	36.5167	37.8065	45.8158	33.6747	44.3172	31.3345	39.0026
ADAM11	0.111714	0.163967	0.0334832	0.103381	0.1111	0.1801	0.025037	0.158625	0.0842218	0.326384	0	0.0750478
ADAM12	24.4102	23.4531	41.8132	34.4885	22.6493	36.4957	66.2409	52.771	21.7126	57.2609	65.4808	49.4998
ADAM15	40.2391	33.3355	48.0333	27.9671	31.6763	23.8787	39.0092	31.5341	35.9338	23.2732	42.2441	34.4253
ADAM17	9.25035	12.9798	10.4895	11.8352	11.0685	11.9158	10.7466	12.4897	13.288	16.7202	10.3208	12.7375
ADAM18	0	0	0	0	0	0	0	0	0	0	0	0
ADAM19	1.62048	3.91918	0.564929	5.32703	0.832145	3.07704	0.479236	9.79524	1.31152	4.36175	0.702671	4.61837
ADAM2	0	0	0	0	0	0	0	0	0	0	0	0
ADAM20	0.0151806	0	0	0.0517342	0.0557445	0.0839169	0	0	0.0136792	0.015641	0.100347	0
ADAM21	0.391556	0.268351	0.107339	0.204171	0.300772	0.132522	0.214367	0.141425	0.331049	0.263436	0.105577	0.0571941
ADAM21P1	0.139182	0.0513093	0.00955589	0.072769	0.0884592	0	0	0.0314624	0.0192138	0	0	0.0382779
ADAM22	0.181726	0.293098	0.031115	0.0809748	0.197256	0.280023	0.109035	0.196744	0.199644	0.169089	0.0580807	0.0502576
ADAM23	0.124085	0.198512	0.457436	0.458397	0.265796	0.406468	0.518232	0.468391	0.0497413	0.0852483	0.16944	0.123397
ADAM28	0.0130009	0.0728078	0	0.0352465	0.0957592	0.107798	0.0185095	0.045725	0.0234648	0.0927209	0	0.0370739
ADAM29	0	0	0	0	0	0	0	0	0	0	0	0
ADAM30	0	0	0	0	0	0	0	0	0	0	0	0
ADAM32	0.887899	0.423504	0.362777	0.398073	1.21552	0.818044	0.849813	0.436627	0.561311	0.353072	0.2794	0.292686
ADAM33	2.22536	1.94773	1.19871	2.04988	2.57363	2.57179	1.16406	2.25448	3.64725	3.22334	1.54942	2.65114
ADAM3A	0	0	0	0	0	0	0	0	0	0	0	0
ADAM5P	0	0	0	0	0	0	0	0	0	0	0	0
ADAM6	0	0	0	0	0	0	0	0	0	0	0	0
ADAM7	0	0	0	0	0	0	0	0	0	0	0	0
ADAM8	0.152855	0.0555757	0.124998	0.172732	0.211896	0.303622	0.162267	0.16839	0.217069	0.208726	0.0886173	0.147296
ADAM9	84.2375	76.3474	73.2805	113.864	65.4043	71.2909	65.2073	111.41	83.7825	77.5483	61.1444	85.3966
ADAMDEC1	0	0	0	0	0	0.0169316	0	0	0	0.0200541	0	0
ADAMTS1	209.06	9.96592	237.964	188.67	153.479	17.7459	193.361	130.23	110.548	14.6021	193.502	146.854
ADAMTS10	3.829	4.03524	4.58078	2.77353	4.66302	4.74193	4.70935	2.18974	4.40128	4.38789	5.36913	2.90854
ADAMTS12	1.0932	0.684511	1.3904	2.52894	0.430099	0.72691	0.339095	1.51129	0.550682	1.86492	0.195118	1.0162
ADAMTS13	1.3506	0.733109	0.801166	1.2128	1.38407	0.991003	0.685115	0.955695	0.923592	0.873096	0.550726	1.04554
ADAMTS14	0.162151	0.438262	1.16697	0.876782	0.410399	1.40843	1.22598	1.11672	0.174832	1.60813	0.746826	1.31319
ADAMTS15	1.81052	0.119889	3.23462	6.25341	2.93151	0.157592	3.63256	5.45789	2.42183	0.132342	1.70031	4.43906
ADAMTS16	0	0.0196622	0.103105	0.0489668	0.0375686	0.0980199	0.528523	0.0910245	0.0296416	0.151941	0.823828	0.410633
ADAMTS17	0.209933	0.305754	0.206299	0.212218	0.443838	0.287152	0.353982	0.198346	0.386378	0.216562	0.308522	0.222345
ADAMTS18	0	0	0	0	0	0	0.00612891	0	0	0	0	0
ADAMTS19	0	0	0.00719087	0.01366	0	0	0	0	0	0	0	0
ADAMTS2	32.6849	11.9149	50.7602	16.1703	34.9062	19.2598	69.7137	22.7502	36.1851	18.4506	72.2616	36.5691
ADAMTS20	0	0	0	0	0	0	0	0	0	0	0	0
ADAMTS3	0.874643	1.00634	1.37517	1.22283	0.669104	0.645854	0.591712	0.649027	0.446599	0.486895	0.303506	0.454082
ADAMTS4	0.179905	0.27289	0.314986	0.169845	0.399848	0.436144	0.475322	0.238473	0.376873	0.595573	0.700589	0.542786
ADAMTS5	81.8356	6.0836	47.2481	25.514	67.9048	7.28831	46.9381	20.1554	49.6042	6.4289	35.7163	17.5199
ADAMTS6	2.13375	1.13083	2.77282	2.67505	2.39913	2.32617	3.08377	2.36713	1.85035	1.14335	3.73555	2.7724
ADAMTS7	1.12184	1.03441	3.77391	0.757215	3.76709	2.83517	4.13167	1.29758	8.43084	4.07268	8.10667	2.79734
ADAMTS8	0.0226376	0.0181164	0.010165	0.0966012	0.0207816	0.0208551	0	0.0334946	0	0.0233365	0.0107212	0.0304046
ADAMTS9	0.416424	0.320459	0.439517	0.436042	0.508026	0.307889	0.683762	0.27269	0.521846	0.231771	0.344128	0.343782
ADAMTS9-AS2	1.03273	1.18328	0.121885	0.248538	1.25218	1.09517	0.295816	0.200681	0.437682	0.882839	0.183382	0.313602
ADAMTSL1	11.8427	12.3589	33.1739	35.3817	11.5348	12.2988	24.2645	32.485	14.8316	19.0717	28.8824	39.1033
ADAMTSL2	0.0777999	0.0177897	0.00998252	0.0189728	0.0612183	0.0614347	0	0.00822345	0.0401706	0.0229154	0	0.00995201
ADAMTSL3	4.7242	5.79333	2.07235	1.45812	4.22651	2.53563	2.51536	1.37528	5.08272	2.4398	2.61421	2.24693
ADAMTSL4	14.5246	6.61381	9.98283	4.89098	12.9031	7.04777	7.17706	3.77536	11.6233	5.11233	8.34079	3.60055
ADAMTSL5	1.90967	0.722191	3.58191	0.971321	2.02492	1.14566	2.75463	1.34383	2.46844	0.976217	3.91539	1.45718
ADAP1	0.0558181	0.0446081	0.365975	0.0474831	0.153729	0.205717	0.515256	0.287611	0.167271	0.0958066	0.175227	0.183025
ADAP2	0.185288	0.0617357	0.0276636	0.0394608	0.141749	0.0426775	0.0414299	0.0797338	0.111289	0.0477251	0.0145779	0.0414468
ADAR	25.5953	29.6895	27.1811	32.5081	29.3771	27.0577	26.4613	32.0057	33.1559	29.5738	25.044	33.2937
ADARB1	7.7553	10.8531	5.89989	7.38872	7.40145	7.65189	3.76398	4.74586	12.1155	8.99032	4.23962	5.05191
ADARB2	0.0047337	0	0	0	0.00434552	0.00436051	0	0	0.0429588	0.00976851	0.00450724	0
ADAT1	3.0782	2.42776	4.99168	4.2854	3.75734	2.87038	5.82181	5.83827	3.98855	2.45306	4.59145	4.53254
ADAT2	0.463977	0.361334	0.388906	0.854339	0.644813	0.49271	0.798089	0.75101	0.625019	0.478622	0.392161	0.808502
ADAT3	1.04047	2.28218	1.48941	1.66419	1.27362	2.07744	1.00303	1.85899	1.2902	1.60502	1.32303	1.62536
ADC	0.678189	1.78492	0.106916	0.881817	1.13534	1.4703	0.552104	1.07084	0.877894	1.82791	0.337781	0.749002
ADCK1	2.13695	1.32526	1.59719	1.71806	1.92613	1.30667	1.7349	1.52923	1.72808	1.74038	1.35301	1.21844
ADCK2	5.72682	4.94143	6.83392	4.00349	4.92254	3.62969	5.32843	4.44481	5.24817	3.23077	5.24031	5.21946
ADCK3	3.73846	5.35668	3.05342	3.85047	4.12988	4.01611	2.81542	2.83436	3.57863	4.46205	3.25961	4.14648
ADCK4	5.81183	7.02728	5.81538	8.61604	5.96679	5.13305	3.86937	6.13128	5.86922	5.55251	4.48667	6.45418
ADCK5	1.41793	2.31857	2.12797	2.33174	1.77696	1.69018	1.90724	2.13144	1.4732	1.69113	0.887529	2.45382
ADCY1	0.0821942	0.326871	0.0855996	0.0297877	0.235067	0.672677	0.142033	0.0870246	0.241248	1.28545	0.0783602	0.0907105
ADCY10	0.0163973	0.0131302	0	0	0.00752636	0.00755268	0.0147059	0.00607846	0.0296914	0.0338216	0	0
ADCY2	5.67759	4.05647	1.82484	0.551323	4.40065	2.16555	1.14589	0.232416	4.91938	2.29216	1.99653	0.84164
ADCY3	16.7486	17.0323	13.9406	12.7661	12.5724	10.1173	9.57788	10.6777	13.731	11.504	10.0564	12.0208
ADCY4	14.3356	0.463331	24.0292	6.8766	15.0439	1.04563	14.2586	4.31904	18.5904	1.3081	12.2687	7.67719
ADCY5	0.912663	0.705572	0.291918	0.311985	0.4372	0.322948	0.17084	0.323674	0.388179	0.347994	0.106916	0.298673
ADCY6	8.22104	5.65097	8.88704	7.30312	9.49021	6.36112	8.54763	6.84014	8.69226	6.16316	6.11007	7.20536
ADCY7	13.1198	8.89875	15.4973	16.1097	12.6109	9.12642	15.0046	16.3601	20.3054	12.2257	18.8702	19.9114
ADCY8	0	0.048197	0	0	0	0.15716	0	0	0.0181483	0.144854	0	0
ADCY9	8.59665	7.77108	14.7945	9.78744	8.94529	6.093	13.5369	7.82892	13.692	7.13408	15.7197	11.0692
ADCYAP1	0	0	0	0	0	0	0	0	0	0	0	0.0118789
ADCYAP1R1	0	0.0100318	0.00564054	0	0.00574788	0.0115368	0	0	0	0.0129188	0	0.00561134
ADD1	45.7682	44.56	66.7068	60.3825	50.3054	43.2854	54.1324	64.4283	65.5827	46.3194	61.1704	61.7886
ADD2	0	0.0699381	0.0100654	0.225641	0	0.020126	0	0.0378136	0	0.0225219	0.0413988	0.0391252
ADD3	10.7524	8.07377	15.8641	20.231	19.0501	11.0989	22.5245	19.9177	23.5667	11.1598	23.7153	23.1836
ADH1A	0	0.0245064	0	0.0260049	0.0282175	0.0566491	0	0.0224371	0.0685188	0	0	0.0274275
ADH1B	0.412467	0.0380542	0.838242	4.72913	0.145637	0.0146161	0.269543	1.02371	3.25064	0.163437	3.06193	4.84707
ADH1C	0	0	0.027864	0.159396	0	0.0578893	0.0837677	0.126046	0.0559893	0.161445	0.190352	0.182158
ADH4	0	0	0	0.0378338	0	0	0	0	0.0199752	0	0	0.0597179
ADH5	49.7993	58.9069	34.5014	69.1688	54.5231	52.8331	37.2489	68.5536	62.608	71.4987	29.3755	77.3654
ADH6	0	0.0859364	0.108345	0.424989	0.0306484	0	0.0135208	0.122685	0.029234	0.0336104	0.0713727	0.148779
ADH7	0	0	0	0	0	0	0	0	0	0	0	0.0185963
ADHFE1	3.60421	1.38281	0.980604	1.92705	3.5022	1.35862	0.66782	0.858538	3.52339	1.18024	1.18576	0.857377
ADI1	35.5478	31.4193	48.2956	44.4816	36.4233	25.9223	49.5007	48.3223	47.7402	25.913	40.0223	42.6524
ADIG	0	0	0	0	0	0	0	0	0	0	0	0
ADIPOQ	0	0	0	0	0	0	0	0	0.0404124	0	0	0
ADIPOR1	43.7865	46.0693	50.5166	37.1314	37.572	43.0745	47.0539	41.0873	44.511	35.8454	48.3533	35.7086
ADIPOR2	14.8011	20.0893	11.8979	13.2324	11.993	15.504	12.3405	15.3303	13.2018	16.3002	10.7073	13.488
ADK	25.9296	23.6962	15.1908	26.303	25.0659	22.5711	22.5759	31.2317	26.063	20.871	19.7915	27.4882
ADM	178.286	83.289	43.0352	59.0192	144.094	155.743	15.6868	35.0199	115.494	75.3693	14.7764	40.1509
ADM2	2.02143	3.61583	17.0765	8.40112	2.61928	4.12539	12.666	5.10038	3.7966	3.03172	15.0257	8.4635
ADNP	14.8753	17.948	15.6609	21.1932	17.397	18.8744	16.893	21.5134	16.3838	18.9401	17.4579	20.3565
ADNP2	3.29734	4.47956	4.75035	4.42794	4.14654	4.3968	4.65307	4.94184	3.84587	4.45691	4.26984	4.85657
ADO	5.67154	6.95089	8.88958	8.26742	7.30959	8.19601	10.3112	10.2194	8.07891	9.79052	8.94437	10.1968
ADORA1	3.76662	2.96472	7.60093	6.08147	2.6971	1.86838	5.88404	3.51282	2.9806	1.76024	4.52199	4.4034
ADORA2A	0.149895	0.279617	0.119269	0.184345	0.412823	0.214829	0.223338	0.0982086	0.0599712	0.137253	0.0785469	0.0744948
ADORA2B	1.95433	1.71077	3.69404	2.47825	1.98871	2.27813	3.59015	2.57374	1.26588	1.26009	3.26923	2.44043
ADORA3	0	0.23362	0	0.105943	0	0.0178013	0.0371444	0.105381	0	0	0.0387928	0.0546341
ADPGK	21.1429	19.0153	20.7687	22.447	18.2493	17.7035	19.2593	23.8603	15.968	16.3604	15.3934	19.3921
ADPRH	1.853	1.88002	2.08729	1.42591	2.36818	2.3989	2.6789	2.03277	2.49341	2.04733	2.36169	2.61312
ADPRHL1	0.185062	0.341075	0.566377	0.48344	0.7626	0.5686	0.908815	0.903742	0.871794	0.734095	0.916068	1.27441
ADPRHL2	9.1021	9.26501	10.7103	9.50234	8.89534	9.98628	9.43755	12.1925	8.32943	8.8142	7.24404	10.4402
ADRA1A	0	0	0	0	0	0	0	0	0	0	0	0
ADRA1B	0.134638	0.0461081	0.154711	0.196287	0.158917	0.0708872	0.17178	0.22643	0.207411	0.0198063	0.0362103	0.137586
ADRA1D	0.0159687	0.0127681	0.0715012	0.0680012	0.0732985	0.102987	0.0713971	0.0588791	0.0575268	0.065805	0.0753511	0.114294
ADRA2A	1.83433	2.69731	4.01462	3.93316	2.03639	2.22042	5.51362	5.39903	3.50873	3.17753	7.10512	10.3716
ADRA2B	0.0128033	0	0.0459512	0	0.0470148	0.0589776	0.0343879	0	0.0462225	0	0	0.0114611
ADRA2C	0.631292	0.0900233	0.542962	0.0957284	0.703745	0.145423	0.643551	0.215165	1.21293	0.348098	0.571532	0.362668
ADRB1	0	0	0	0	0	0	0	0	0	0	0	0
ADRB2	1.20376	0.8928	7.23275	3.2872	1.00643	0.930901	5.12148	3.26882	0.540045	0.309798	5.02936	2.44005
ADRB3	0.0161014	0	0	0	0	0	0	0	0	0	0	0
ADRBK1	9.78262	12.6365	17.2695	15.0417	10.568	11.0066	13.5578	13.4295	9.22663	9.93401	13.2783	13.6732
ADRBK2	0.455714	0.475558	0.432148	0.46667	0.512504	0.562863	0.485629	0.653556	0.407009	0.675861	0.456359	0.461088
ADRM1	21.7815	26.3154	65.8877	38.9966	23.4776	24.5263	43.3982	47.89	28.0609	23.6792	49.3437	43.71
ADSL	22.304	31.3809	30.8362	33.7881	21.4331	28.1779	29.5769	39.3278	21.5369	30.4722	29.2785	38.623
ADSS	15.4231	21.206	18.4602	21.0212	20.59	29.2899	22.397	19.61	16.8497	24.5218	18.4924	22.5825
ADSSL1	10.6236	11.4743	2.50617	5.79647	12.5737	15.0244	2.29647	6.48722	4.3753	4.36635	1.39689	3.40231
AEBP1	523.46	793.207	170.436	169.595	496.47	709.814	110.21	112.22	373.012	484.434	126.494	154.761
AEBP2	5.09631	5.69534	3.05076	5.76919	5.4984	5.11024	4.36472	6.00907	3.7988	7.12642	3.36403	5.79941
AEN	2.84236	3.31903	6.39129	5.20305	5.15685	5.60962	6.9088	9.21461	3.62149	5.98344	5.82127	8.59687
AES	95.2357	111.622	106.148	119.367	92.0006	107.712	84.4322	157.343	102.541	92.7524	85.9834	105.872
AFAP1	12.9484	12.9664	20.9689	10.6844	14.8925	13.4384	18.9679	9.0852	18.4532	10.9422	27.4993	14.5937
AFAP1-AS1	0.0295613	0.00947272	0.0266362	0.0151745	0.0434197	0.0544627	0.0265351	0.0219516	0.0214445	0.0243973	0.033745	0.0158966
AFAP1L1	0.107302	1.11666	0.749578	0.799783	0.42088	1.93208	1.23281	1.88555	0.300972	1.98612	1.2859	1.49398
AFAP1L2	0.0208047	0.0416357	0.00934552	0.0177634	0.0285614	0.0383361	0.0186434	0.00769912	0	0.0429033	0	0.00931417
AFF1	6.97353	7.55768	4.07993	7.25176	6.69367	7.18735	4.6845	6.54704	7.01213	8.3871	5.4166	6.00286
AFF2	0.592127	0.496479	0.262926	0.0495908	0.604417	0.183956	0.422923	0.107687	0.139381	0.214976	0.0607138	0.0404039
AFF3	2.11488	1.07007	2.57632	4.7987	3.34521	2.0575	3.29493	4.48884	2.71723	2.6399	2.16382	6.15447
AFF4	18.6658	18.8717	14.9209	18.0743	24.1012	21.8172	19.7065	17.9619	22.0274	23.7691	19.1723	18.5645
AFG3L1P	1.52393	0.993143	2.51323	2.10213	2.25816	1.44712	2.3096	1.99541	1.48129	0.964883	2.02949	1.97057
AFG3L2	12.5923	14.9076	14.9141	14.5557	13.4767	13.5487	14.5435	16.4978	14.213	14.6726	12.8863	16.1777
AFM	0	0	0	0	0	0	0	0	0	0	0	0
AFMID	5.26786	5.24611	5.81046	6.30789	6.2304	6.72532	4.93152	6.02844	6.1428	4.99461	5.68608	5.8686
AFP	0	0.0172646	0.115744	0	0	0	0.0578631	0.0158782	0	0.0222515	0.142163	0.0579593
AFTPH	6.78967	7.60921	6.09573	7.62811	6.67421	6.9783	6.31686	6.94956	6.68613	7.34506	6.55208	7.23154
AGA	12.9854	9.45046	8.50907	8.75389	13.8158	13.93	12.9618	12.1335	10.8222	8.64668	8.23088	10.4406
AGAP1	4.86668	5.87218	5.28809	3.80216	5.3969	9.18029	4.78053	5.2468	6.87439	7.14407	6.7099	6.21013
AGAP11	0.976868	0.436958	3.22104	2.68065	0.872629	0.454582	2.27847	1.46758	1.41422	0.448512	2.83055	1.78795
AGAP2	0.0104772	0.0167722	0.0376565	0.0715624	0.0192365	0.0772175	0	0.0852725	0.00947114	0.0648119	0.00993068	0.037531
AGAP3	10.5473	16.7174	11.7162	13.4653	13.0762	12.2284	8.42711	11.2598	10.507	11.9807	8.89043	12.2312
AGAP4	1.1381	1.08164	1.48768	1.93953	2.14944	1.62124	2.11143	1.41656	1.3122	0.942768	1.24602	1.35065
AGAP5	1.99641	1.04173	1.57509	2.5276	2.32956	1.72385	2.14778	1.50307	1.63968	1.4945	1.90642	1.66071
AGAP6	2.89011	1.38932	2.87528	3.76687	4.271	1.70485	3.14835	2.30219	3.45824	1.74677	3.59092	2.24616
AGAP7	0.665147	0.478632	0.748623	0.970721	1.49961	0.695649	1.26194	0.760797	1.15823	0.993602	1.40181	1.16633
AGAP8	0.887004	0.624375	0.80937	1.13063	1.38282	1.00308	1.49797	0.827545	0.975083	0.668168	1.02866	0.836159
AGAP9	1.33766	0.877092	2.1086	2.58058	2.09912	1.19348	2.4812	1.20648	1.21238	0.842115	2.05128	1.35346
AGAP9	1.23659	0.896525	2.35767	2.657	1.87731	0.940128	2.36331	1.16232	1.2982	0.843014	2.03153	1.2184
AGBL1	0	0	0	0	0	0	0	0	0	0	0	0
AGBL2	0.0462201	0.0462342	0.0207513	0.0986069	0.0636461	0.0958073	0.0206999	0.0769233	0.0104378	0.0714683	0.0328288	0.0724217
AGBL3	0.117655	0.0188298	0.0633799	0.0602362	0.0540046	0.054196	0.0316128	0.00870145	0.0743849	0.0727681	0.0222808	0.0737382
AGBL4	0.0140982	0.022553	0	0	0.0258848	0	0	0	0	0.0290558	0	0
AGBL5	8.3352	12.0895	8.68522	12.0521	6.71964	7.64351	6.2033	12.6653	7.33742	9.15485	7.30956	10.4832
AGER	0	0	0	0	0	0	0	0	0	0	0	0
AGER	0	0	0	0	0	0	0	0	0	0	0	0
AGER	0	0	0	0	0	0	0	0	0	0	0	0
AGER	0	0	0	0	0	0	0	0	0	0	0	0
AGER	0	0	0	0	0	0	0	0	0	0	0	0
AGER	0	0	0	0	0	0	0	0	0	0	0	0
AGER	0.6903	0.372591	1.21096	2.98156	0.607025	0.535139	0.744191	0.593402	0.719345	0.353036	0.783879	1.14013
AGFG1	6.54052	7.48928	10.2115	8.60755	7.32997	8.54872	10.3485	8.14355	7.19253	9.63122	9.81625	8.6016
AGFG2	1.64447	2.13802	2.50128	2.89024	1.62636	1.78042	1.69513	2.86522	1.66506	1.70464	1.76234	2.25535
AGGF1	7.68932	7.48635	7.51915	9.91962	8.75899	8.07049	8.57052	10.4262	9.04398	8.78105	8.13186	9.05896
AGK	4.32865	4.40839	8.00579	8.86632	5.20568	5.2509	6.72609	8.10585	5.19036	4.84696	7.23941	7.54095
AGL	4.1461	4.30592	2.7378	3.63626	4.17526	5.56574	3.64479	3.86706	5.02268	6.39583	2.91911	4.04745
AGMAT	0.22602	0.170175	0.333917	0.385455	0.341749	0.306221	0.452232	0.55988	0.215922	0.219233	0.326916	0.357015
AGMO	0.0693314	0.0554209	0.155089	0.221295	0.0636483	0.0319393	0.185895	0.114928	0.140363	0.249945	0.19608	0.31007
AGPAT1	0	0	0	0	0	0	0	0	0	0	0	0
AGPAT1	0	0	0	0	0	0	0	0	0	0	0	0
AGPAT1	0	0	0	0	0	0	0	0	0	0	0	0
AGPAT1	0	0	0	0	0	0	0	0	0	0	0	0
AGPAT1	0	0	0	0	0	0	0	0	0	0	0	0
AGPAT1	0	0	0	0	0	0	0	0	0	0	0	0
AGPAT1	29.7106	32.3732	48.7906	41.499	32.4764	31.4841	45.6789	48.9233	32.93	27.4345	42.059	39.1392
AGPAT2	17.6452	23.1523	16.0349	17.7127	19.4328	20.734	20.7353	21.3358	15.9823	24.2201	16.2748	24.8097
AGPAT3	12.033	10.532	14.5779	16.3928	12.9828	11.1013	13.6602	17.2784	14.5623	11.665	12.7023	16.1922
AGPAT4	3.92113	4.38545	1.17527	3.65984	5.42034	4.85498	1.98588	3.16974	4.20198	4.79408	1.60311	3.50574
AGPAT5	3.25161	5.20248	5.13432	5.43465	3.76661	5.73385	7.4608	6.88806	2.92569	5.24651	5.11223	5.95202
AGPAT6	9.56905	12.0014	11.4718	9.38619	9.90955	12.0786	10.7191	10.0652	10.3061	11.3792	9.62746	10.0515
AGPAT9	0.168872	0.904511	0.0604572	0.460051	0.139527	0.513446	0.120764	0.70938	0.0455984	0.226139	0	0.332334
AGPHD1	0.858863	0.957101	2.10658	2.03548	1.34156	0.588562	1.76827	1.28626	1.24933	0.759631	2.09499	1.82452
AGPS	4.50383	4.59115	6.98132	7.33808	5.38492	4.95644	8.07359	8.08404	7.35749	6.20286	6.81007	7.44726
AGR2	1.30243	0.744665	0.136941	0.392968	0.334821	0.624346	0.0459576	0.824657	1.00762	0.160221	0	0.0463168
AGR3	0	0	0	0	0	0	0	0	0	0	0	0
AGRN	15.2228	17.4412	10.5824	10.4734	12.1052	17.0029	9.30276	18.3336	9.39887	13.3617	7.8759	14.0223
AGRP	0	0	0	0.122586	0.0677927	0.0680887	0	0	0	0	0.0666414	0
AGSK1	0.251842	0.607282	0.688912	0.448707	0.499183	0.593818	0.292272	0.765194	0.153809	0.58217	0.40592	0.640155
AGSK1	0.300117	0.569215	0.744589	0.524159	0.549199	0.607781	0.313982	0.713141	0.156248	0.516269	0.335023	0.495038
AGSK1	0.168591	0.294696	0.402779	0.186372	0.348676	0.29105	0.253828	0.548451	0.161894	0.348488	0.267046	0.345363
AGT	6.48694	10.809	1.34808	0.309985	24.6107	18.4332	2.85533	1.56139	7.83627	3.06846	1.12392	0.325684
AGTPBP1	2.21591	3.41448	3.57655	3.54034	2.613	3.24569	3.89825	4.13506	2.76809	3.82421	3.94955	4.20222
AGTR1	1.43817	0.914033	0.153356	0.24829	1.6489	1.37697	0.0981362	0.286403	0.926964	2.37542	0.107683	0.63072
AGTR2	0	0	0	0	0	0	0	0	0	0	0	0
AGTRAP	28.1498	37.1782	25.221	20.3606	21.2154	21.7767	19.8774	19.4358	24.4187	20.6552	23.0154	23.9158
AGXT	0	0	0	0	0	0	0	0	0	0	0	0
AGXT2	0	0	0	0	0	0	0	0	0	0	0	0
AGXT2L1	0	0	0	0	0	0	0	0	0	0	0	0
AGXT2L2	7.16585	6.07216	5.38048	6.84785	6.53844	6.18001	4.52228	5.4074	6.99648	4.49783	4.76129	6.67786
AHCTF1	4.55802	5.28058	8.23719	6.57421	5.47302	5.36853	9.15732	6.55751	5.55971	5.78949	8.90063	7.25721
AHCY	30.8313	38.1418	27.942	31.111	28.6375	35.2742	27.3756	42.6122	27.5635	35.0608	27.1702	37.4514
AHCYL1	24.5043	23.1306	28.0348	35.8524	33.1355	25.8528	32.4502	35.6052	37.3931	27.8397	29.7618	32.9452
AHCYL2	3.32612	3.62179	3.08712	2.97335	3.50382	3.61851	3.07293	2.91295	3.24457	3.67961	2.96038	3.31824
AHDC1	5.37007	5.34868	5.26751	5.90771	5.48695	4.37056	3.98037	5.21472	5.18863	4.19156	4.17652	5.1291
AHI1	6.10373	7.58048	3.34415	5.11915	6.89506	8.92628	3.91681	5.10423	5.64227	9.00829	4.47219	5.06074
AHNAK	172.746	155.121	116.58	133.8	174.107	135.95	177.293	131.744	216.937	141.246	204.442	159.456
AHNAK2	18.379	20.2309	8.42877	11.8996	24.2741	22.1651	10.2682	16.2328	36.4633	26.2458	14.9495	21.1495
AHR	38.4711	9.27487	43.6764	39.3079	38.1649	11.0762	48.5467	44.9282	45.0227	15.6373	49.3633	39.7949
AHRR	1.47308	3.16927	7.10585	16.2381	3.91621	5.2068	7.83903	14.2472	1.88314	5.59869	4.82326	11.2576
AHSA1	24.5702	28.2269	45.3475	37.0985	25.8672	30.8273	45.226	40.7215	33.3114	31.0164	42.5777	40.3172
AHSA2	12.368	6.98397	6.67135	13.3243	12.8578	8.61951	7.19256	5.13577	7.69928	8.4826	5.03869	6.4478
AHSG	0	0	0	0	0	0	0	0	0	0	0	0
AHSP	0	0	0	0	0.265596	0	0	0	0	0	0	0
AICDA	0	0	0	0	0	0	0	0	0	0	0	0
AIDA	32.8171	37.6563	46.7285	48.5282	35.6987	37.6071	55.0098	48.8644	45.7292	49.1607	57.547	52.1623
AIF1	0	0	0	0	0	0	0	0	0	0	0	0
AIF1	0	0	0	0	0	0	0	0	0	0	0	0
AIF1	0	0	0	0	0	0	0	0	0	0	0	0
AIF1	0	0	0	0	0	0	0	0	0	0	0	0
AIF1	0	0	0	0	0	0	0	0	0	0	0	0
AIF1	0	0	0	0	0	0	0	0	0	0	0	0
AIF1L	0.0371811	0.0198327	0.304586	0.0999432	0.0227551	0.044657	0.0434085	0.00916181	0.0328267	0.0127741	0.493278	0.0332858
AIFM1	6.37017	4.64085	9.86748	9.57382	7.07226	5.16767	9.11097	11.0423	9.51902	5.9367	8.54804	11.6801
AIFM2	4.66408	2.98804	8.05555	4.69132	6.16076	4.23665	6.72242	4.94989	6.1727	4.19576	6.75156	6.2962
AIFM3	0.165702	0.105141	0.0336046	0.0639494	0.101413	0.103905	0.0328956	0.1245	0.0844757	0.019355	0.0176977	0.0658594
AIG1	22.1862	25.6834	9.2577	16.9167	21.4863	25.9947	12.4965	20.1284	19.3818	25.199	9.72569	21.1147
AIM1	0.620035	1.73234	0.706974	4.87979	0.632434	1.37664	0.632819	7.84236	0.764384	2.53695	1.13987	5.34866
AIM1L	0	0	0	0	0	0	0	0	0	0	0	0
AIM2	0	0	0	0	0.0857405	0	0	0	0.0277524	0.0640099	0	0
AIMP1	15.4838	17.9924	11.1846	15.8601	12.92	14.9926	13.6796	16.3232	14.3967	14.7955	11.3395	14.4554
AIMP2	7.47491	7.11477	27.8621	16.5324	9.33174	8.43871	25.063	17.9367	9.85194	8.73193	28.8019	18.0069
AIP	27.6458	41.0053	23.1056	24.8169	24.6653	36.3338	20.7745	25.9275	24.7587	27.7509	17.4933	25.2948
AIPL1	0	0	0	0	0	0	0.0136274	0	0.0137282	0	0	0
AIRE	0	0	0	0	0.0206383	0	0	0	0	0.0395539	0	0
AJAP1	0	0	0	0	0	0.0195034	0	0	0.0260361	0	0.0397889	0.0387665
AK1	27.2653	22.3833	45.1761	25.8333	28.7517	19.9775	39.0979	36.1015	35.535	16.3225	42.443	30.0562
AK2	18.0551	18.4973	23.9676	29.8573	18	19.1393	20.6326	32.9173	21.6835	19.2062	21.8225	26.2461
AK3	13.0993	8.79073	9.18753	12.6096	11.8926	8.71443	8.26186	13.4975	17.941	14.2554	10.5287	13.4032
AK4	27.0544	20.4232	13.1336	9.8466	23.4199	21.6296	12.0049	9.87459	19.6376	18.0663	9.95514	8.14907
AK5	0.138144	0.241152	0.214127	0.19282	0.253637	1.24955	0.22489	0.454861	0.136039	1.37207	0.689263	0.742005
AK7	0.257409	0.167222	0.0144061	0.0548045	0.0886155	0.370561	0.0143855	0.0474513	0.376688	0.464069	0.10627	0.0575729
AK8	0.311382	0.315076	0.29657	0.441049	0.533606	0.248653	0.240879	0.396702	0.540425	0.21372	0.234205	0.204124
AKAP1	4.64351	6.39061	5.4284	5.68802	6.1386	5.38293	4.68453	5.78564	5.45879	4.98257	3.62535	4.93731
AKAP10	7.23868	6.54212	7.37067	8.47643	8.09394	7.40266	8.29001	8.04733	6.91741	6.56386	8.11156	8.17516
AKAP11	9.13523	9.1047	6.83255	9.39218	11.2378	11.2249	10.1946	10.4122	11.6384	14.5243	9.87414	10.9932
AKAP12	23.5923	5.44403	20.0157	12.9607	18.1618	5.28414	10.1344	8.77323	17.4175	5.36042	12.6667	9.13739
AKAP13	7.21485	9.46339	4.49052	5.41813	8.64724	8.54913	5.99944	5.5003	8.65136	10.0344	6.75488	5.88234
AKAP14	0	0	0	0	0	0	0	0	0	0	0	0
AKAP17A	3.14397	2.67417	4.03599	4.2199	3.30224	3.19653	2.76442	3.02224	2.83388	2.75571	2.72104	3.00466
AKAP17A	3.14397	2.67417	4.03014	4.2199	3.30224	3.19653	2.76442	3.02224	2.83388	2.75571	2.72104	3.00466
AKAP2	33.7879	22.9742	29.0846	31.5639	40.4984	26.1259	27.3024	23.6956	53.528	35.4186	31.9753	27.8751
AKAP3	0.613181	0.34556	0.224917	0.475191	0.115141	0.0898744	0.124713	0.133786	0.465024	0.244138	0.289804	0.286868
AKAP4	0	0	0	0	0	0	0	0	0	0	0	0
AKAP5	0.0496222	0.0198753	0.072644	0.254688	0.0854123	0.13142	0.150314	0.211835	0.0843518	0.0639877	0.0943865	0.10562
AKAP6	0.538471	0.425425	0.192947	0.156976	0.147242	0.182927	0.0754758	0.0596398	0.579138	0.331036	0.247445	0.0958718
AKAP7	1.39492	1.46073	1.57266	1.93652	1.12215	1.24541	1.32531	1.33766	0.953982	1.30402	1.72354	1.85713
AKAP8	4.53947	4.84342	5.78183	6.26572	5.53487	5.28432	5.03231	5.82982	4.96882	4.82445	5.99778	5.44015
AKAP8L	6.84183	10.2212	10.2993	12.0161	8.72898	7.78963	8.81944	8.91863	7.23721	7.55478	7.96842	8.5922
AKAP9	6.43838	5.91008	3.08986	5.7399	7.13941	7.24797	4.68128	5.707	6.4543	6.95288	4.97751	5.78376
AKD1	1.0905	1.26979	0.849062	1.42011	1.23036	1.18326	1.24873	1.12368	2.04444	1.54854	1.6474	1.35055
AKIP1	9.59682	7.05247	12.0644	10.1169	8.79178	6.92857	11.9554	12.8798	9.56034	6.21354	10.1301	10.9581
AKIRIN1	10.8551	10.1259	18.1574	14.6115	11.146	10.7013	18.6699	17.8725	12.5467	10.6927	14.3591	13.8686
AKIRIN2	16.6199	15.5563	24.9258	21.5164	16.813	14.3438	23.3368	23.9083	15.8424	12.5349	26.3647	22.1748
AKIRIN2-AS1	1.37816	1.04774	0.852626	0.480144	1.84529	1.11177	1.01111	1.35859	0.503067	1.47061	0.734699	1.17311
AKNA	1.93123	1.89497	3.70134	2.61817	3.21706	2.21376	3.00501	1.78113	2.69165	2.79841	4.64105	3.78782
AKNAD1	0.027594	0.0220725	0.0123719	0.0705726	0	0.0635559	0.0246952	0.0203792	0.0373323	0.0568726	0	0.0123485
AKR1A1	27.369	35.2632	26.4456	25.8125	26.8881	38.4154	25.2954	33.4281	29.2166	38.0623	21.6523	32.1126
AKR1B1	43.8077	49.9414	80.6553	96.1961	39.7582	41.174	65.5037	95.3964	53.8465	48.9417	50.9301	86.2312
AKR1B10	0.0285612	0.159474	1.57368	2.12859	0.0786627	0.105279	1.4997	0.918747	0.178539	0.58747	0.960817	1.32583
AKR1B15	0	0	0	0.0236886	0	0.0257687	0	0.020452	0.0999274	0.0287612	0.183002	0.0748973
AKR1C1	64.5686	103.971	22.5659	35.9429	44.0156	70.7757	27.8707	22.5535	47.8568	65.3978	29.2581	32.9369
AKR1C2	50.9321	63.0005	16.7484	17.1276	124.272	155.31	41.0429	42.6768	114.761	160.022	41.617	61.7008
AKR1C3	24.0422	19.1851	5.3155	6.04713	41.596	25.6983	11.7189	10.0401	44.5855	35.9636	13.4854	16.3296
AKR1C4	0.0542272	0.0323664	0.01794	0.0342589	0.0217812	0.0187429	0	0.0368618	0.0240179	0.083516	0	0.0090575
AKR1CL1	0	0	0	0	0	0	0	0	0	0	0	0
AKR1D1	0	0	0	0	0	0	0	0	0	0	0	0
AKR1E2	0.56663	0.271197	1.18352	0.407939	0.676261	0.522158	1.2356	0.890786	0.506087	0.233106	0.767905	0.708194
AKR7A2	28.4388	29.2217	24.8767	26.878	24.3663	26.7501	24.2979	37.9585	25.6637	30.0869	21.3747	39.7344
AKR7A2P1	0.17861	0.0853652	0.0632169	0.452351	0.131183	0.164611	0.0951181	0.0259886	0.0317479	0.146808	0.0663909	0.0636986
AKR7A3	0.232088	0.359276	0.136664	0.554407	0.408398	0.499119	0.251494	0.814466	0.240172	0.132422	0.119544	0.86175
AKR7L	0.0373556	0.144289	0.0500959	0.238324	0.0943076	0.137673	0.0472736	0.0343697	0.0503723	0.121822	0.120194	0.100216
AKT1	46.1625	57.3554	82.004	67.3251	43.6023	52.3061	65.1154	73.7481	46.7124	44.7036	64.0998	66.566
AKT1S1	32.7527	40.3597	60.7846	54.8779	29.7994	30.4718	43.7076	57.7754	38.662	29.7198	53.5208	48.58
AKT2	15.2527	16.597	21.0549	19.977	15.0756	14.7704	16.4025	20.485	16.3331	14.1081	17.897	19.4873
AKT3	13.6263	24.9726	17.0047	19.9115	14.1195	20.8667	18.6301	17.3008	15.413	21.9446	25.297	17.9131
AKTIP	6.93808	6.87776	8.83808	9.49827	7.04679	6.72529	8.03571	8.9019	8.31148	7.43031	9.21883	7.5012
ALAD	11.6373	13.8278	11.0769	16.0306	11.6742	11.3883	10.7	16.0002	13.9691	10.881	9.94844	13.1151
ALAS1	10.4617	7.92956	19.5002	15.8253	11.4765	8.52588	15.7472	17.4545	11.2236	8.4132	13.5308	17.1776
ALAS2	0	0	0	0	0	0	0	0	0	0	0	0
ALB	0.038602	0	0	0	0.0708761	0.0177836	0	0.0142005	0.0173438	0.0198752	0.0181673	0.017258
ALCAM	29.6549	75.7639	112.756	111.737	15.9204	35.315	87.9898	68.4162	51.3472	49.2603	143.582	88.4017
ALDH16A1	3.00097	3.4067	6.77711	5.15891	3.76016	2.9765	6.01325	5.11585	3.59742	2.82611	5.08723	5.88811
ALDH18A1	21.4491	19.3372	30.2037	31.5989	21.1064	20.5134	27.059	33.2992	22.8342	20.1021	21.5922	28.3139
ALDH1A1	0	0	0.0162722	0	0.0334081	0	0	0	0.032725	0	0	0
ALDH1A2	2.83587	1.90069	0.428211	0.0222712	6.24593	4.07931	1.40342	0.681746	1.85245	2.12598	0.345841	0.266908
ALDH1A3	4.82064	1.94301	14.0303	7.74896	4.54563	1.9519	7.80315	4.65635	3.63331	1.66863	10.1761	6.56454
ALDH1B1	6.27608	3.60648	8.17281	6.10936	7.24349	5.16676	6.56297	7.47106	11.0694	6.15205	6.01147	7.83399
ALDH1L1	0.0940022	0.118168	0.0240889	0	0.0986239	0.012372	0	0	0.0242302	0.0138395	0	0
ALDH1L2	12.8943	10.2352	39.6969	36.7954	13.3097	10.1019	34.0104	25.7467	26.0726	15.7434	48.6966	36.5105
ALDH2	16.9577	25.4323	29.0587	34.5017	12.7733	15.8649	21.9788	30.5089	15.6806	10.9552	19.2218	27.1996
ALDH3A1	0.629583	1.02845	6.57658	14.6109	0.162357	0.232806	3.97205	9.6882	0.721284	0.233953	3.09095	6.82244
ALDH3A2	43.809	39.7488	36.5915	56.7477	32.8494	27.4135	38.6986	38.7703	38.5364	26.4428	28.8107	47.4117
ALDH3B1	21.3006	16.5826	20.8122	20.083	25.7827	19.6638	21.7301	26.669	25.7377	15.4306	19.2102	21.3037
ALDH3B2	0.0171865	0	0	0	0	0	0	0	0.0154657	0	0.016204	0
ALDH4A1	1.91018	1.54861	3.73471	3.09237	2.13878	1.40265	3.22311	3.86399	3.20521	1.43647	3.25942	3.65277
ALDH5A1	1.99638	1.21806	0.958077	0.775316	1.44724	0.707904	0.909531	0.669706	1.46346	0.931441	0.75241	0.802043
ALDH6A1	9.76401	8.24776	4.83396	8.72532	8.83541	7.56145	4.61746	8.61952	8.55471	6.80516	3.9072	7.03357
ALDH7A1	5.18991	5.93311	8.52267	10.4929	5.94599	5.35871	9.71365	12.8796	6.84253	6.57774	9.20545	11.0584
ALDH8A1	0.250687	0.0861656	0.104717	0.168179	0.128424	0.0658522	0.0802737	0.105853	0.0321434	0.0370076	0.0338571	0
ALDH9A1	23.1749	25.7882	24.5121	29.6054	25.2407	19.9939	26.199	31.0198	19.0812	20.5696	17.8264	24.9001
ALDOA	687.383	1136.38	842.613	874.394	617.46	936.222	611.032	953.275	577.333	852.072	630.985	815.947
ALDOB	0	0	0	0.015081	0.0162686	0.0163276	0	0	0	0.0182523	0.0334021	0
ALDOC	24.292	66.2997	9.17801	17.0247	20.5879	45.782	8.28471	22.5125	18.226	39.6117	6.08426	13.0629
ALG1	3.74444	3.90375	6.22943	5.86549	3.68778	3.46889	5.84589	5.73756	4.68379	4.03891	5.13472	6.27915
ALG10	1.40906	1.15134	1.77333	1.76402	1.79659	1.5516	2.43834	1.52997	1.62836	1.54434	1.90139	1.91784
ALG10B	1.41069	1.28186	0.756003	1.11968	1.47286	1.40654	1.23301	1.06559	1.12169	1.37982	1.06686	1.11757
ALG11	4.21933	3.45997	4.2393	4.22087	4.65823	4.3462	5.79604	4.48	3.90378	4.2987	3.98715	4.77324
ALG12	8.73561	11.3219	9.193	8.69975	10.5372	10.5252	9.07069	10.0561	12.4451	10.2127	7.81923	9.55043
ALG13	4.88931	4.19044	4.81068	6.42694	6.3292	5.55809	5.90482	5.82336	5.64892	5.67684	5.79953	5.60505
ALG14	6.06509	7.75813	10.4086	6.80499	5.69893	5.94021	10.887	11.1496	7.6888	6.22157	8.07291	9.52833
ALG1L	0.203653	0.268732	0.0589241	0.282506	0.249317	0.438175	0.416735	0.483304	0.177195	0.138883	0	0.0601869
ALG1L2	0	0	0	0.044481	0	0	0	0	0	0	0	0
ALG2	11.2399	10.9416	13.2877	13.1028	11.9888	10.7099	13.7949	12.4119	13.3548	11.4047	11.6268	12.0382
ALG3	14.4226	16.7454	30.4506	25.5519	15.8411	17.8617	26.965	24.5772	20.3818	17.0759	25.5015	23.4033
ALG5	17.819	18.3668	19.1048	16.4178	21.3073	21.2727	21.4134	20.8367	26.7407	19.2398	16.8983	20.8084
ALG6	2.48719	2.48509	2.93187	2.96617	3.29429	2.2116	3.8448	2.83579	2.58061	2.56361	2.553	2.61434
ALG8	15.496	13.0598	17.8395	14.3127	14.3935	13.8646	19.7545	16.9623	16.717	16.2046	13.5285	14.8839
ALG9	3.43179	3.47215	4.61434	4.60952	4.07362	3.73455	4.40805	4.68814	3.56188	3.95755	4.59882	4.43123
ALK	0	0	0	0.0110018	0	0.0651689	0	0.0143221	0	0.0199029	0	0.00576353
ALKBH1	2.62669	2.82643	2.70639	3.44626	2.79053	2.81581	2.80618	4.10391	2.9448	2.80797	3.30377	3.59121
ALKBH2	5.61929	7.41504	7.26464	7.32954	6.51843	8.65148	6.26948	7.79172	4.43103	7.333	6.12649	7.73603
ALKBH3	7.1687	8.59952	10.5882	10.2887	7.00936	7.97571	10.8643	11.3295	7.41378	7.85149	11.9219	10.8989
ALKBH4	3.52146	3.45477	3.89862	3.85058	3.30846	3.68109	3.05151	4.34457	3.36498	2.67147	2.98206	4.63916
ALKBH5	30.6866	37.5641	43.4792	37.5363	31.4457	34.5979	41.9646	43.1624	27.8183	34.4321	36.3183	36.4567
ALKBH6	4.6854	3.79612	9.36014	7.92362	4.77161	3.49351	7.33776	8.24916	4.47543	3.26066	8.43092	7.1252
ALKBH7	22.5735	34.0417	13.1609	16.991	18.9973	26.5941	12.4762	19.7569	14.765	19.7656	10.7213	19.5258
ALKBH8	1.2149	1.43441	1.49221	2.51576	1.76588	1.55758	2.45885	2.52618	1.98646	1.7641	1.72777	2.38465
ALLC	0	0	0	0	0	0	0	0	0	0	0	0
ALMS1	1.58282	2.06715	2.17615	2.65683	1.66059	2.11663	2.82268	2.66006	1.83506	2.45661	3.07358	2.70711
ALMS1P	0	0.0913959	0	0.0242591	0.0525969	0.0791925	0.025493	0.0628234	0.0255795	0.23568	0.160599	0.15343
ALOX12	0.256059	0.453146	1.37388	0.48239	0.537304	0.303331	0.91508	0.228922	0.115125	0.395568	1.32666	0.294423
ALOX12B	0.017126	0	0	0	0	0	0	0	0	0	0	0
ALOX12P2	0	0	0.0137289	0	0.0140684	0.0282378	0.0137068	0	0.0138076	0	0.0578789	0.0137121
ALOX15	0.0317023	0.0126744	0	0	0	0	0	0	0	0	0	0.0141819
ALOX15B	0.051583	0.051882	0	0	0.10425	0.100949	0.0153681	0.0380067	0.0309453	0.0354217	0	0.0307599
ALOX5	0	0	0	0	0	0	0	0.0123495	0.0150825	0	0	0
ALOX5AP	0	0.184378	0	0	0	0.053577	0.051149	0.0832878	0	0.178574	0	0.103221
ALOXE3	0	0	0.0232266	0	0	0	0.0231765	0	0.0116817	0	0.048981	0.0347614
ALPI	0	0	0	0	0	0	0	0	0	0	0	0
ALPK1	2.15764	2.35746	2.36712	2.45433	2.89751	2.88107	2.34367	1.93575	2.40246	2.85066	2.51541	2.77859
ALPK2	1.99235	0.285824	14.5187	7.5427	3.64788	1.04153	13.3781	6.04196	3.51474	1.00227	9.30718	6.31173
ALPK3	0.783948	0.924999	0.252163	0.248662	1.29605	1.44092	0.189119	0.156564	1.06796	1.08616	0.25941	0.257078
ALPL	6.34699	0.720713	20.8175	1.81209	5.872	0.651687	15.7923	0.652169	3.25691	0.355714	6.30768	1.20621
ALPP	0	0	0	0	0.0135384	0	0	0	0	0	0	0
ALPPL2	0	0	0	0	0	0	0	0	0	0	0	0
ALS2	3.71968	3.80942	4.09097	3.84893	4.52574	3.90479	4.34008	3.91566	4.87331	4.46475	4.46785	4.41964
ALS2CL	1.31418	1.19689	1.33081	0.504042	2.00913	1.23044	1.51065	0.634161	0.839925	0.450815	0.502118	0.323234
ALS2CR11	0.221088	0.0682636	0.247037	0.196682	0.358076	0.278489	0.639695	0.318142	0.243071	0.439852	0.446792	0.357461
ALS2CR12	0.133836	0.181519	0.16218	0.113661	0.12521	0.125672	0.141922	0.150165	0.0611371	0.0935859	0.170708	0.162504
ALS2CR8	1.96238	1.59538	0.806195	1.96332	2.27369	2.2891	1.54642	1.55172	1.93474	1.7633	1.13016	1.62393
ALX1	0	0	0	0	0	0	0	0	0	0	0	0
ALX3	0.594349	0.698292	0.22203	0.476285	0.60309	0.547728	0.47279	0.525021	1.03171	0.675345	0.64173	0.362855
ALX4	0.074144	0.0118761	0.0200237	0.025356	0.258645	0.129773	0.0266063	0.0550004	0.120895	0.0305896	0.0352235	0.00664341
AMACR	3.70067	3.36594	3.56297	4.15601	3.92541	3.72286	5.57849	6.30514	4.10786	3.44456	3.858	4.4657
AMBN	0	0	0	0	0	0	0	0	0	0	0	0
AMBP	0	0.0258732	0.0287793	0.0274432	0.0298012	0.0598299	0	0.0473367	0.0289122	0	0.0604825	0.028958
AMBRA1	4.50415	6.74005	3.7833	4.25818	4.06047	4.36571	3.24047	4.69708	4.50363	5.22592	2.93868	5.00784
AMD1	12.9569	10.7347	21.7096	17.4648	12.6123	12.4102	23.0332	20.5024	15.1324	14.9395	18.3419	18.3187
AMDHD1	0.183874	0.244826	0.437907	0.312579	0.243827	0.0752983	0.127669	0.165218	0.165102	0.16828	0.153707	0.219172
AMDHD2	11.6594	13.2999	5.36563	5.15075	12.8992	13.8101	3.38057	4.6573	8.93566	11.4838	3.52424	5.68868
AMELX	0	0	0	0	0	0	0	0	0	0	0	0
AMELY	0	0	0	0	0	0	0	0	0	0	0	0
AMFR	32.2636	35.3772	27.2488	22.5644	31.6015	27.9035	26.6949	25.6335	30.6885	30.8175	21.6168	28.3188
AMH	0.0653571	0.0521997	0.447129	0.277593	0.100001	0.0401474	0.291574	0.0480038	0.0390874	0.0672783	0.10233	0.253126
AMHR2	0	0	0	0	0.0265733	0.0220328	0	0	0.0213792	0	0	0
AMICA1	0	0	0	0	0	0	0	0	0	0	0.0211798	0
AMIGO1	0.798739	0.735639	0.528239	0.605949	0.350693	0.191979	0.186226	0.255847	1.12489	0.59021	0.507436	0.51253
AMIGO2	1.07498	5.82965	14.298	5.70219	1.03486	4.94004	11.8832	7.34006	1.09119	5.61955	10.2213	7.18276
AMIGO3	0.680674	0.771279	1.81795	1.66802	0.637892	0.587914	1.64959	1.15172	0.613768	0.716026	1.19275	1.31987
AMMECR1	1.66157	2.22627	3.08909	3.50934	1.862	2.90774	4.54332	5.25424	2.3001	3.32184	4.18318	4.25942
AMMECR1L	5.01266	4.89179	7.20105	5.60868	5.94966	5.2096	7.68836	5.5482	5.49382	5.56584	6.79021	6.24711
AMN	0	0.117262	0.0522393	0.0248949	0.107988	0.0812967	0.0261625	0	0	0.151196	0	0.131237
AMN1	1.36715	1.1087	0.852543	1.24993	1.10296	1.85461	1.07563	1.79662	1.17827	1.62081	0.506377	1.51841
AMOT	2.20473	2.15247	0.43921	0.977677	2.80382	2.09001	0.588502	1.46073	4.83492	3.59856	0.507353	1.95515
AMOTL1	10.193	10.2419	8.17937	8.74529	10.2141	9.9681	8.61433	9.40541	12.4528	10.7185	9.12634	9.12996
AMOTL2	42.9288	11.7987	45.1976	25.8142	41.2234	13.1822	41.3726	25.8301	45.2565	15.061	41.1478	28.9363
AMPD1	0	0	0	0	0	0	0.032136	0	0	0	0	0
AMPD2	8.79455	10.4404	13.9523	18.7367	8.91593	11.8097	11.5792	17.2162	8.58292	10.4601	9.35123	15.7501
AMPD3	2.4086	1.39996	0.567605	1.05405	1.32976	1.40397	0.213967	0.628673	1.42352	1.79263	0.357641	0.718263
AMPH	2.53222	3.44415	1.01115	0.615556	0.976343	2.02962	0.707845	1.07617	2.78852	6.91019	1.24591	2.4595
AMT	1.67647	1.42914	1.37041	2.8872	1.57102	1.22285	0.460396	0.492838	1.40481	1.60808	0.992057	1.57766
AMTN	0.256012	0.0813333	0.269322	0	0.14103	0.141603	0.40665	0.0368628	0.135122	0.26248	0.329114	0.0910567
AMY1A	0.0314006	0.0200473	0.021435	0.0319628	0.0230583	0.00924897	0.0369402	0.011959	0.00560802	0.0611862	0.0176458	0.0430145
AMY1A	0.0314006	0.0200473	0.021435	0.0319628	0.0230583	0.00461748	0.032461	0.00827518	0.00560802	0.0525659	0.0176458	0.0355309
AMY1A	0.0188343	0.0100169	0.0108667	0.0319628	0.0115215	0	0.0279814	0.00459186	0.00560802	0.0245498	0.0176458	0.0168216
AMY1B	1.58e-05	1.29e-05	1.39e-05	1.41e-05	1.48e-05	1.35e-05	1.47e-05	1.16e-05	1.41e-05	1.74e-05	1.51e-05	1.51e-05
AMY1B	1.58e-05	1.29e-05	1.39e-05	1.41e-05	1.48e-05	1.26e-05	1.44e-05	1.16e-05	1.41e-05	1.72e-05	1.51e-05	1.5e-05
AMY1B	1.48e-05	1.24e-05	1.24e-05	1.41e-05	1.41e-05	0	1.43e-05	1.11e-05	1.41e-05	1.67e-05	1.51e-05	1.49e-05
AMY1C	9.03e-07	8.12e-07	8.73e-07	7.66e-07	9.26e-07	1.37e-06	7.82e-07	9.78e-07	1.48e-06	8.37e-07	1.05e-06	8.05e-07
AMY1C	9.03e-07	8.12e-07	8.73e-07	7.66e-07	9.26e-07	1.15e-06	7.66e-07	8.5e-07	1.48e-06	8.04e-07	1.05e-06	7.53e-07
AMY1C	1e-06	9.94e-07	9.73e-07	7.66e-07	1.13e-06	0	8.23e-07	1.14e-06	1.48e-06	1.07e-06	1.05e-06	1.05e-06
AMY2A	0.0417345	0.0332944	0.0247369	0.0864273	0.0170288	0.0264937	0.00495371	0.00407024	0.0414311	0.0295711	0.0130073	0.0248409
AMY2B	1.25359	0.550665	0.588194	1.05018	0.978143	0.860842	0.389742	0.203477	0.943531	1.50915	0.380582	0.468848
AMZ1	0.0928048	0.0222896	0.150208	0.00792777	0.0766761	0.102594	0.199675	0.00687541	0.0755651	0.133976	0.440235	0.0831273
AMZ2	28.4359	28.0693	30.9671	38.6183	24.9321	26.4336	29.9954	45.7222	24.8633	25.9203	32.9924	37.3225
AMZ2P1	1.28258	1.26831	1.01009	1.5691	1.4218	1.22619	0.834344	1.02886	0.972401	1.12872	1.21984	1.28909
ANAPC1	4.73239	5.34617	8.56649	7.68031	5.71953	5.94129	8.4504	7.37197	5.70279	6.72894	8.80089	8.23803
ANAPC10	4.68341	5.3732	6.81847	7.92043	5.77114	7.15903	8.77536	9.03161	9.09858	5.93056	7.52239	7.38393
ANAPC11	34.0368	35.1908	37.2152	33.8833	28.6062	27.6598	27.4849	37.1869	25.6255	30.1453	27.04	48.5614
ANAPC13	27.1796	19.1783	35.6681	38.6258	27.1826	22.1105	35.3207	45.3679	30.3409	30.5033	32.4763	38.4388
ANAPC16	12.4506	15.7954	10.6258	13.0198	13.8658	13.0276	11.647	15.0437	12.6119	12.4759	9.12115	12.6692
ANAPC2	6.66144	6.76203	9.32312	8.9335	6.75149	6.64519	7.39373	7.99104	6.31237	6.83049	6.73366	9.07391
ANAPC4	6.13279	6.29194	5.84878	7.89596	6.11265	7.16198	6.92278	7.49464	6.78595	6.72841	6.46441	6.55575
ANAPC5	27.0832	23.3827	37.0601	33.6382	26.6859	24.5958	36.3934	36.428	25.708	23.842	31.1948	34.1528
ANAPC7	7.37376	7.52789	14.3769	12.1931	9.97329	7.78571	14.3024	13.6197	10.0893	8.76449	14.8085	12.0728
ANG	18.5781	23.0304	5.22341	7.81081	12.868	9.40154	6.43058	6.14783	15.3615	8.75784	6.98554	6.23381
ANGEL1	3.02276	3.51732	1.90717	3.02579	4.26346	3.0982	2.17087	3.52046	3.41218	3.89064	2.14486	3.25402
ANGEL2	4.17432	4.15141	4.10243	6.4275	4.49359	4.79269	5.18489	5.66614	5.1219	5.26531	4.66248	5.55785
ANGPT1	6.02394	7.03402	1.301	5.19473	6.32028	8.0494	1.61912	6.27022	14.7066	16.7246	1.76765	12.0292
ANGPT2	0.0771031	0.111109	0.0286342	0.0527436	0.106185	0.170454	0.103773	0.074345	0.111744	0.120275	0.105767	0.0967416
ANGPT4	0.115211	0.018399	0.0616377	0.0195625	0.105769	0.0636956	0.0205496	0	0.0206534	0	0.0216251	0
ANGPTL1	1.68757	0.759616	1.17847	1.26001	1.12964	0.647795	1.21758	0.80608	1.89471	0.748985	1.64236	1.19617
ANGPTL2	51.6043	71.2482	15.1388	37.517	50.0208	62.6243	12.5707	31.039	56.7585	78.4864	14.5348	50.3789
ANGPTL3	0	0	0	0.0174567	0	0	0	0.0301966	0.0184406	0	0.0193136	0
ANGPTL4	63.1404	42.7653	7.93341	7.45426	36.2395	49.4459	6.51288	4.16502	26.7896	21.024	5.67836	6.65608
ANGPTL5	17.9856	3.14263	6.12119	4.32128	11.2137	1.94561	6.70097	4.67783	11.1153	1.72485	6.01949	3.92354
ANGPTL6	1.58094	2.18008	0.661752	1.34165	1.93517	1.43469	0.726074	1.14188	1.35181	1.62693	0.808723	1.32685
ANGPTL7	69.0016	6.95587	0.242565	2.73685	13.0999	1.92035	0.0865726	0.841554	9.52919	0.259537	0.0547436	1.10947
ANK1	0.416563	0.38656	0.666779	0.705693	0.483226	0.490584	1.02718	0.65066	0.461044	0.377325	0.856626	0.408547
ANK2	1.99413	3.13594	2.73258	1.24694	1.82266	2.4827	1.99802	0.947352	2.25156	3.36535	2.82318	1.74794
ANK3	0.539943	0.449704	0.483544	0.456656	1.06693	0.765171	0.553796	0.784572	0.551477	0.264386	0.521989	0.317348
ANKAR	0.334017	0.31198	0.183544	0.332887	0.511052	0.376087	0.22458	0.288698	0.277006	0.459235	0.299289	0.232701
ANKDD1A	2.15834	2.01792	0.641222	0.839621	1.84518	1.85176	0.79688	0.906789	2.53124	2.62748	0.982178	1.21948
ANKFN1	0	0	0	0	0	0	0	0	0	0	0	0
ANKFY1	8.13838	7.17844	9.52084	8.94302	9.76732	7.7473	9.48822	9.07218	11.0077	9.93844	9.51506	11.4911
ANKH	19.0175	36.9124	19.4929	30.7967	26.0441	35.7041	28.2716	47.1135	27.481	28.068	18.5457	30.7445
ANKHD1	5.90003	7.84371	5.48769	7.49972	7.60426	6.98892	5.80785	7.19329	6.30708	8.79695	6.42384	7.72729
ANKHD1-EIF4EBP3	4.60638	4.44891	4.779	5.53255	5.16409	5.05793	5.2215	4.60093	5.78697	4.36994	5.76803	4.81835
ANKIB1	15.762	15.2822	15.6718	18.7231	19.5912	18.7671	21.6098	19.3304	19.5166	22.1784	19.4886	20.3413
ANKK1	0.151391	0.0537904	0.0150559	0.0572834	0.138982	0.0309963	0.0150369	0.0247944	0.0151408	0.0173275	0.0158641	0.0300945
ANKLE1	0.117126	0.0728804	0.116753	0.0998863	0.0716827	0.0959172	0.0466012	0.0673156	0.105697	0.120714	0.0246208	0.0465972
ANKLE2	11.9876	12.995	17.5697	12.9324	13.3546	15.833	19.8964	15.1905	12.4999	13.2138	14.2064	13.6423
ANKMY1	0.608696	0.713661	1.42816	0.947452	0.992463	0.678548	1.1882	0.83524	0.725096	0.412304	1.43357	1.19181
ANKMY2	5.18757	6.4884	5.24253	7.30882	5.85307	8.04811	6.35778	8.91728	4.86542	7.48126	5.019	7.45482
ANKRA2	4.39201	3.88854	3.92398	4.47431	5.43052	5.06754	4.61068	4.51078	4.54958	4.68532	4.5606	5.2534
ANKRD1	0.737161	0.0178393	6.93451	0	0.348627	0.020583	2.37132	0	2.30367	0.114966	13.0681	0.0998156
ANKRD10	10.737	23.9775	3.82784	10.5141	13.9889	18.5346	5.85017	7.65802	11.4244	22.4377	4.22745	11.3097
ANKRD11	10.6382	11.4108	25.4486	20.6349	12.6647	12.1649	23.4812	15.7405	14.4218	10.9581	29.7716	18.9683
ANKRD12	7.8716	10.0201	4.44356	8.02053	9.71152	10.0178	5.64609	7.04413	8.06648	11.0886	5.53249	6.39384
ANKRD13A	20.941	11.1854	20.8983	18.6675	20.4896	11.8136	18.854	18.6277	25.078	12.7415	21.2839	18.8052
ANKRD13B	3.51364	5.65347	3.68504	5.45174	4.41397	4.7461	2.87327	4.57717	2.84856	4.83959	2.56109	4.31562
ANKRD13C	5.412	6.39893	5.3935	6.67279	6.20701	5.7452	7.95616	7.88779	6.98638	7.45287	6.57496	6.89033
ANKRD13D	6.45999	7.8421	8.65045	7.72227	7.7745	9.84516	6.61115	7.52002	7.07274	7.47959	8.36247	7.59958
ANKRD16	2.43571	2.42787	1.65961	2.60973	2.69378	3.55405	1.85985	2.4714	1.79781	2.99183	1.70087	3.78155
ANKRD17	10.6305	11.3118	10.2204	14.1992	11.7875	12.9578	11.733	13.9591	12.3476	13.0841	11.1122	12.583
ANKRD18A	0	0.00886445	0.0099486	0.0189082	0	0	0.0297684	0.0327822	0	0.0114185	0.052467	0.0396722
ANKRD19P	0.168669	0.164745	0.0670181	0.143474	0.258073	0.172674	0.267854	0.110351	0.185316	0.193	0.0705919	0.15083
ANKRD2	0.191871	0.178439	0.198521	0.297456	0.127881	0.147352	0.08527	0.349867	0.227936	0.197236	0.238426	0.513545
ANKRD20A1	0.033559	0.0126369	0.131854	0.0724294	0.0292026	0.0118208	0.0239561	0.0197083	3.98e-07	0.017296	0.0635488	0.0227995
ANKRD20A2	0.0217145	0.00157917	0.0824591	0.0168436	0.00590216	0.00636476	0.00148565	0.00656913	3.98e-07	0.0152611	0.029905	0.0153762
ANKRD20A2	0.033559	0.00631822	0.0294001	0.0134748	0.00590216	0	0.0115357	0.00656913	3.98e-07	0.0152611	0.029905	0.00477156
ANKRD20A3	5.63e-07	4.47e-07	0.0259797	5.24e-07	5.5e-07	5.54e-07	0.0251099	4.21e-07	0.0125404	6.42e-07	5.42e-07	5.18e-07
ANKRD20A3	6.26e-07	4.79e-07	0.0261819	5.15e-07	5.69e-07	5.49e-07	0.0255615	4.45e-07	0.0125404	6.02e-07	5.81e-07	5.33e-07
ANKRD20A3	6.26e-07	4.29e-07	0.0258828	4.83e-07	5.5e-07	0	0.0256004	4.21e-07	0.0125404	6.42e-07	5.42e-07	4.9e-07
ANKRD20A4	0.0177344	0.00788396	0.122421	0.0386711	0.0508571	0.0444761	0.0141184	0.0109295	0.0106779	0.0304678	0.0419785	0.0100561
ANKRD20A5P	0.0223504	0.0313023	0.0200739	0.0381527	0.0205179	0	0.0200223	0.00826824	0.0201946	0	0.0211727	0
ANKRD20A8P	0.0112957	0	0.0223177	0	0.0263684	0.00260157	0	0	0	0	0.00267488	0.0202284
ANKRD20A9P	0.102956	0.0551527	0.0626307	0.1043	0.13192	0.0905304	0.0939102	0.0787752	0.103619	0.0950308	0.0759291	0.0803241
ANKRD22	0	0	0	0	0	0	0	0	0	0.0213447	0	0.0185404
ANKRD23	0.314284	0.409958	0.385002	0.295769	0.379633	0.426723	0.280975	0.280444	0.491422	0.323755	0.327673	0.399533
ANKRD24	0.562859	0.139257	0.312689	0.358274	0.403974	0.13199	0.302646	0.325797	0.268326	0.126616	0.194036	0.210797
ANKRD26	2.09774	2.26442	1.99694	3.09254	2.35548	2.35819	2.94149	3.05824	2.42877	2.90993	2.23225	3.05383
ANKRD26P1	0	0	0.0237292	0.0112666	0.0302321	0.00606744	0.041375	0.00488871	0.0119396	0.00679426	0.0250488	0.0118049
ANKRD26P3	0	0	0	0	0	0	0	0	0	0	0	0
ANKRD27	4.35008	6.91385	7.11226	7.18091	5.42024	6.48984	6.6125	6.85468	5.17559	6.50568	6.44842	7.39762
ANKRD28	10.3971	15.303	9.3281	13.7093	15.1234	16.8473	12.4293	12.4759	13.3963	21.7584	13.3834	15.8691
ANKRD29	1.60056	3.66954	0.834536	0.907522	0.682208	2.10674	0.374411	0.715091	1.25012	4.15981	0.574034	0.903022
ANKRD30A	0	0	0	0	0	0	0	0	0	0	0	0
ANKRD30B	0.00885227	0.00708764	0.0796194	0	0	0	0.0158744	0	0	0	0.109217	0.00792977
ANKRD30BL	0	0	0	0	0	0	0	0	0	0	0	0
ANKRD30BP2	0	0	0	0	0	0	0	0	0	0	0	0
ANKRD31	0.10028	0.0214196	0.0301048	0.0228703	0.0184115	0.024634	0.059992	0.0396939	0.0787666	0.0137923	0.0317784	0.0539185
ANKRD32	0.889185	0.737699	1.8898	1.73099	0.925786	1.01896	1.9528	1.70127	1.1466	0.994952	1.60291	1.83525
ANKRD33	0	0.0401749	0	0	0.0207588	0.155107	0	0	0	0.023274	0	0.0224798
ANKRD33B	0.771344	0.122942	2.97124	2.8277	0.359913	0.0549581	0.71578	1.2546	0.862711	0.11873	1.63993	2.24266
ANKRD34A	0.402148	0.533303	0.464294	1.01977	0.284794	0.285802	0.277881	1.37688	0.269866	0.367176	0.184991	0.689282
ANKRD34B	0	0	0	0	0	0	0	0	0.0094788	0	0	0
ANKRD34C	0	0	0	0	0	0	0	0	0.00677051	0	0	0
ANKRD35	1.56313	1.59809	1.03544	1.38633	1.2072	1.0972	0.810911	1.25642	1.27678	1.06131	0.422666	1.19945
ANKRD36	1.78058	1.34305	1.08952	1.78966	2.50497	2.3982	2.26141	1.91741	1.97238	2.79939	2.83002	2.02391
ANKRD36B	1.5038	1.09379	1.07393	1.67921	2.10789	2.01272	1.58846	1.44135	1.72139	2.1645	1.96167	1.69607
ANKRD36BP1	9.5028	11.082	3.66594	6.43088	8.19397	7.95832	6.69148	5.16926	8.42564	7.92232	6.36201	6.92086
ANKRD36BP2	0	0	0.0925463	0.0440793	0	0	0.115782	0	0	0	0.0243393	0.0232155
ANKRD37	4.35012	9.55946	1.99912	3.54664	5.37652	10.4889	2.80046	5.1637	5.82053	8.57164	1.78614	4.65781
ANKRD39	3.17617	3.68519	5.38963	4.62012	2.86217	2.92832	4.03701	6.36158	3.91257	3.01207	3.16805	5.53647
ANKRD40	12.4451	14.8567	15.4679	14.8477	13.6578	12.6914	15.3262	14.9928	15.7584	14.835	14.523	14.7056
ANKRD42	1.40143	1.12039	1.23952	1.64773	1.48566	1.39879	1.53621	1.64165	1.54689	0.859305	1.01498	1.38798
ANKRD43	0.0361302	0.0289103	0	0.0411008	0	0	0.0215707	0.00890525	0	0	0.011401	0
ANKRD44	1.09472	0.998255	1.82101	1.20411	1.57716	0.909824	2.08428	1.32685	2.0973	1.2542	2.20512	1.78066
ANKRD45	0.191231	0.114678	0.0142711	0.190015	0.380369	0.337691	0.114002	0.411315	0.0430573	0.19701	0	0.22812
ANKRD46	2.16667	2.19631	1.60622	2.04089	2.03108	2.01026	2.14953	1.7843	1.86292	2.40529	1.21026	1.56325
ANKRD49	3.90826	2.73052	2.86218	3.41648	3.31032	3.60123	4.12829	3.53335	3.16899	4.14205	3.62362	2.88934
ANKRD5	0.407372	0.606915	0.306579	0.253745	0.485155	0.476727	0.412171	0.990943	0.666598	0.542103	0.198195	0.530083
ANKRD50	4.86822	5.30268	3.66097	5.10183	6.29128	6.90289	5.60355	6.08887	6.06558	7.61182	4.82398	6.1079
ANKRD52	8.12206	7.19451	22.6537	14.1697	9.916	9.17828	20.2617	14.777	10.9444	8.80336	21.892	14.265
ANKRD53	0.442523	0.495467	0.354848	0.534461	0.34048	0.401531	0.232785	0.320075	0.498612	0.349366	0.186775	0.497316
ANKRD54	4.71089	5.47692	10.4016	7.26264	4.87885	4.31982	8.29677	7.94938	5.87322	4.22609	7.6609	7.95729
ANKRD55	0	0	0	0	0	0	0	0	0	0	0	0
ANKRD56	0	0	0	0.0123155	0.0132658	0	0	0.0213346	0.0260552	0.0148901	0.0136536	0
ANKRD57	6.44311	7.04942	5.73219	4.93519	5.85036	6.98681	5.65129	5.09378	4.76659	6.27321	4.00739	4.35633
ANKRD58	0.14344	0.205944	0.101971	0.0728836	0.158024	0.0793098	0.0255303	0.0419431	0.07685	0	0	0.0256094
ANKRD6	3.10093	2.37987	1.98227	1.26494	2.72841	1.8097	1.53417	0.561875	3.22308	2.0342	2.19853	1.07275
ANKRD62P1-PARP4P3	0	0	0	0	0	0	0	0	0	0.0306798	0	0
ANKRD63	0	0	0	0	0	0	0	0	0	0	0	0
ANKRD7	0.173337	0.248585	0.0306949	0.117121	0.159137	0.0958495	0.123129	0.277634	0.184994	0.320614	0.354661	0.185489
ANKRD9	6.28726	8.11422	7.05517	3.8585	6.69561	6.12852	6.84051	5.08896	5.49212	5.63315	5.06818	5.8378
ANKS1A	2.87872	2.60565	2.7474	3.49289	2.78237	2.8446	2.56653	3.61508	3.02347	2.98271	2.64707	3.27881
ANKS1B	0.677006	0.84168	0.612174	0.595233	0.751026	0.947494	0.696435	0.787462	0.726971	0.979996	0.741706	0.619107
ANKS3	3.85594	3.6416	5.51506	3.81744	4.71224	4.30167	4.68463	3.78132	4.17254	3.10423	3.54381	4.09026
ANKS4B	0	0	0	0	0	0	0	0	0.0131002	0.0299474	0	0
ANKS6	4.3142	4.35975	4.57563	4.00588	4.6969	4.20153	3.70175	3.0918	4.89487	4.29461	3.91279	3.23575
ANKUB1	0	0	0	0	0	0	0	0	0	0	0	0
ANKZF1	5.73061	7.95343	5.18934	7.98182	5.42811	7.23308	4.35613	4.94063	4.51786	6.654	3.68708	5.61543
ANLN	5.21754	2.38677	102.864	38.4929	8.41738	3.86097	103.465	39.5071	10.5138	2.72562	109.634	43.078
ANO1	0.0254466	0.0475459	0.506766	0.0144969	0.0743041	0.0468839	0.425961	0.0255651	0.0625848	0.176828	0.901873	0.051699
ANO10	19.5537	22.183	19.4004	16.7559	18.8099	19.9226	19.3311	20.0175	20.327	21.6683	17.9503	19.3993
ANO2	0.0780013	0.0267536	0.0100083	0	0.0613768	0.0923908	0	0.0164893	0.231575	0.103386	0	0.0199556
ANO3	0.0068027	0	0.00612621	0	0	0.0125332	0	0	0	0.0140341	0.00646664	0
ANO4	0.139803	0.0639486	0	0.00852768	0	0	0	0	0.15351	0.0823689	0.00946869	0
ANO5	0.0724335	0.0290128	0.0108768	0.00516384	0.0443293	0.0278019	0.00541794	0	0.0383109	0.00622699	0	0.00540976
ANO6	19.2899	24.7174	13.8104	12.8802	21.0294	26.6779	16.8763	13.1688	25.8668	34.5394	21.1544	16.6032
ANO7	0.109619	0.327064	0.125398	0.178715	0.146373	0.413124	0.0714516	0.361586	0.180231	0.431548	0.113392	0.232054
ANO8	2.0997	2.51328	2.35023	2.62206	2.02756	2.92887	1.94404	2.38367	2.06899	2.77767	1.52148	2.5547
ANO9	0.0147025	0	0	0	0	0	0	0	0	0.0302989	0.0138891	0
ANP32A	14.6532	17.0132	21.0519	33.5644	16.6154	19.0807	21.6193	39.911	19.4631	19.4847	21.5564	30.6494
ANP32B	72.0546	126.477	134.48	131.343	69.0445	91.6879	110.46	108.556	69.3418	103.809	128.578	118.555
ANP32C	0	0	0	0	0	0	0	0.0586259	0	0	0	0
ANP32D	0	0	0	0	0	0	0	0	0	0	0	0
ANP32E	9.49039	7.88356	23.6821	32.0348	10.5383	9.23854	34.642	32.9003	9.9918	10.6844	27.3715	25.5508
ANPEP	43.198	109.289	174.143	179.356	50.8483	121.69	175.786	225.569	67.5623	113.976	182.517	198.87
ANTXR1	230.337	100.365	131.157	84.9266	266.797	113.998	133.277	95.1444	363.89	120.501	127.372	94.5565
ANTXR2	20.287	20.3017	15.9662	10.1942	28.4255	28.6673	24.8924	16.0157	20.7939	25.2021	16.1675	17.3183
ANTXRL	0	0	0	0	0	0	0	0	0	0	0	0
ANUBL1	0.873427	0.675625	1.18125	0.991399	1.12626	0.913007	1.25089	0.812434	1.32644	0.947987	1.26045	0.824076
ANXA1	240.935	184.95	416.17	308.249	249.325	220.919	456.474	392.196	303.684	205.523	438.638	352.527
ANXA10	0	0	0	0	0	0	0	0	0.0285843	0	0	0
ANXA11	80.3199	93.8515	156.504	115.515	83.0286	73.5427	118.568	108.526	100.998	73.5715	135.672	101.179
ANXA13	0	0	0	0	0	0.0290149	0	0	0.0280611	0	0	0
ANXA2	709.383	559.645	1771.03	1422.97	658.76	609.255	1284.71	1712.6	817.479	605.822	1557.13	1514.93
ANXA2P1	0.0877678	0	0.015538	0.0296458	0	0	0.062335	0.0511039	0	0.0360734	0.0815991	0.109566
ANXA2P2	17.5878	11.3713	36.0463	30.3614	14.3696	12.7075	28.7107	38.1508	15.9961	12.4551	33.0794	34.7312
ANXA2P3	0	0	0	0	0	0	0	0	0	0	0	0
ANXA3	0.140527	0.0672613	0.949385	0.45234	0.051605	0	0.400278	0.226093	0.100425	0.08672	0.499185	0.175643
ANXA4	35.7017	38.4145	26.3017	29.9138	37.0758	35.2786	26.7811	38.3163	47.9319	39.4213	30.0139	30.0232
ANXA5	455.9	319.976	510.552	416.089	422.978	325.368	516.161	445.941	470.005	359.944	461.329	381.199
ANXA6	57.0812	60.6796	77.7919	78.011	65.5046	66.9567	72.838	108.686	76.1142	62.0843	58.2664	84.738
ANXA7	37.9402	40.9822	69.3141	60.7939	44.8219	38.0608	72.4498	74.922	51.1652	41.9094	65.3502	72.6339
ANXA8	8.77e-06	6.41e-06	7.97e-06	7.33e-06	8.02e-06	8.37e-06	8.21e-06	6.73e-06	8.16e-06	9.78e-06	8.56e-06	7.75e-06
ANXA8	8.64e-06	5.96e-06	7.62e-06	6.73e-06	7.8e-06	8.37e-06	7.88e-06	6.6e-06	8.25e-06	9.6e-06	8.28e-06	7.44e-06
ANXA8L1	0.224472	0.0258599	0.274113	0.0172632	0.0719133	0.00693225	0.274133	0.0552902	0.399153	0.0403079	0.526864	0.0329771
ANXA8L1	0.115998	0.00961853	0.147131	0.0038309	0.0636149	0.00693225	0.163267	0.0801741	0.299193	0.035656	0.355012	0.0148019
ANXA8L2	0.28003	0.0213285	0.29177	0.0165542	0.12854	0.0066501	0.284	0.0768712	0.418293	0.0386337	0.521445	0.0316083
ANXA9	0.464596	0.312318	0.217847	0.165974	0.246934	0.360509	0.130774	0.215125	0.26276	0.452916	0.27508	0.218444
AOAH	0	0.0147281	0	0	0.0169181	0	0	0.0135668	0	0.0379587	0.0173581	0
AOC2	1.00616	1.30042	1.2711	0.448992	0.307981	0.432809	1.30844	0.400541	0.489177	0.510199	0.655422	0.437666
AOC3	0.0716555	0.229426	0.298972	0.323405	0.140958	0.0754427	0.293552	0.0757866	0.0370201	0.100264	0.169826	0.100843
AOC4	0.0211323	0	0.00943244	0.0359128	0	0	0.0188599	0	0	0.0108777	0.00993124	0
AOX1	26.3872	14.5844	3.89261	6.35052	13.6049	12.2378	2.98402	4.09495	16.0184	8.02946	3.04169	4.52678
AOX2P	0.022184	0.00887711	0	0	0	0	0.00993695	0	0	0	0	0
AP1AR	3.71731	4.69189	3.94357	5.23837	5.4587	5.47165	4.91088	4.82449	4.26749	5.64869	4.88236	5.10663
AP1B1	10.0297	8.74449	22.5058	18.6331	10.9391	8.93731	16.7849	21.3966	13.9627	8.75664	17.5004	18.9534
AP1B1P1	0	0	0	0	0	0	0	0	0	0	0	0
AP1G1	11.1476	11.2999	13.8263	16.6343	12.1235	12.1258	14.6549	18.0951	13.3594	12.6817	13.4651	15.9478
AP1G2	3.45379	2.91502	2.51578	3.51932	3.83178	3.43929	2.32729	2.88544	3.35168	3.18018	2.38804	2.66984
AP1M1	19.4485	19.6671	42.0001	29.4743	19.7178	17.7438	30.4353	29.0326	24.1653	16.8739	31.4492	31.4919
AP1M2	0.0512661	0	0.0228202	0	0.047065	0.0236202	0.0228379	0	0.137614	0.079118	0.048016	0
AP1S1	26.8525	28.476	33.9525	33.6961	30.4713	32.3112	32.6341	53.4838	30.7162	34.9997	28.6777	42.5194
AP1S2	12.9504	29.0011	11.7117	20.9733	14.9177	22.1785	16.9784	27.426	19.1384	30.7534	12.5322	18.1589
AP1S3	6.90038	0.486381	11.9945	3.09544	5.59716	0.578768	8.40794	2.44751	6.24782	0.530926	6.61945	1.89081
AP2A1	36.726	46.7261	61.4123	43.3578	35.5593	36.9829	45.4461	47.6799	39.9858	37.01	51.4638	49.5577
AP2A2	11.9477	15.1963	19.3604	17.124	12.4915	13.6834	14.5462	18.0276	13.037	14.4665	14.9558	17.9454
AP2B1	43.4979	49.2833	56.9486	71.3643	44.7948	46.5577	53.3442	76.6854	52.4148	50.5258	51.8784	60.2724
AP2M1	139.362	127.008	253.051	239.732	146.095	130.176	215.542	282.745	165.195	127.295	198.392	229.229
AP2S1	78.6741	101.835	112.349	102.341	73.503	95.2137	92.3037	118.245	78.3863	84.8621	85.2686	119.506
AP3B1	15.0491	14.2976	24.1745	24.2815	16.5404	15.865	25.3867	25.4977	20.7305	16.4543	24.129	23.6386
AP3B2	0.156543	0.053692	0.190811	0.181329	0.092384	0.0618071	0.100169	0.0827297	0.414225	0.184433	0.39192	0.440541
AP3D1	24.6137	31.3597	36.8285	32.4971	27.5629	29.4634	27.9324	32.7662	27.5748	27.661	30.2443	31.6066
AP3M1	7.9919	8.90751	11.2377	12.2116	8.99655	8.66817	11.9501	11.7861	10.947	9.12504	11.088	11.9132
AP3M2	4.12182	3.02749	4.41725	3.52456	5.09073	3.81671	4.2776	3.68939	3.8	4.206	3.9976	4.58997
AP3S1	83.7183	99.847	66.7626	80.4802	84.3499	92.1273	75.8016	87.6105	81.0654	98.0217	76.5944	79.8256
AP3S2	6.04353	3.34408	5.4019	6.80032	4.47909	2.68646	7.04763	6.60734	7.35208	4.69122	6.43538	7.85819
AP4B1	3.17646	3.35337	4.71146	5.34874	4.02546	5.02617	5.2769	5.27845	3.57284	5.10339	3.15743	6.43912
AP4E1	2.11729	1.74433	3.33299	3.51976	3.82661	2.33828	4.72957	4.12241	3.18511	2.53795	4.04508	3.95152
AP4M1	7.70857	10.9031	7.76094	6.89566	8.51841	11.9919	7.46669	9.24889	7.5667	9.8183	4.86481	8.80032
AP4S1	1.34143	1.82129	1.78328	3.73496	1.73095	2.23568	1.71096	3.59496	1.46072	3.21541	1.96894	3.43714
APAF1	2.71855	2.56707	2.72992	3.27445	2.56089	2.93408	3.25538	4.04995	2.65082	3.37152	3.09749	3.39363
APBA1	1.88125	3.6012	2.27269	2.95741	1.65409	3.0102	1.97909	3.00671	1.19064	3.58528	1.6034	2.65492
APBA2	0.634014	1.27303	0.207022	0.137723	0.582034	1.32749	0.258135	0.29844	0.281155	0.736751	0.120088	0.144499
APBA3	3.29198	4.03383	4.11301	3.94869	3.81943	3.88921	3.69633	4.15801	3.71813	4.32524	4.10326	4.27919
APBB1	11.2149	15.9529	11.2241	12.0422	9.52717	11.2431	9.62359	12.8653	11.1933	11.6818	8.96205	10.8622
APBB1IP	4.71926	5.2722	5.75965	4.39057	8.27905	9.97661	4.7544	3.72991	4.99193	4.54538	3.90404	2.55925
APBB2	3.10604	4.78955	3.77785	3.17426	4.18309	5.20655	4.45663	4.42062	4.64864	5.78352	5.26548	4.02966
APBB3	4.47956	3.38292	3.37425	5.98414	6.45174	4.57849	2.50247	2.71513	4.72435	3.93685	2.36425	3.09768
APC	4.0406	4.11034	4.96973	5.89365	3.94038	4.599	5.2945	5.9796	5.22883	5.11028	5.46834	5.50883
APC2	0.0781975	0.0940028	0.0493825	0.0803534	0.0610171	0.0720318	0.0913193	0.107575	0.0177512	0.076659	0.0782307	0.091142
APCDD1	1.26796	0.253421	4.21138	5.32672	1.28655	0.845425	3.86291	6.68956	0.645788	0.498397	1.11726	3.17893
APCDD1L	14.4879	45.1605	28.3589	30.8244	14.9596	99.001	32.1891	37.3278	14.3112	54.5514	33.6364	41.7763
APCS	0	0	0	0	0	0	0	0	0	0	0	0
APEH	12.2161	14.1855	19.8473	18.2252	13.418	14.6286	18.6047	20.7994	14.3055	14.1714	14.7589	20.1195
APEX1	65.6392	106.318	67.0326	91.7462	69.6601	100.865	54.142	97.4606	61.7232	111.088	56.5901	89.6067
APEX2	4.28153	4.63025	11.8163	8.16247	5.24085	4.62318	7.9174	7.9409	4.87948	4.95797	8.43902	8.15088
APH1A	61.1403	69.3395	53.5359	48.8288	59.0948	52.8188	45.4019	56.0891	53.1372	60.0273	42.1121	58.7771
APH1B	6.08741	5.79681	3.78288	4.68818	6.06087	5.5798	4.21382	4.17382	6.25572	5.78484	3.27538	4.93696
API5	21.6152	22.0464	23.3248	32.361	23.6356	23.3949	26.2212	34.5844	26.7455	27.504	24.1283	32.2848
APIP	7.26486	10.7815	9.07445	14.6914	7.36818	9.46516	10.7938	16.4114	8.94436	10.8607	10.7258	12.8476
APITD1	5.03347	4.34644	11.4284	8.91424	3.67546	2.79676	10.5921	9.42054	4.62957	3.30642	11.1411	8.06855
APITD1-CORT	0.115928	0.144537	0.19867	0.235813	0.615557	0.167746	0.485855	0.301635	0.155471	3.52e-07	0.656074	0.45873
APLF	1.09503	0.867836	1.07056	1.42971	1.04467	0.771435	1.49093	1.14414	1.19347	1.05145	1.44463	1.0575
APLN	27.1744	44.1246	1.73558	2.52455	17.1397	47.2839	0.74388	2.47529	16.9542	55.8936	0.454428	2.56847
APLNR	0.0454892	0	0	0	0	0	0	0	0	0	0	0
APLP1	1.45648	1.17829	3.65823	3.95796	1.30488	1.98874	4.20258	6.7345	1.01064	1.73526	3.44078	4.33178
APLP2	215.123	230.068	182.701	191.815	206.035	207.027	145.994	163.215	182.528	184.132	163.91	171.503
APOA1	0.117815	0.140154	0.30843	0.147669	0.0540853	0.162932	0.103667	0.253147	0	0	0.107547	0.313857
APOA1BP	20.0828	22.1936	29.7158	23.5087	19.7291	21.1846	21.8141	30.9346	24.5875	19.0997	21.4251	27.4458
APOA2	0	0	0	0	0	0	0	0	0	0	0	0
APOA4	0	0	0	0	0	0	0	0	0	0	0	0
APOA5	0	0	0.0828132	0.0788518	0	0	0	0.0511163	0	0	0	0.0207481
APOB	0.284755	0.0514693	0.0730886	0.0119589	0.16658	0.0462878	0.0426512	0.00207756	0.228318	0.0288127	0.0346095	0.00250345
APOBEC1	0	0	0	0	0	0	0	0	0	0	0	0
APOBEC2	0.0555662	0	0	0.0235377	0.102026	0.0256023	0	0.0203226	0.0248237	0.0285764	0	0.0248055
APOBEC3A	0.0224301	0	0.384269	0.676824	0.0824483	0.0654612	0.295823	0.572185	0.101352	0.0330628	0.63164	0.371276
APOBEC3B	0.781927	0.38128	11.7331	11.172	1.15486	0.723568	9.62187	12.1835	0.990905	0.307269	8.85514	10.3278
APOBEC3C	20.8499	21.5051	17.2925	32.7055	18.9378	26.6923	17.1835	48.4243	17.8313	25.5564	12.6645	34.3059
APOBEC3D	0.855923	0.636326	0.574467	0.721312	0.534319	0.291783	0.581433	0.409944	0.785665	0.44964	0.516501	0.635462
APOBEC3F	2.17341	2.9847	1.47872	3.24253	2.07862	2.98195	1.29934	3.70772	2.88048	3.03252	1.19501	3.42764
APOBEC3G	2.61215	2.31806	1.15828	2.92777	2.79962	3.57129	1.37543	3.6613	3.87357	4.98845	1.33656	4.08111
APOBEC3H	0	0	0.0826967	0	0.176371	0	0.0840793	0	0	0	0	0
APOBEC4	0	0	0	0	0	0.0281266	0	0	0	0	0	0.0136582
APOBR	0.0327235	0	0	0.0186222	0.0500676	0.0200978	0	0.0161438	0	0	0.0103353	0
APOC1	3.46011	4.4478	0.995407	1.24509	1.74802	5.11537	0.146796	1.27393	2.55052	5.76174	0.1462	1.05594
APOC1P1	0	0	0	0	0	0	0	0	0	0	0.0875999	0
APOC2	0	0	0	0	0	0	0	0	0	0	0	0
APOC3	0	0	0	0	0	0	0	0	0	0	0	0
APOC4	0	0	0	0	0	0	0	0	0	0	0	0
APOC4-APOC2	0	0	0	0	0	0	0	0	0	0	0	0.021776
APOD	6.43813	3.35623	0.766236	0.512361	7.06905	6.33524	1.07794	0.598145	3.53848	1.38405	0.763451	0.580984
APOE	2.55373	4.35921	0.653873	0.555006	11.5337	15.945	1.16748	0.686666	5.21575	7.90778	0.914742	0.366887
APOF	0	0.0213281	0.0237802	0	0	0	0	0	0	0.0274963	0	0
APOH	0.0402899	0	0	0.0678882	0	0	0.0356992	0	0	0	0	0
APOL1	9.91173	6.05129	3.97219	2.44695	11.307	6.41364	4.3236	1.95577	14.8367	6.25976	5.1625	3.22331
APOL2	10.6722	11.0444	11.3272	9.02868	11.0009	8.82662	9.93083	8.60859	12.8899	8.20613	9.03481	8.81007
APOL3	6.32361	5.93092	3.90611	2.5383	4.86551	2.81725	3.48346	1.91118	12.905	2.35025	5.90313	3.29606
APOL4	0.0778486	0.341737	0.0465615	0.104104	0.023822	0.0478139	0	0.038351	0.246051	0.200585	0.0981895	0.046457
APOL5	0	0	0	0	0	0	0.0862545	0	0	0	0	0
APOL6	4.12209	6.10817	6.99961	6.24498	5.53773	3.55187	8.07748	4.17138	8.97697	5.09794	8.85821	6.96326
APOLD1	0.905876	0.84856	2.63522	1.89952	0.569494	0.380846	2.91058	1.52554	0.857843	0.662265	3.20596	2.34643
APOM	0	0	0	0	0	0	0	0	0	0	0	0
APOM	0	0	0	0	0	0	0	0	0	0	0	0
APOM	0	0	0	0	0	0	0	0	0	0	0	0
APOM	0	0	0	0	0	0	0	0	0	0	0	0
APOM	0	0	0	0	0	0	0	0	0	0	0	0
APOM	0	0	0	0	0	0	0	0	0	0	0	0
APOM	1.11387	0.763386	2.05486	2.03393	1.29547	0.684806	0.389818	2.73753	1.02948	1.29023	1.00505	2.03873
APOO	3.76713	4.01257	5.96165	6.69884	3.28538	4.17634	7.10352	8.36869	3.5238	4.34573	5.58722	6.40519
APOOL	3.31616	3.6034	3.87304	4.55576	3.41549	3.49612	3.17177	3.94471	4.08939	4.11411	4.1952	4.42726
APP	163.956	237.073	83.0149	111.507	160.755	270.614	88.1234	147.623	127.246	213.666	80.183	143.051
APPBP2	6.66344	6.80309	5.47046	8.50479	7.31075	7.46794	8.04112	8.97492	7.8065	8.97916	6.72178	8.57016
APPL1	9.76698	13.9934	9.33815	14.3604	11.6798	12.3582	10.8846	14.3942	12.3508	16.1186	10.9186	12.9587
APPL2	31.357	26.9421	22.2967	25.2946	26.8474	22.7649	17.8987	18.5469	36.6123	31.9573	24.7723	29.113
APRT	40.5309	50.5928	62.6677	51.767	40.4832	45.0987	47.8004	66.4611	39.9474	38.3847	39.5285	60.8673
APTX	6.61062	6.10034	8.17222	9.89561	6.65981	6.75342	8.24273	10.4965	8.44042	6.92565	6.85216	10.57
AQP1	0.275845	0.410348	0.994436	0.231453	0.47007	0.403231	0.811519	0.244991	0.397214	0.482044	1.12595	0.110545
AQP10	0	0	0	0	0	0	0	0	0	0	0	0
AQP11	0.222739	0.210305	0.235119	0.309828	0.371787	0.578377	0.235009	0.297766	0.345495	0.333578	0.304727	0.434463
AQP12A	0	0	0	0	0	0	0	0	0	0	0	0
AQP12B	0	0	0	0	0	0	0	0	0	0	0	0
AQP2	0	0	0	0	0	0	0	0	0	0	0	0
AQP3	1.00382	0.840409	1.00334	0.560862	0.944029	0.541448	0.545574	0.646177	0.328858	0.151162	0.596745	0.328079
AQP4	0	0	0	0	0	0	0	0	0	0	0	0
AQP5	0	0.0195567	0	0	0	0	0	0	0	0.0252096	0	0
AQP6	0	0.0641569	0	0.0546693	0.0147326	0	0.0573998	0.0118337	0.0144524	0.0495984	0	0
AQP7	0.228664	0.151721	0	0	0	0.0351251	0.0337959	0	0.101451	0	0.0353497	0.0339649
AQP7P1	0.0263555	0.0263554	0.0531946	0.0898983	0.127023	0.0910539	0.0589808	0.13631	0.0356716	0.0407434	0.0623184	0.0530799
AQP7P3	0.133317	0	0	0.216092	0.122432	0.984627	0.343031	0.18226	0.334372	0.540823	0.346191	0.116921
AQP8	0	0	0	0	0.0332866	0	0	0	0	0	0	0
AQP9	0.139309	0.0891447	0	0.0356266	0.0639444	0.372203	0	0.0102875	0.0628187	0.0861353	0	0.0249361
AQPEP	0.371456	0.148705	0.0159094	0.0377828	0.966165	0.211835	0.0475797	0.039325	0.248117	0.127685	0.0335747	0.0316902
AQR	6.02022	6.17359	7.66524	9.65497	7.03318	6.31289	7.9271	9.83622	7.59696	7.92626	8.26431	8.81488
AR	0.935487	1.1738	0.182227	0.107448	0.933016	1.16774	0.472802	0.240098	1.61518	0.987346	0.310778	0.16033
ARAF	15.8312	16.7073	25.1652	18.5411	15.7884	13.6137	17.8142	17.5402	15.5528	12.778	21.1557	18.277
ARAP1	13.6082	15.9828	11.0782	12.8507	12.4405	14.1799	9.06754	11.3806	13.429	14.7674	10.3012	13.3318
ARAP2	0.369975	0.32693	0.137308	0.023279	0.129861	0.0852029	0.0537316	0.0121246	0.0789633	0.0785863	0.0155328	0
ARAP3	1.53539	2.10081	1.1111	2.0842	1.46616	2.26733	0.74054	1.81394	1.1949	2.37934	0.820855	1.88721
ARC	0.10033	0.0802456	1.14348	0.305398	0.223683	0.145254	0.551453	0.423255	0.167994	0.472614	1.43564	1.18007
ARCN1	48.2905	48.3116	74.0182	72.7161	47.0525	48.8281	75.1894	75.1242	54.29	51.1346	66.8952	66.5609
AREG	0	0	0	0	0	0	0.017198	0	0	0	0	0
AREG	0	0	0	0	0	0	0.017198	0	0	0	0	0
ARF1	135.335	154.725	239.721	196.56	129.382	145.613	203.247	205.737	151.457	125.189	208.607	192.288
ARF3	25.2887	29.9408	40.3771	41.0014	28.5985	27.2167	36.4372	48.9607	32.5095	31.6158	35	39.0129
ARF4	117.976	112.782	173.064	170.974	121.725	129.615	200.177	208.323	126.755	126.557	144.26	141.99
ARF5	70.0112	88.1056	81.8098	97.8262	74.9076	70.3287	67.9993	107.002	72.7345	76.2474	71.7592	101.287
ARF6	31.5281	35.8996	37.6935	33.6521	34.2222	37.4886	37.5435	35.6663	45.279	41.76	42.5417	38.6746
ARFGAP1	13.9765	12.583	23.9051	21.5811	14.4977	15.1598	18.1125	20.6998	14.0996	14.1784	15.0019	17.7058
ARFGAP2	10.1192	11.3456	14.1624	16.871	11.4547	10.4713	11.89	16.593	10.7699	10.3087	10.7671	14.7943
ARFGAP3	21.9225	22.8812	26.294	30.6678	22.8876	23.6758	28.722	32.6435	22.6483	25.2158	24.2318	28.6238
ARFGEF1	7.66427	9.98748	7.22295	9.77296	8.95418	8.07898	8.15292	9.986	8.76121	9.9857	8.20776	9.53964
ARFGEF2	9.36923	8.87909	6.30849	7.94918	10.2286	8.4432	8.27982	7.55785	8.29577	8.90116	7.16301	8.22497
ARFIP1	8.91822	9.13951	9.93599	13.1189	10.6801	11.2228	13.0477	13.7688	12.1488	12.1933	10.9863	13.2526
ARFIP2	5.84558	7.25026	9.14337	8.92695	6.44434	7.81339	7.51824	11.8526	5.86021	7.55078	6.75695	9.73956
ARFRP1	5.01726	4.97095	7.38129	7.29953	5.50815	6.45459	6.32419	7.87923	5.36331	5.5857	5.30819	7.95226
ARG1	0	0	0	0	0	0.029568	0	0	0	0	0	0
ARG2	1.33567	4.39119	2.97885	3.27076	1.67582	4.87503	2.7604	3.80843	3.03451	4.76614	3.26119	3.62081
ARGFX	0	0	0	0	0	0	0	0	0	0	0	0
ARGFXP2	0	0.031967	0	0.135362	0.110624	0.185097	0	0.0291327	0.177954	0.123725	0.0743913	0.14313
ARGLU1	15.4824	13.1543	20.7892	23.5629	15.8609	13.7706	16.8772	17.9137	17.1789	14.4259	16.5415	17.0564
ARHGAP1	49.465	52.7045	43.9095	40.6717	67.3182	57.4842	38.1941	48.015	65.2067	66.4606	42.503	46.1033
ARHGAP10	7.14031	12.1825	8.79629	9.13681	7.90637	9.36688	8.23721	9.84594	8.463	11.3565	8.77931	8.66872
ARHGAP11A	1.5232	1.70267	17.4802	9.65204	2.89503	2.00074	21.6077	11.2684	3.25563	2.13218	22.3489	11.9786
ARHGAP11B	0.680874	0.290247	5.83547	2.93969	0.548888	0.306172	5.71821	2.79729	0.79688	0.64712	6.31214	4.21683
ARHGAP12	4.74958	7.57256	3.76439	6.95115	7.12823	8.17003	4.27464	8.06354	6.6301	8.76822	3.89664	6.3455
ARHGAP15	0	0	0	0	0	0	0	0	0	0	0	0
ARHGAP17	14.3247	14.2839	26.8568	21.8478	13.6756	12.1672	21.8428	18.5445	17.6508	13.4823	25.1976	20.0019
ARHGAP18	2.27065	8.00033	3.11642	12.1181	3.2195	9.44086	2.74693	12.0707	3.15649	9.4113	2.71258	7.94018
ARHGAP19	0.640854	0.538919	2.14735	1.59043	0.755792	0.63351	2.04706	1.52426	0.643059	0.961002	2.24146	1.54379
ARHGAP19-SLIT1	0.0755218	1.15e-34	2.23e-21	1.63e-08	6.18e-28	1.68e-20	1.21e-14	5.75e-35	1.41e-19	9.19e-37	6.22e-58	3.22e-31
ARHGAP20	1.99963	0.850431	0.627743	0.657375	4.13173	1.02602	1.12814	0.744547	2.77481	1.01456	1.21385	0.618729
ARHGAP21	34.6937	28.3015	29.2981	28.4271	37.8313	28.0092	39.7181	27.3764	42.2512	27.2284	47.255	32.3996
ARHGAP22	9.17174	14.582	8.72787	9.45744	12.8566	25.9052	7.59548	14.2097	9.40388	24.992	8.16363	15.4044
ARHGAP23	24.6194	22.239	30.5093	25.7824	21.1567	14.647	19.4035	18.3716	28.1482	14.7821	26.3343	18.8657
ARHGAP24	3.69239	7.83883	1.91419	5.10366	4.71696	6.78113	2.15908	4.23586	4.19259	8.80165	3.16282	4.98835
ARHGAP25	0.132523	0.0117764	0.0131958	0.0376431	0.12166	0.0406981	0.0395195	0	0.116818	0.0455166	0.0544133	0
ARHGAP26	0.429952	1.01198	0.722915	0.979088	0.675936	1.47483	0.699702	0.992885	0.427649	1.47835	0.722178	0.981499
ARHGAP27	0	0	0	0	0	0	0	0	0	0	0	0
ARHGAP27	0	0	0	0	0	0	0	0	0	0	0	0
ARHGAP27	0.783973	0.536467	0.326512	0.232722	1.35595	0.58617	0.366398	0.319402	0.903295	0.456793	0.355136	0.47815
ARHGAP27	0.408698	0.217106	0.211166	0.115093	0.437751	0.251104	0.151241	0.223255	0.242422	0.070001	0.0950705	0.242997
ARHGAP28	8.18748	4.24053	0.797748	3.29976	8.95483	5.20813	1.55054	2.54256	6.70727	6.16371	0.78633	2.06044
ARHGAP29	15.1824	15.2866	20.1419	16.0925	9.11657	9.1882	13.4597	10.3614	8.63034	6.27001	13.8657	8.22211
ARHGAP30	0.0277749	0	0.0499504	0.0237267	0.0100135	0.0100488	0.0586892	0.0322876	0.0251286	0	0.0439191	0.0331716
ARHGAP31	4.6219	4.72521	4.96479	4.98828	5.12778	3.55631	6.03233	5.57591	7.16314	3.79461	5.96715	5.21542
ARHGAP32	1.75872	3.19414	1.32101	2.5706	2.14425	3.21951	1.31543	2.05803	2.04964	4.41935	1.57478	2.38633
ARHGAP33	1.42209	1.32791	6.41713	4.54704	1.35735	1.4288	3.61675	2.33885	1.12692	0.917479	4.02751	2.28887
ARHGAP35	13.1064	18.6748	19.8817	21.0864	17.268	20.0394	20.8298	20.9733	16.9924	22.2992	22.8217	22.1174
ARHGAP36	0	0	0	0	0	0	0	0	0	0	0	0
ARHGAP39	0.60061	0.974597	1.05259	1.18889	0.732732	0.931855	1.02781	1.0783	0.737107	1.01882	1.14088	0.948771
ARHGAP4	0.32157	0.411634	0.196193	0.449782	0.389674	0.35551	0.218797	0.465784	0.162524	0.291657	0.146026	0.2418
ARHGAP40	0	0	0	0	0	0	0	0	0	0	0	0
ARHGAP42	2.5333	1.89089	0.757052	0.807185	4.10723	1.65339	0.977966	1.01841	3.14798	1.74461	0.896685	1.20009
ARHGAP44	0.684996	0.424789	1.48746	0.692178	1.05396	0.871019	1.97172	1.55777	0.794092	1.04454	2.21443	2.00476
ARHGAP5	16.1941	14.4206	7.27201	9.53177	14.8892	12.5955	8.75429	8.25557	14.8303	12.9573	8.91761	9.03098
ARHGAP6	0.63965	0.468484	0.52592	0.772841	0.779117	0.654755	0.337166	0.829334	0.765316	0.474136	0.237764	0.552241
ARHGAP8	0.180408	0.0887848	0	0.0471421	0.35211	0.166253	0.0534876	0.0610536	0.291171	0.00663377	0.208116	0.187843
ARHGAP9	0	0	0.112921	0.0419859	0	0.0193449	0.11243	0.0587404	0	0	0.0622828	0.0147628
ARHGDIA	130.469	176.958	316.93	225.297	127.693	169.047	211.205	257.84	174.3	141.638	260.117	221.192
ARHGDIB	0.198356	0.631545	1.99611	0.902666	2.03962	1.49914	3.02369	0.575689	1.5121	0.203688	2.68295	0.600883
ARHGDIG	0.110272	0.0875166	0.144667	0	0.101244	0.101661	0.242916	0.03959	0	0	0.0504761	0.0489926
ARHGEF1	13.552	17.4811	20.2588	19.0865	14.1691	14.7194	16.4971	18.0827	12.774	12.5753	14.7731	18.5365
ARHGEF10	12.0349	12.8518	15.0141	12.581	12.6368	11.9071	15.4555	10.4221	14.6524	11.7338	15.2761	12.0134
ARHGEF10L	4.37783	5.19687	5.65354	4.30076	6.2026	5.51058	5.08548	4.26088	7.08932	5.15137	5.66717	5.17628
ARHGEF11	6.22917	7.08843	8.46254	7.13408	8.64551	6.62586	7.63932	6.98864	8.47021	7.04776	7.77257	7.87444
ARHGEF12	23.4233	22.3294	19.4202	30.4244	26.8283	20.7161	25.1315	29.2096	30.3419	28.7573	24.0101	28.5852
ARHGEF15	0	0	0	0.00848362	0	0	0	0	0	0	0	0
ARHGEF16	0.0436277	0.139572	0.130344	0.0619676	0.146854	0.160778	0.0780669	0.096612	0.0917694	0.104894	0.0549589	0.0520563
ARHGEF17	11.8966	11.8319	11.4981	12.5902	12.7013	10.5817	8.91771	9.26484	13.9735	9.56607	9.63884	10.2121
ARHGEF18	4.60903	4.61705	6.57709	5.94394	5.00457	4.70917	5.40091	6.37039	5.06371	4.26489	5.04511	5.90546
ARHGEF19	3.11158	2.21113	2.40389	2.16703	2.63971	2.40598	2.32464	3.05698	2.07966	1.61757	1.31309	2.46162
ARHGEF2	15.1261	17.2631	42.1864	27.398	22.0909	18.8431	32.5604	18.1464	21.6846	16.2049	42.8229	29.1252
ARHGEF25	7.80082	6.48339	4.5512	6.46984	7.50827	5.98979	3.98435	6.01391	6.97813	6.31618	3.16064	5.33729
ARHGEF26	0.870461	1.33763	0.232902	0.556373	0.92867	0.700741	0.239157	0.441978	0.589437	0.404398	0.126624	0.386431
ARHGEF26-AS1	0.016429	0	0	0	0.0603293	0.0151367	0	0	0.0147917	0	0	0
ARHGEF3	2.52082	8.28009	0.586096	3.92573	2.76972	8.29227	0.669236	6.12994	2.81523	8.20349	0.650478	4.95415
ARHGEF33	0.181144	0.114486	0.0342858	0.04886	0.15754	0.0614808	0.0683691	0.084743	0.163854	0.0983066	0.0994765	0.0853935
ARHGEF35	3.2846	2.79076	2.49934	2.14014	3.12547	2.29933	2.15682	2.22931	2.56145	1.5063	1.68104	1.36492
ARHGEF37	1.96038	1.71732	0.331641	0.429568	0.69217	0.779486	0.345598	0.322944	1.75949	0.673906	0.445417	0.465326
ARHGEF38	0	0	0	0	0	0	0	0	0	0.0153241	0.00705812	0
ARHGEF4	2.34739	0.899618	1.76725	0.660853	1.99263	0.788249	1.73451	0.615143	1.2621	0.515588	1.05663	0.596791
ARHGEF40	8.61389	11.6563	13.5166	13.0656	10.2901	10.6851	14.4227	16.6905	8.03158	10.0181	12.4105	15.9753
ARHGEF5	3.42586	2.8807	3.12784	2.57446	2.90773	2.30799	1.97389	2.10503	2.44348	1.64238	1.54221	1.59326
ARHGEF6	4.63829	5.76919	3.48125	4.36679	4.42065	4.15217	3.08936	3.41144	6.31514	5.72156	3.68874	4.43189
ARHGEF7	6.79054	7.14457	8.84171	7.61982	8.36259	7.44779	9.00929	7.92484	9.35849	7.19949	8.60031	8.08305
ARHGEF9	2.40953	2.6335	2.78783	3.20536	2.5704	2.44093	3.10696	3.63191	3.37673	2.6985	2.88663	3.22034
ARID1A	6.78797	6.33127	10.2727	9.58374	8.22738	7.82271	10.2525	8.98951	9.01743	7.41354	13.5266	9.75176
ARID1B	7.10296	11.1294	6.07655	8.12928	7.9103	10.0277	6.61441	9.07574	7.08193	10.0324	8.01054	9.55041
ARID2	2.99599	3.41226	3.2155	4.52832	3.54167	3.57993	4.27267	4.3412	3.77915	3.91758	4.62446	4.36501
ARID3A	1.13057	0.952346	1.013	1.23299	1.03789	1.4166	0.984344	2.13563	1.50786	0.978496	1.21007	1.91539
ARID3B	0.619776	0.596929	0.696446	0.843638	0.66675	0.909969	0.703095	0.724407	0.93719	0.70895	0.927643	0.980111
ARID3C	0.0775174	0.0308562	0.102698	0.0326763	0.0355839	0.142891	0	0.112559	0	0	0	0.069077
ARID4A	2.7922	3.36043	2.45606	3.94543	3.12125	2.69597	2.85737	3.08578	3.03328	4.01703	3.29712	3.33117
ARID4B	6.78898	7.43631	4.72761	7.93909	7.29307	7.27476	5.50662	6.92401	6.94973	7.25308	5.09635	6.35036
ARID5A	2.60084	10.658	1.42597	3.35058	2.26105	6.13619	0.967676	2.94199	3.00908	4.97064	1.48321	2.67771
ARID5B	36.732	22.4685	25.7981	34.823	38.0034	20.7468	25.4645	26.1752	48.5309	21.9086	27.1661	31.0138
ARIH1	14.2355	14.1124	12.8891	15.0708	15.1481	13.6267	12.7832	15.7303	16.478	14.7779	13.4084	14.8745
ARIH2	9.13382	9.23444	11.525	11.7815	10.4044	9.62857	11.2291	11.6715	9.95436	9.30237	10.4185	12.9057
ARL1	23.9761	19.2961	25.0319	25.0078	24.1182	21.5	25.177	28.6663	27.5336	21.1612	23.6171	23.1082
ARL10	3.61439	5.49177	3.98517	4.06534	4.15587	6.95706	3.96515	4.84927	3.3797	7.20567	4.48494	4.86491
ARL11	0.011007	0	0	0	0.0101045	0.0101402	0	0	0	0	0	0
ARL13A	0	0	0	0	0.0399379	0	0	0	0	0	0	0
ARL13B	3.0345	2.44422	3.08373	3.1843	2.85368	2.75056	3.78148	2.96927	3.41723	3.76772	4.28256	3.37948
ARL14	0	0	0	0.0623496	0	0	0	0	0	0	0	0
ARL15	2.1215	3.52963	1.41991	2.62796	2.77098	3.67092	2.01948	2.84659	3.16616	4.28162	1.85377	2.45303
ARL16	9.36939	9.78367	13.3222	11.9093	9.48421	7.01186	11.4959	11.9955	9.4031	8.67514	11.2735	12.8599
ARL17A	0	0	0	0	0	0	0	0	0	0	0	0
ARL17A	0	0	0	0	0	0	0	0	0	0	0	0
ARL17A	0	0	0	0	0	0	0	0	0	0	0	0
ARL17A	2.03883	1.5434	1.8589	2.60147	1.53484	1.14733	1.09687	1.34603	1.6312	1.25844	1.7913	1.37825
ARL17A	2.5567	1.72452	2.5335	3.28382	2.65174	1.61593	2.37157	1.85154	3.06991	2.09843	2.80472	2.35906
ARL17B	0	0	0	0	0	0	0	0	0	0	0	0
ARL17B	2.12233	0.593806	2.30845	1.60266	1.34552	1.39775	2.17668	1.51766	1.68339	0.721455	1.59506	1.67598
ARL2	53.5612	71.2277	68.3291	77.3371	56.3612	56.9682	46.2296	85.0829	68.5943	59.3012	60.0495	86.364
ARL2BP	45.2473	40.1598	48.2159	46.1218	44.6425	35.9791	48.9619	49.73	54.6256	38.5075	46.9896	48.463
ARL2-SNX15	7.55e-07	0.199435	7.36e-07	6.79e-07	6.95e-07	0.117581	7.26e-07	0.106714	0.133626	3.03e-08	1.04e-06	9.95e-08
ARL3	4.77646	5.82835	5.90533	7.70034	4.20868	5.07806	6.33367	9.48518	3.85469	4.39676	4.79945	5.98637
ARL4A	0.776601	1.05247	3.62101	1.20769	1.33567	1.41059	4.17232	2.07677	1.7565	2.28092	5.32095	2.16947
ARL4C	23.7221	30.4946	14.0823	16.4185	58.3227	107.716	21.1201	32.7951	45.1902	100.673	17.9067	25.7294
ARL4D	7.51539	5.69586	13.9442	9.58277	8.35353	4.82934	13.8114	9.07165	8.66427	6.89975	12.6173	11.3612
ARL5A	9.41033	10.8601	9.07677	11.6046	9.5186	13.6883	12.2388	15.128	12.7864	16.0558	10.468	13.3849
ARL5B	4.04909	4.36045	2.62816	4.30437	4.88536	5.31832	3.79258	4.25291	4.99518	6.16553	4.10845	4.48514
ARL5C	0	0	0	0	0	0	0	0	0.0484419	0	0	0
ARL6	1.82606	2.19131	2.20592	1.74706	2.21409	2.31835	2.96045	2.29352	2.14807	1.96455	2.11881	1.62415
ARL6IP1	32.0961	35.3591	124.003	87.2944	34.4729	32.1472	148.443	97.355	34.3141	39.3978	129.147	89.6754
ARL6IP4	43.3464	56.9202	52.8272	49.9091	38.7896	39.4462	43.6804	60.3945	40.8377	45.1963	44.3188	59.6059
ARL6IP5	111.182	104.637	70.5963	100.288	106.307	90.5139	82.5458	107.554	147.094	101.584	71.9645	90.5147
ARL6IP6	6.76777	7.07046	7.27935	8.0366	5.88925	6.45264	9.00255	9.00443	6.05768	8.34728	6.91507	7.26331
ARL8A	10.6184	12.0749	15.0404	10.8028	10.9307	9.96999	11.5415	9.9917	10.9043	9.81744	17.1434	11.1088
ARL8B	35.1146	37.1966	24.9016	29.1613	40.58	38.1245	33.1774	30.8152	39.0206	39.7771	29.3457	31.4136
ARL9	1.03884	0.565773	0.112913	0.270551	1.13266	0.658536	0.855044	0.833694	0.509413	0.597993	0	0.172785
ARMC1	7.88113	9.32343	10.8855	12.0582	9.10093	8.95509	11.5696	13.4584	10.5874	11.698	12.2995	13.6742
ARMC10	13.2556	16.4679	11.5738	14.471	14.7302	14.7587	12.557	13.7773	13.9541	18.3153	10.9027	14.0441
ARMC2	0.647148	0.478732	0.613744	0.760431	0.482	0.517458	0.557643	0.803462	0.639442	0.427917	0.416071	0.480984
ARMC3	0.015086	0	0	0	0	0	0	0	0.0407845	0	0	0
ARMC4	0.116278	0.269844	0.0835247	0.128993	0.0747217	0.149973	0.104149	0.19781	0.210061	0.263699	0.209213	0.187398
ARMC5	3.20143	5.25849	4.82577	4.02735	2.85099	4.53432	3.88074	3.66148	3.0982	3.82788	4.08657	3.53678
ARMC6	6.46222	7.87171	9.70259	9.08773	6.00806	8.01105	9.12873	9.51976	6.36911	6.62645	7.39778	9.70648
ARMC7	3.22458	3.21594	5.0256	4.36417	3.65794	3.27392	3.2635	4.75597	3.54059	2.85472	3.8434	3.76395
ARMC8	4.34464	4.16658	6.27052	6.52839	4.594	4.75118	6.51469	5.81553	5.1525	4.97858	5.97048	6.48962
ARMC9	7.14811	13.8171	3.98979	10.9405	8.98936	10.2131	4.96665	11.3086	10.6975	15.7695	5.879	11.5041
ARMCX1	23.2253	32.417	10.1881	19.793	22.9749	24.2185	11.6361	21.6323	23.0769	28.9055	9.74674	19.409
ARMCX2	22.5999	22.0687	18.5087	27.0569	18.5873	22.1889	18.3839	29.4968	21.4216	21.3976	13.5031	25.7777
ARMCX3	22.9293	25.4495	12.2758	18.6368	24.7877	25.5213	13.2696	17.8818	25.1881	27.0193	9.99356	17.3322
ARMCX4	0.637296	0.426324	0.391449	1.07045	0.722697	0.559453	0.430464	0.595073	0.611222	0.610917	0.377534	0.624761
ARMCX5	2.70217	2.91168	2.48384	3.45569	3.14477	2.92624	2.92002	3.43206	3.04622	2.90647	2.97497	3.29235
ARMCX5-GPRASP2	0.15402	0.679943	0.201778	1.45174	0.536489	0.376519	0.42064	0.562071	1.15823	0.434355	0.488158	0.465122
ARMCX6	26.9711	34.0025	28.3977	36.9456	25.5903	31.8759	24.0276	43.694	27.5396	30.8547	20.619	34.7958
ARMS2	0	0	0.177369	0	0	0	0	0	0	0.0696836	0	0.0603963
ARNT	12.774	14.1936	10.1271	14.4083	14.4093	12.9277	9.70899	11.7056	14.2564	17.4588	10.612	12.48
ARNT2	3.99263	2.05365	4.02253	1.88351	4.15507	2.69491	1.28811	1.38429	6.8895	5.02358	1.96579	1.68195
ARNTL	2.31608	2.36771	3.43714	3.33786	2.80497	2.81134	4.52836	3.8858	3.08702	2.57803	5.32072	3.73715
ARNTL2	4.97353	5.68262	10.7198	14.4487	4.88155	8.04627	11.1949	16.72	6.12245	7.43072	9.29323	15.77
ARPC1A	49.042	60.0476	107.902	85.8834	44.8153	57.4113	74.111	104.843	53.3669	47.7582	81.4244	88.8784
ARPC1B	84.145	151.783	142.075	112.703	74.469	110.329	101.156	129.355	95.1159	102.962	103.057	129.995
ARPC2	106.35	161.57	234.534	213.365	119.256	149.52	225.571	255.298	152.987	161.587	252.755	221.73
ARPC3	164.119	205.368	207.416	239.251	144.726	156.745	192.075	272.603	157.296	188.739	180.1	226.216
ARPC4	53.6821	63.3409	71.0805	68.4203	54.5444	63.4641	67.135	84.3025	55.3311	63.6621	56.649	70.6656
ARPC4-TTLL3	2.5181	2.33922	2.73902	3.78433	2.61704	2.70141	1.72795	1.77171	2.77901	2.81406	2.3522	1.79116
ARPC5	76.7576	69.131	104.4	88.739	83.0006	75.1108	116.281	94.3685	92.3484	84.6624	110.693	103.572
ARPC5L	9.36945	12.185	23.4575	17.4625	10.5038	11.6372	22.2088	21.613	11.336	9.76037	16.597	19.0803
ARPM1	1.16446	1.07038	1.35264	1.28768	0.948003	1.07296	1.03891	1.50058	1.0642	1.31174	0.701663	1.15853
ARPP19	22.6288	26.2789	22.9971	25.2441	22.1826	27.5238	28.5904	31.1536	21.0303	25.9041	21.3693	24.4108
ARPP21	0	0	0	0	0	0	0	0	0	0	0	0
ARR3	0	0	0	0	0.0332555	0	0	0	0	0	0	0
ARRB1	0.998368	1.45721	0.332047	0.678584	1.29342	1.34582	0.316362	1.39824	1.78135	1.58086	0.487622	1.27236
ARRB2	2.19161	4.08942	2.65353	4.39233	2.71738	3.48617	1.74877	4.40163	2.83283	2.63554	1.91014	3.2158
ARRDC1	3.85008	6.50611	9.04823	6.83539	4.55572	6.01832	6.6246	6.5262	4.63531	6.04207	7.22241	5.321
ARRDC2	6.16564	5.93174	8.30431	5.24232	7.6216	6.58749	9.80313	5.17485	8.37465	6.21791	8.11693	5.78296
ARRDC3	30.7414	47.7537	20.0824	69.5115	34.4348	60.6733	25.259	52.6651	29.1232	50.0159	20.0434	41.5515
ARRDC4	1.22503	1.86393	4.33105	2.26505	1.22682	1.39903	4.15554	1.56668	3.63421	2.34866	5.81683	2.87427
ARRDC5	0.0277037	0	0	0	0	0.0255291	0	0	0.074262	0	0	0
ARSA	20.1465	19.3562	15.2162	11.7318	14.0532	13.093	7.85088	8.92868	19.6157	15.2262	10.9802	14.1698
ARSB	31.236	20.524	34.4091	22.5046	25.3511	18.1201	29.142	24.0268	41.5393	22.125	39.8736	28.4576
ARSD	6.88248	8.38664	3.35103	4.28167	6.5952	8.76654	2.76326	5.20278	6.26823	8.07661	2.76971	5.24631
ARSE	0.449974	0.453333	0.0699264	0.0998133	0.179606	0.162235	0.0698827	0.158306	0.509734	0.342471	0.0184112	0.244894
ARSF	0	0	0	0	0	0	0	0	0	0	0	0
ARSG	1.74563	0.600004	1.11117	0.9523	2.47408	1.0863	1.27373	1.22008	1.94535	0.725725	1.37355	1.0413
ARSH	0	0	0	0	0	0	0	0	0	0	0	0
ARSI	1.681	2.11777	3.82313	4.62762	3.02563	2.54864	3.32936	6.32716	2.2572	2.42815	2.26584	3.83868
ARSJ	11.018	11.6111	14.0584	12.1037	10.1547	13.9946	13.9347	14.8142	8.53374	9.82267	13.9961	10.5661
ARSK	3.30658	5.87026	2.87784	3.83171	3.55097	4.42574	3.57518	4.67637	4.29166	5.56875	4.29814	4.16651
ART1	0	0	0	0	0	0	0	0	0	0	0	0
ART3	0.0598967	0	0.0265895	0	0	0	0	0	0.0534384	0.0307979	0	0
ART4	0	0	0	0	0	0	0	0	0	0	0	0
ART5	0.829208	0.15374	0.0339016	0.0323581	0.310147	0.283021	0.10208	0.0278683	0.301249	0.536786	0	0.102596
ARTN	0	0	0.143904	0.193022	0.0228667	0	0.0810989	0	0.0222977	0	0.0865511	0.144212
ARV1	8.19509	7.9926	7.95107	11.6033	7.14011	5.7161	9.283	11.1565	8.93278	7.33388	7.51691	10.121
ARVCF	2.0924	1.2827	1.00899	1.3509	2.93281	1.2318	0.402469	0.944607	3.21149	1.12602	0.512853	0.859255
ARX	0	0	0	0	0	0.0271016	0	0	0	0	0	0
AS3MT	2.34935	1.1678	0.448206	0.301365	2.57218	2.83003	0.979865	2.01443	0.957778	1.81641	2.7e-08	0.761194
ASAH1	64.8762	58.7594	25.0167	27.156	63.5463	62.106	32.8676	32.1382	65.3741	53.8077	25.6001	31.2377
ASAH2	0.261615	0.283739	0.459431	0.556353	0.45461	0.40461	0.609286	0.825265	0.344374	0.327152	0.360752	0.484607
ASAH2B	0.394413	0.543424	1.89191	2.02499	1.4034	1.13712	1.92424	2.40851	0.883368	0.502249	1.61678	1.91321
ASAP1	12.7491	15.0692	15.5061	20.4935	17.246	16.5862	13.8019	15.9901	15.6524	19.6061	15.8919	17.5952
ASAP1-IT1	0	0.0328106	0.0727279	0	0.0378558	0	0.182609	0.0597719	0	0.0846647	0	0
ASAP2	13.2702	15.4808	25.2836	17.6484	19.9021	19.5635	33.9162	18.8896	17.5613	19.0658	32.2352	21.7213
ASAP3	31.9963	20.2648	17.5512	13.2747	37.4995	13.96	19.1709	12.8672	39.1905	17.2586	16.6277	16.261
ASB1	3.3383	3.55953	4.86688	4.3143	3.57712	4.44494	4.67954	4.65251	2.84598	4.03208	3.71805	4.63019
ASB10	0	0	0	0	0	0	0	0	0	0	0	0
ASB11	0	0	0	0	0	0	0	0	0	0	0	0
ASB12	0.147091	0.146431	0.0650353	0.0310293	0.135042	0.0677825	0.0652516	0	0.326588	0.0755524	0.102432	0
ASB13	4.00193	5.67761	2.12653	3.21112	3.82805	4.59652	2.23757	3.80226	4.26166	4.24878	1.54405	3.17326
ASB14	0.0988686	0.0633604	0.141333	0.201747	0.127071	0.0730904	0.123595	0.174523	0.24868	0.244073	0.260475	0.176792
ASB15	0	0	0	0	0	0	0	0	0	0	0	0
ASB16	0.122389	0.0977763	0.145741	0.31209	0.430706	0.338307	0.291357	0.224947	0.274742	0.210018	0.402854	0.200591
ASB17	0	0	0	0	0	0	0	0	0	0	0	0
ASB18	0	0	0	0	0	0	0	0	0	0	0	0
ASB2	0.015396	0	0	0	0	0.0141849	0	0	0.0138714	0	0	0
ASB3	3.05261	2.23528	3.00767	5.12394	4.991	5.63933	3.45798	4.07079	3.50174	3.65744	4.44179	4.94078
ASB4	0.0324326	0.094028	0	0	0	0	0	0	0	0.011145	0	0
ASB5	0.180583	0.0444449	0.0249108	0.165784	0.0765133	0.0767866	0.0621563	0.0718082	0.175393	0.0429444	0.157571	0.0372972
ASB6	5.5072	7.89555	10.4004	9.72161	6.37199	6.85579	8.5485	9.32926	5.92974	6.70681	8.09597	9.10584
ASB7	2.5268	3.38977	3.57506	3.65816	3.23463	3.47256	3.85917	4.09225	3.01216	3.85812	3.55963	3.78714
ASB8	7.47696	8.87556	7.16201	9.03608	7.77826	7.2949	7.70682	10.3929	7.54071	7.70251	6.91566	9.90207
ASB9	0.0679945	0	0.161741	0.0668385	0.121687	0.116623	0.0708335	0.358309	0.0829706	0.106952	0.049623	0.297217
ASB9P1	0.111854	0.0223078	0	0.0236886	0.0770165	0.077306	0.0497847	0.0818082	0.1374	0.0862837	0.0522861	0.17476
ASCC1	7.86841	11.0628	9.17031	14.3338	9.99401	10.6467	10.1114	14.7054	8.90282	11.1998	9.80895	12.5144
ASCC2	9.89162	10.4255	17.8419	14.5179	11.2224	10.7921	13.8837	14.436	11.1555	9.15457	14.1687	14.4451
ASCC3	6.77997	6.47075	9.78649	11.1364	8.50982	8.06008	11.6976	14.0112	9.23142	8.70106	10.3809	12.5715
ASCL1	0	0	0	0	0	0	0	0	0	0	0	0
ASCL2	0.0240727	0	0	0	0.0220999	0	0	0	0	0.0247726	0	0
ASCL3	0	0	0	0.0775993	0	0	0	0	0.0806697	0.0961161	0	0
ASCL4	0	0	0	0	0	0	0	0	0	0	0	0
ASF1A	3.62112	5.61194	6.81743	10.6724	4.07696	5.13036	9.34363	12.4478	5.79511	5.64773	7.48909	9.19777
ASF1B	1.27286	0.414613	23.3063	11.7834	2.19402	1.19685	15.8516	14.4969	3.23006	0.293975	15.8101	13.1312
ASGR1	0.168954	0.107706	0.0898035	0.155664	0.140753	0.169544	0.0900411	0.13431	0.03007	0.409836	0	0.273658
ASGR2	0	0.0269769	0	0	0	0	0	0	0	0	0	0
ASH1L	7.34439	8.11887	5.66385	8.3098	8.07449	8.24766	7.97547	8.5476	8.75577	9.35811	8.77489	8.72727
ASH2L	11.011	11.838	17.749	15.9955	11.9345	10.874	17.4698	17.1079	14.0187	11.5125	17.8354	16.9391
ASIP	0.449027	0.969983	0	0.0917093	0.103084	1.24311	0.0969179	0.0776862	0.569951	0.68493	0	0.0987821
ASL	7.69791	8.47844	13.8874	10.8133	8.03413	8.09805	10.175	11.8466	8.44389	8.00944	10.5373	13.4938
ASMT	0.0244696	0.0388859	0.0313209	0.0205368	0	0	0	0.0176436	0.0157271	0.0250956	0	0
ASMT	0.0244696	0.0388859	0.0313209	0.0205368	0	0	0	0.0176436	0.0157271	0.0250956	0	0
ASMTL	5.29262	6.9108	4.76815	5.43836	4.13167	5.27795	3.15106	5.29175	3.28883	4.26735	3.05969	4.61784
ASMTL	5.29262	6.9108	4.76815	5.43836	4.14113	5.27795	3.15106	5.29175	3.32558	4.26735	3.05969	4.62686
ASMTL-AS1	0.565104	0.362067	0.413222	0.786014	0.992112	0.539065	0.641292	0.512843	0.682943	0.480462	0.343139	0.434381
ASMTL-AS1	0.565104	0.362067	0.413222	0.786014	0.992112	0.539065	0.641292	0.512843	0.682943	0.480462	0.343139	0.434381
ASNA1	30.0835	43.9701	40.1229	43.0951	36.3356	39.5306	37.2881	51.2234	40.6596	38.7428	39.2926	46.4616
ASNS	8.59265	12.3767	104.761	68.5478	11.729	15.1926	108.328	47.8801	13.7411	18.7385	99.5565	67.7465
ASNSD1	11.0087	12.839	14.5732	14.262	13.7727	16.1263	16.9	16.3103	14.8579	17.5275	15.3213	16.1369
ASPA	0.262989	0	0.0617136	0.0277873	0.0905411	0.0963666	0.0309456	0.0253721	0	0.0675774	0.0648217	0
ASPDH	0.0636479	0	0	0	0.116877	0	0	0	0.0555322	0	0	0
ASPG	0.022364	0	0	0	0	0.0412135	0	0	0.0401094	0	0	0
ASPH	56.6048	71.44	60.835	79.8935	58.1337	70.1362	75.155	95.6281	66.4292	121.936	67.5254	101.512
ASPHD1	0.688194	0.698292	1.44319	1.90514	1.52209	1.87381	1.52962	2.99034	0.724985	1.28637	0.962595	2.06548
ASPHD2	0.794277	1.06923	1.18792	1.21518	1.08795	1.35897	1.36587	1.84512	0.853534	1.06555	0.835085	1.38821
ASPM	1.76143	0.717513	17.7616	10.8061	2.06308	0.904346	25.7034	9.73296	3.65473	0.879091	27.6625	10.3776
ASPN	12.2948	2.56102	1.79121	2.19817	32.3406	1.88408	7.53375	1.78425	19.7842	6.28367	4.52638	3.29233
ASPRV1	0.220321	0.240036	0.196814	0.119193	0.294201	0.239912	0.268243	0.176747	0.395764	0.268099	0.0753679	0.268603
ASPSCR1	4.68757	6.07625	7.70789	7.99641	6.01147	5.38809	6.4404	7.672	6.38424	4.89839	5.5736	6.75665
ASRGL1	0.0533343	0.0294565	0.362533	0.166419	0.0489626	0	0.148177	0.149239	0.115989	0.018979	0.104151	0.159005
ASS1	46.441	44.8524	43.2934	51.4805	30.1778	18.8609	22.6858	36.4599	28.4364	17.9224	23.9684	36.6321
ASTE1	1.83943	2.19973	1.90504	1.96164	2.08512	2.09262	1.9881	2.19388	1.91589	2.04331	1.84156	1.93189
ASTL	0	0	0	0	0	0	0	0	0	0	0	0
ASTN1	0.00547772	0.0175544	0	0.00937747	0	0.00979252	0	0.0314701	0	0.0113308	0	0.00490978
ASTN2	0.850706	0.833587	1.03274	1.50219	1.32079	1.21576	1.27036	1.92621	1.15656	0.945789	0.698549	1.86465
ASXL1	11.003	11.5244	13.5999	13.7317	12.0904	11.9841	11.7141	11.6136	11.9111	11.8631	12.2267	12.5085
ASXL2	4.98476	5.50684	6.49183	6.43138	5.75079	5.70378	6.43659	6.74486	7.23273	5.93832	7.71016	7.06742
ASXL3	0	0	0	0	0	0	0	0.00388924	0	0	0	0
ASZ1	0	0	0	0	0	0	0	0	0	0	0	0
ATAD1	10.8572	10.8918	11.8862	12.7899	13.315	11.4846	14.0968	14.3874	14.6694	12.6746	13.7368	13.9615
ATAD2	3.90098	3.29915	12.9604	8.00864	4.03543	2.96337	12.9806	7.80742	5.05053	3.54321	12.158	8.94723
ATAD2B	0.937621	0.92172	0.841103	1.53733	1.31707	1.19669	1.1197	1.38337	1.2158	1.34689	0.926454	1.21933
ATAD3A	5.04238	4.93833	17.7141	12.4812	5.94937	5.84594	14.1353	13.2206	5.75538	5.20497	11.5828	13.8342
ATAD3B	2.12859	1.77083	5.72582	4.35086	3.0109	2.7397	4.88834	4.04758	2.2618	2.33795	3.75146	4.10258
ATAD3C	0.256942	0.14067	0.365493	0.10282	0.265361	0.264654	0.228621	0.2179	0.153209	0.103016	0.184312	0.225298
ATAD5	0.374444	0.253397	1.09907	0.800681	0.3793	0.267621	1.58751	1.1693	0.468157	0.339644	1.45487	1.23233
ATAT1	0	0	0	0	0	0	0	0	0	0	0	0
ATAT1	0	0	0	0	0	0	0	0	0	0	0	0
ATAT1	0	0	0	0	0	0	0	0	0	0	0	0
ATAT1	0	0	0	0	0	0	0	0	0	0	0	0
ATAT1	0	0	0	0	0	0	0	0	0	0	0	0
ATAT1	0	0	0	0	0	0	0	0	0	0	0	0
ATAT1	3.68831	3.35761	5.46902	8.09246	5.0631	4.7827	4.66709	6.23643	5.42359	5.27909	3.97386	4.69943
ATCAY	0	0	0.00726993	0.00690518	0	0.0148851	0	0	0.00731514	0	0.00767215	0.0144762
ATE1	4.93801	5.48598	6.22263	7.05906	5.11724	6.02412	5.83241	6.46843	5.92075	6.50267	5.60925	7.48152
ATF1	9.04767	10.2406	7.7447	11.3707	9.26382	10.0064	7.58258	10.7627	9.46594	10.729	8.86963	10.4491
ATF2	12.4841	16.9523	14.4751	14.5601	13.1905	15.9667	14.2666	16.4654	15.185	15.7518	17.4706	15.6387
ATF3	1.49006	3.06395	1.07837	0.715878	2.29352	3.2198	0.907414	0.230572	1.05646	2.90347	1.57224	0.617387
ATF4	212.855	424.209	379.476	328.188	213.482	275.56	338.89	289.216	187.18	272.603	366.505	339.365
ATF5	7.01651	11.259	24.9957	14.2012	8.96527	10.4973	18.6104	14.1289	11.1001	13.0332	28.1662	20.881
ATF6	7.4698	6.59419	11.5763	9.7884	8.05458	6.37112	10.4824	9.2084	9.88496	7.83071	12.9649	9.67444
ATF6B	0	0	0	0	0	0	0	0	0	0	0	0
ATF6B	0	0	0	0	0	0	0	0	0	0	0	0
ATF6B	0	0	0	0	0	0	0	0	0	0	0	0
ATF6B	25.7154	30.7094	32.3286	39.399	29.3542	31.9354	27.8389	44.1685	24.4711	25.8353	28.7188	32.2261
ATF7	12.2909	17.119	9.92347	15.8484	15.1141	14.1022	10.1552	15.7359	15.9543	16.5262	12.5982	16.7343
ATF7IP	7.50214	7.01021	8.14329	8.08006	8.63292	7.19374	8.51072	9.52201	9.93062	7.68225	9.5577	8.40055
ATF7IP2	0.81943	0.350963	0.621804	0.433356	1.0701	0.574159	0.713298	0.802471	0.907015	0.475889	0.6558	0.527017
ATG10	2.60114	1.84643	1.81291	2.25677	1.94543	2.65248	2.26285	2.8593	2.66003	2.6408	2.21424	3.44033
ATG12	11.0602	13.5148	9.55587	12.4864	11.3356	12.4488	10.8758	12.678	13.5702	14.8505	11.0992	13.2219
ATG13	8.56897	10.3514	11.285	11.3977	10.2539	10.1581	10.5777	12.9451	12.3055	11.2612	11.8454	12.2786
ATG14	7.46021	9.76957	3.28966	6.11006	9.22615	9.44871	4.21286	5.66976	8.48918	9.89404	4.23912	5.83515
ATG16L1	5.03649	4.38394	7.61414	5.50411	4.65018	3.86814	6.38007	4.98667	5.24607	4.1539	6.85912	5.25674
ATG16L2	2.82642	1.47829	2.10668	2.9556	2.87478	1.98598	1.99682	1.42024	2.13633	1.36083	2.12277	2.16322
ATG2A	3.55707	3.71987	4.12061	4.4856	3.96719	3.89948	3.38522	4.11576	4.28418	3.96269	3.53285	3.98616
ATG2B	4.30726	4.0985	3.58074	5.975	5.40855	4.80256	4.34426	5.48901	5.89553	5.9033	4.24445	5.81056
ATG3	20.8284	23.9964	36.0101	34.0789	21.0736	22.4736	34.8433	38.3269	29.2382	23.4551	38.5156	35.8133
ATG4A	2.44679	1.40309	3.32303	3.08061	3.21375	2.32324	3.97098	3.61569	3.03034	2.38514	3.14849	3.34051
ATG4B	7.5949	7.14292	11.1753	11.362	8.90034	8.36345	9.93256	10.612	9.01748	7.91536	9.85196	9.64723
ATG4C	3.01693	3.06704	2.61205	3.27427	3.21959	2.83794	4.46191	3.94742	2.56005	3.55237	2.6501	3.42284
ATG4D	1.77763	1.94224	4.14945	3.05761	2.64117	2.34921	4.65108	3.22619	2.09601	1.78134	3.64294	3.72003
ATG5	6.01004	7.10922	8.47015	9.72341	8.14575	8.03216	11.4884	12.7618	7.21649	8.75968	8.85788	10.8406
ATG7	2.65325	3.75578	3.94257	4.2748	2.94261	3.16423	3.4456	4.4495	2.6126	3.03394	2.52397	4.24997
ATG9A	20.1759	23.4772	33.0147	27.5066	19.0305	18.8993	30.7781	27.1531	22.5596	19.9335	29.1313	26.8083
ATG9B	0.0625517	0.0930089	0.104478	0.106885	0.0328131	0.0905525	0.0400598	0.0132435	0	0.0737189	0.0169603	0.0400231
ATHL1	6.17353	6.56167	4.47731	6.14384	7.14153	7.60308	3.35634	3.18668	4.7578	4.94521	2.15473	2.25636
ATIC	18.0864	22.5858	26.9117	28.2928	19.5161	19.936	23.1542	29.5466	20.4194	22.1019	22.6882	29.1047
ATL1	5.30039	5.11864	5.90697	3.5061	5.34208	4.80118	7.17409	5.13899	6.65685	4.87514	6.31652	4.58096
ATL2	4.92449	5.20521	6.25333	4.82498	4.45547	5.1695	7.51445	4.78605	3.74443	5.15631	7.83291	5.6784
ATL3	24.4606	24.4745	34.398	28.5317	26.4423	23.2633	36.7419	30.5946	30.028	32.3513	41.0405	43.5889
ATM	7.34079	6.91404	3.72371	6.43001	8.90788	8.74482	5.66848	6.08096	7.43079	9.40114	4.82075	6.09795
ATMIN	13.5773	15.2312	13.0631	13.6931	13.4483	14.9228	14.865	15.9885	13.9554	16.5719	13.9958	16.1216
ATN1	36.801	46.119	55.1746	57.4018	43.1656	37.6336	39.159	45.9469	41.9249	35.9124	52.3895	41.3173
ATOH1	0	0	0	0	0	0	0	0	0	0	0	0
ATOH7	0.0313829	0	0.0556838	0.185814	0.0864349	0	0.0279002	0	0.0839174	0.064526	0.0292617	0.0840054
ATOH8	12.3625	5.72914	21.3755	22.7997	9.43833	4.15157	16.163	17.417	10.0224	3.07069	11.9474	15.4252
ATOX1	51.657	45.632	80.1381	54.462	56.7912	48.2807	58.9003	76.909	49.8464	42.8941	59.8123	65.3837
ATP10A	11.514	12.7562	39.0558	21.3961	12.1939	10.5425	29.7732	18.5168	15.0582	9.52266	32.8034	19.4991
ATP10B	0	0	0	0	0	0	0	0	0	0	0	0
ATP10D	5.3057	7.68882	3.10369	3.50913	5.95863	6.94098	3.36766	3.49701	6.85365	6.75938	3.3408	3.30762
ATP11A	3.40876	3.06845	3.54699	2.88494	2.72055	2.82887	2.86395	2.44801	3.09167	3.04154	3.13215	2.82532
ATP11B	10.4426	10.7737	8.9383	10.2472	14.5001	12.6899	17.1288	13.1273	18.6015	16.2791	17.5881	13.2501
ATP11C	6.48679	6.09539	13.5169	13.4094	7.44037	6.64009	12.3196	9.19915	9.85924	8.78988	16.1143	12.9001
ATP12A	0	0	0	0	0	0	0	0	0	0	0	0
ATP13A1	13.4816	15.8518	17.9134	12.5816	14.9869	13.3753	15.0203	12.8345	17.4033	14.1856	15.9777	15.3039
ATP13A2	8.31034	8.22408	17.0017	8.99317	9.16626	6.36981	11.9828	9.23606	11.0764	4.29204	14.0044	9.15257
ATP13A3	34.0451	21.4574	16.2921	26.4241	34.3448	37.236	19.0556	20.4363	31.89	32.6089	15.7059	18.8972
ATP13A4	0	0	0	0.00820361	0.00881729	0	0	0.00711407	0	0	0	0
ATP13A5	0	0	0	0	0	0	0	0	0	0	0	0
ATP1A1	98.4171	132.45	100.994	84.8959	92.4443	95.1119	95.1434	81.1325	107.65	93.9164	88.3025	89.1989
ATP1A1OS	2.22143	2.58794	1.68093	2.1127	1.58171	2.1425	1.1952	2.77216	1.86753	2.45706	1.24799	1.87872
ATP1A2	0.200534	0.0416378	0.0133721	0.0063499	0.0818183	0.0136839	0.0199891	0.0275474	0.107646	0	0.0211703	0.00665486
ATP1A3	0.140419	0.140458	1.36582	0.0798807	0.19336	0.140144	3.15466	0.216364	0.306504	0.0723732	2.69254	0.272399
ATP1A4	0	0	0.0193	0	0	0	0.0192485	0	0.0523986	0	0	0
ATP1B1	23.3409	19.8967	25.074	22.3153	22.3168	16.0248	40.907	25.5112	17.896	9.84952	24.3794	23.2717
ATP1B2	0.0626506	0.220557	0	0.0106881	0	0.1847	0.0448767	0.00926205	0.0113111	0.0258297	0.0118572	0.0224342
ATP1B3	35.7554	36.1559	39.2457	31.1986	34.8754	31.8405	45.5339	38.4784	39.3195	31.3587	37.8998	36.1063
ATP1B4	0	0	0	0	0	0	0	0	0	0	0	0
ATP2A1	0.0952509	0.0476365	0.147753	0.290878	0.0983722	0.120659	0.0736965	0.113017	0.0637009	0.145404	0.0333911	0.157867
ATP2A2	25.2844	26.8629	44.4003	39.1973	28.1279	25.9815	41.2252	42.6382	37.017	24.8538	37.0667	36.0765
ATP2A3	1.2866	1.6421	0.954129	1.09923	2.36789	2.49824	0.910741	1.86577	2.36641	2.33975	1.20446	1.92368
ATP2B1	7.48432	13.8998	10.8801	10.4791	10.1563	15.099	11.867	13.5782	6.8207	17.6777	9.67874	9.836
ATP2B2	0.00451239	0	0.0447656	0.0309052	0.00828496	0.00415663	0.0121583	0.00335405	0	0	0.0687604	0.00809069
ATP2B3	0.0125398	0.0351581	0.00564811	0	0	0.0173273	0.00562714	0.00930945	0.00568392	0	0	0.00561893
ATP2B4	34.9447	31.3819	57.5711	60.1532	34.2509	30.2434	52.9258	56.0637	43.3727	36.0107	57.94	55.9375
ATP2C1	21.7278	26.5158	17.8203	18.1095	21.6547	24.6791	20.0457	21.4857	21.5138	25.3531	16.0248	18.9425
ATP2C2	0.0369571	0	0.0110565	0.0210181	0.0113091	0	0.0220621	0	0	0	0	0.0330856
ATP4A	0	0	0	0	0.0107163	0.0215086	0	0	0.0105438	0.0120332	0	0
ATP4B	0.154045	0.098258	0.0546846	0	0	0.0567843	0.027396	0.0449789	0	0.0316756	0.057479	0
ATP5A1	111.788	161.133	120.6	169.531	112.216	137.316	123.21	210.315	107.784	150.73	94.7682	178.222
ATP5B	115.329	125.036	198.467	197.45	118.899	131.407	201.16	237.504	121.062	128.552	150.057	201.081
ATP5C1	50.5784	74.7209	66.6918	92.5559	50.7273	66.1181	71.1868	106.758	55.9314	72.748	70.8206	95.0996
ATP5D	73.2811	77.3869	74.8679	68.8209	64.3623	70.2806	53.7891	80.395	50.611	59.5536	56.1	87.4131
ATP5E	256.605	249.871	246.194	250.211	229.221	309.429	223.775	299.427	209.637	291.984	222.626	331.081
ATP5EP2	0.284719	0	0.224962	0	0	0	0.236518	0	0.222941	0	0	0
ATP5F1	38.2155	48.8344	47.0009	56.5868	38.7713	42.6723	52.0942	69.6219	44.6004	50.1658	43.5403	60.2475
ATP5G1	34.5678	34.7087	59.4737	58.8103	38.2757	30.7022	52.8266	82.6749	44.9219	32.005	35.861	67.6701
ATP5G2	110.928	181.253	119.144	144.446	98.0006	141.707	86.3322	172.364	82.9756	154.958	91.4773	151.207
ATP5G3	19.0715	19.4496	21.8607	24.3279	18.8753	21.6593	21.8969	34.4636	21.0322	23.4163	18.1069	26.9007
ATP5H	111.267	117.791	146.153	162.511	108.186	109.581	139.338	189.971	135.606	111.222	122.877	160.146
ATP5I	105.535	125.696	128.525	124.268	90.3904	118.518	115.816	181.312	93.9677	98.9014	87.9998	128.755
ATP5J	43.7076	42.5196	56.5001	69.2036	42.8938	45.2585	56.9125	87.3769	52.7854	46.8606	66.4987	61.7858
ATP5J2	112.043	116.166	165.049	183.514	113.527	114.951	142.56	233.728	123.087	114.912	153.065	192.582
ATP5J2-PTCD1	1.88e-08	1.09e-05	0.166266	0.264448	0.0987251	0.103456	2.86e-05	0.723063	0.624923	0.215844	7.84e-05	3.85e-06
ATP5L	36.9524	39.4675	38.8258	45.7529	34.9888	32.1331	37.4764	57.4805	43.152	40.9413	43.8492	49.6673
ATP5L2	0.138437	0.164366	0	0.0575777	0.190662	0.0638277	0.242693	0.0492362	0.120346	0.0707932	0	0
ATP5O	94.6152	110.46	92.2476	109.282	86.747	104.455	92.8518	143.438	93.4761	115.939	93.9304	152.164
ATP5S	2.1924	2.87076	1.57975	1.94618	2.74994	2.53738	1.88317	2.4434	2.43202	2.4685	1.86999	2.40945
ATP5SL	14.4205	22.2194	20.4456	19.0579	14.7944	16.589	16.3109	21.9857	14.0512	17.1618	15.6218	19.4374
ATP6AP1	69.366	99.4879	57.5995	52.5389	62.6287	80.5118	52.2427	62.2529	62.6414	58.4358	44.6637	53.234
ATP6AP1L	1.26968	1.47642	0.903972	1.73541	1.57726	0.8954	0.588014	0.846947	1.48802	1.22128	1.28	1.52123
ATP6AP2	144.114	134.339	74.2597	75.764	124.6	123.289	90.298	84.2391	118.504	114.652	63.2862	86.9196
ATP6V0A1	10.2685	8.76415	8.88846	8.40683	12.7052	10.1885	7.24742	8.54764	11.7505	9.7751	7.73131	7.03633
ATP6V0A2	1.85719	2.04933	2.55962	2.27787	2.4275	2.14135	3.40558	2.34227	2.72083	2.43609	2.69047	2.33682
ATP6V0A4	0.0693548	0.0332855	0.0870635	0	0	0.0383377	0.0248265	0.0307308	0.02502	0	0.0131116	0
ATP6V0B	38.5785	48.3266	40.0547	28.5213	46.8275	42.0087	40.2114	40.5273	34.8753	34.9472	27.6537	41.8262
ATP6V0C	117.301	121.973	156.885	109.048	110.318	115.968	114.954	113.358	127.293	91.9574	136.351	99.6212
ATP6V0CP3	0	0	0.0867897	0	0	0	0	0	0	0.103829	0	0.0898785
ATP6V0D1	29.3321	30.686	41.8096	32.3173	33.0701	30.0992	34.271	41.7227	38.5189	30.1632	32.7117	37.5583
ATP6V0D2	0.0909346	0.0145356	0	0	0.0667848	0.0335136	0	0	0	0	0	0
ATP6V0E1	219.305	181.48	174.925	126.004	213.143	169.183	146.005	144.074	247.956	178.087	138.581	150.811
ATP6V0E2	5.12489	3.86191	9.81393	7.35628	4.36792	2.82665	5.8584	8.72413	6.83397	2.79248	8.30846	7.55409
ATP6V1A	21.5584	21.5011	9.23045	15.1643	30.3562	33.5048	12.7613	17.4466	26.8632	36.6055	9.11461	17.0232
ATP6V1B1	0.36477	0.18205	0.203314	0.425865	0.355805	0.294097	0.244006	0.1004	0.306571	0.14079	0.107001	0.203725
ATP6V1B2	36.3655	44.7273	17.2336	23.2395	39.0794	43.6743	19.3761	23.5508	35.6404	47.841	14.9684	26.8715
ATP6V1C1	9.58771	11.2175	5.95097	6.9552	12.1217	12.6473	6.84624	7.72415	10.7945	13.3493	6.22067	8.15276
ATP6V1C2	0.0676836	0.346516	0.169966	0.161582	0.0621349	0.162128	0.0969269	0.129989	0.0854804	0.139505	0.0767975	0.133277
ATP6V1D	21.5674	22.1912	30.381	28.3053	21.3894	23.0643	30.1778	31.3097	22.5205	22.956	25.8011	27.0876
ATP6V1E1	67.5335	69.8122	64.5331	57.9085	57.9211	54.7255	54.0816	58.7804	65.9965	56.6399	47.9953	55.5405
ATP6V1E2	0.645947	0.764896	0.7352	0.945844	0.470316	0.574667	0.814682	1.21023	0.479405	0.550254	0.606588	0.915675
ATP6V1F	77.3564	90.141	88.0608	74.9624	75.1346	82.0432	63.0424	91.9185	78.6044	83.4006	72.8528	78.4877
ATP6V1G1	33.2207	31.5028	23.0753	24.3102	42.3246	39.1257	31.2033	29.7457	39.6142	39.8906	31.1831	32.5833
ATP6V1G2	0	0	0	0	0	0	0	0	0	0	0	0
ATP6V1G2	0	0	0	0	0	0	0	0	0	0	0	0
ATP6V1G2	0	0	0	0	0	0	0	0	0	0	0	0
ATP6V1G2	0	0	0	0	0	0	0	0	0	0	0	0
ATP6V1G2	0	0	0	0	0	0	0	0	0	0	0	0
ATP6V1G2	0	0	0	0	0	0	0	0	0	0	0	0
ATP6V1G2	1.09286	1.40101	0.785256	3.51927	0.764581	0.628422	0.733866	2.88683	0.897046	0.658529	0.597025	1.36977
ATP6V1G2-DDX39B	0	0	0	0	0	0	0	0	0	0	0	0
ATP6V1G2-DDX39B	0	0	0	0	0	0	0	0	0	0	0	0
ATP6V1G2-DDX39B	0	0	0	0	0	0	0	0	0	0	0	0
ATP6V1G2-DDX39B	0	0	0	0	0	0	0	0	0	0	0	0
ATP6V1G2-DDX39B	0	0	0	0	0	0	0	0	0	0	0	0
ATP6V1G2-DDX39B	0	0	0	0	0	0	0	0	0	0	0	0
ATP6V1G2-DDX39B	0	0	0	0	0	0	0	0	0	0	0	0
ATP6V1G2-DDX39B	0.403704	0.353426	6.13e-06	1.25247	0.244449	6.86e-05	6.95e-11	0.562255	0.982444	1.3343	1.03e-05	0.000153021
ATP6V1G3	0	0	0	0	0	0	0	0	0	0	0	0
ATP6V1H	19.3325	16.1184	18.1996	16.1692	21.67	17.0725	19.465	19.2846	19.0077	16.2056	14.8282	19.1103
ATP7A	3.31687	4.08832	1.9911	2.78295	3.67455	4.44459	2.41333	3.0133	3.35979	4.55186	2.06228	3.10815
ATP7B	0.817232	0.778552	0.654496	0.548955	0.833678	0.660842	0.657461	0.569658	0.861781	0.674457	0.472151	0.509986
ATP8A1	0.368908	0.53497	0.131297	0.335629	0.248887	0.281698	0.0435889	0.150952	0.285813	0.350585	0.0646988	0.130538
ATP8A2	0.073169	0.0651015	0.0365773	0.0277939	0.0373164	0.0524256	0.0510403	0.0542502	0.0368046	0.00838455	0.0540409	0.138388
ATP8B1	3.89046	8.42232	12.2993	11.5867	4.95758	9.85566	7.5313	8.79281	7.64922	11.8217	9.5431	11.1933
ATP8B2	75.451	69.2033	47.9735	51.1714	64.1711	50.052	41.8937	48.2724	74.6629	40.7752	41.5151	45.1936
ATP8B3	0.26364	0.147145	1.09998	0.655544	0.242023	0.21343	0.988851	0.343592	0.289366	0.197748	1.44917	0.472404
ATP8B4	0.762558	0.256857	0.0320836	0.0609383	0.477591	0.131303	0.134278	0.0317261	0.787758	0.183774	0.0609561	0.0510877
ATP8B5P	0	0	0.0152392	0.0144957	0	0.0156889	0	0.0407308	0.040135	0.0175401	0.0440979	0.0494128
ATP9A	8.75824	10.4348	5.35353	6.23917	8.50288	9.64836	5.26605	7.14582	9.66455	11.6669	5.74803	7.28261
ATP9B	3.89624	3.25484	3.34239	2.8056	4.05196	3.21654	3.65302	3.45792	4.29087	3.1636	3.22293	3.93663
ATPAF1	7.71404	7.19265	8.77531	9.69587	7.94891	7.18293	9.14667	10.3277	7.06928	6.45139	7.67567	9.14831
ATPAF1-AS1	0	0	0	0	0.0581521	0	0	0.0452289	0	0	0.0576218	0
ATPAF2	4.48679	3.74305	6.00377	5.79733	4.71535	5.0324	5.09464	5.93073	4.6101	4.73522	5.26458	5.82264
ATPBD4	1.45921	1.60595	1.62251	1.80149	1.71098	2.04346	1.66391	2.08825	1.40056	1.563	1.33795	2.07628
ATPIF1	52.5254	51.4345	64.0373	85.9257	49.4889	46.9011	68.7515	107.998	47.4021	44.0103	63.4632	71.1829
ATR	2.37017	1.88365	4.03859	3.77597	2.97509	2.76258	4.79108	3.96485	3.44129	3.08935	3.65202	3.6553
ATRIP	1.74151	1.80429	4.54031	2.82486	2.17865	2.15442	4.89868	3.10774	1.84855	1.67071	4.36287	3.31402
ATRN	16.3899	20.0936	14.761	14.8155	16.387	19.3056	16.5088	15.2258	17.4037	17.6455	14.7178	16.067
ATRNL1	0.228157	0.186482	0.0329202	0.0312504	0.71631	0.348882	0.168022	0.111925	0.227787	0.287211	0.0347635	0.0777231
ATRX	9.8468	11.1634	5.75307	10.9227	12.0417	12.0709	7.62359	11.4388	11.4015	14.115	7.20299	10.1437
ATXN1	3.81255	5.38469	1.9024	3.44701	4.81084	5.87161	2.8685	3.81795	4.19345	5.82476	2.92475	4.15948
ATXN10	19.8325	22.4495	26.7894	29.2445	21.5703	23.9158	24.9002	32.5451	20.2882	23.8449	22.0013	29.3604
ATXN1L	4.19786	4.53197	5.10761	4.64622	5.06936	5.8019	5.58427	4.4169	6.07078	6.29848	5.45067	5.02405
ATXN2	8.50566	9.33539	11.0241	11.5603	9.45441	8.75156	10.247	9.88129	10.5525	8.07741	12.9556	10.1541
ATXN2L	21.0406	31.9899	42.2425	38.4563	27.936	29.3789	29.6773	27.1169	23.0289	27.7057	37.9788	31.3803
ATXN3	3.51264	3.659	1.91818	3.1511	4.40268	4.96429	2.96426	2.94884	3.28557	4.77681	2.53873	3.36558
ATXN3L	0	0	0	0	0	0	0	0	0	0	0	0
ATXN7	3.05518	3.36151	3.64493	4.24317	3.71703	3.40097	3.93327	3.80561	4.07959	3.8765	4.12635	4.19659
ATXN7L1	2.06437	2.39279	1.60804	2.72423	2.85034	2.26383	1.69518	2.35043	3.12987	2.69412	1.84353	2.46011
ATXN7L2	0.705318	0.852813	0.873428	1.44648	0.747121	1.3497	0.985696	1.02541	0.666843	0.540158	0.664524	1.05132
ATXN7L3	11.0883	13.4673	16.4771	16.7738	12.8143	14.4964	13.644	17.9062	11.7649	15.0637	13.2436	16.1397
ATXN7L3B	18.3591	20.4219	14.517	22.0386	19.0652	19.8067	16.3353	21.3941	18.0925	23.382	12.875	21.0417
ATXN8OS	0	0	0	0	0	0	0	0	0	0	0	0
AUH	3.99355	4.72077	2.52745	4.35509	4.2466	3.65366	2.88916	4.72546	3.51459	4.34342	2.76494	4.77037
AUP1	34.4953	49.1165	52.1745	37.5188	37.1469	40.7955	38.9712	37.7491	43.3695	39.5976	48.7823	39.039
AURKA	1.46533	0.77702	43.3371	16.2845	2.2618	1.16388	42.6044	16.0481	2.79535	0.871834	44.1554	16.6329
AURKAIP1	30.11	33.8204	55.8943	42.2064	30.6824	27.9131	53.0559	60.136	30.0621	27.0267	43.81	54.58
AURKAPS1	0.0298595	0.0238117	0.145832	0.0252734	0	0.0550334	0.119525	0.0654314	0.0532836	0.0307033	0.0975604	0.0532993
AURKB	1.47726	0.649916	28.3937	12.3554	1.78455	0.967418	19.0242	13.4338	2.27554	0.878343	21.1541	12.8521
AURKC	0.133644	0.141707	0.196053	0.149846	0.568626	0.205319	0.4328	0.161087	0.204079	0.182863	0.164466	0.0793134
AUTS2	19.656	21.1364	12.6619	20.9882	20.5698	12.9882	9.47867	14.4319	19.6801	13.8439	11.5581	12.1211
AVEN	8.48949	9.54476	9.80197	7.59138	7.90406	10.4773	10.0595	9.0487	7.78805	11.0118	11.1163	12.2084
AVIL	0.647103	0.33756	0.44143	0.959296	0.67154	0.233287	0.629417	0.425883	0.380571	0.260934	0.598313	0.629498
AVL9	3.72164	5.46522	4.52474	5.61509	4.89767	6.19921	4.68442	6.72172	4.15418	7.77899	4.59368	7.36154
AVP	0.101965	0	0	0	0	0	0	0	0	0	0	0
AVPI1	36.6404	21.43	17.1246	13.5774	33.3608	14.0027	13.0486	12.5638	45.8184	9.12046	14.0799	11.6029
AVPR1A	0	0	0	0.00845395	0	0	0	0	0	0	0	0
AVPR1B	0	0	0	0	0	0	0	0	0	0	0	0
AVPR2	0.0284553	0	0	0	0.0261233	0.0262212	0	0.0208043	0	0	0	0
AWAT1	0	0	0	0	0	0	0	0	0.0297408	0	0	0
AWAT2	0	0.0164252	0	0	0	0.0189445	0.0183536	0	0	0.0211685	0	0
AXDND1	0.0227773	0	0.0102273	0.0971943	0.0104549	0.0104919	0.0102015	0.00842493	0	0	0	0
AXIN1	4.9224	7.24792	7.55938	4.89545	6.23914	6.48373	6.00295	5.09742	4.8491	6.13962	6.47874	5.91361
AXIN2	2.5041	2.86705	2.6786	3.04226	1.99585	2.11016	1.74864	3.14133	2.05414	3.05235	2.04354	2.5036
AXL	66.3483	49.8897	154.916	127.645	59.084	44.8291	117.385	112.097	69.116	42.9841	155.465	128.405
AZGP1	0.151106	0.210559	0	0	0	0	0	0	0	0	0	0
AZGP1P1	0	0	0	0	0	0	0	0	0	0	0	0
AZI1	1.87996	2.23575	3.7479	2.92551	1.65501	2.21204	1.95143	2.17901	1.5635	1.77076	2.56486	2.0741
AZI2	25.9114	26.6208	17.3945	20.9128	23.4155	24.373	19.06	22.8962	26.5739	26.2026	18.2855	22.7793
AZIN1	28.0645	30.7328	28.5082	27.0908	31.6517	28.5258	33.8006	28.9355	25.7024	34.7903	29.481	31.1769
AZU1	0.172783	0	0.0502984	0	0.0528794	0	0.0507028	0	0	0	0	0
B2M	991.279	932.445	495.968	547.736	1130.64	972.349	637.768	672.169	1197.57	988.305	540.847	626.754
B3GALNT1	10.1254	11.7022	6.20641	10.2743	10.3001	8.81733	7.12396	11.1792	9.25181	10.3621	5.06314	8.93887
B3GALNT2	4.91251	4.37659	6.5001	7.13898	4.50972	3.3304	6.42141	6.13458	6.42677	4.27224	6.40341	7.85623
B3GALT1	0.180824	0.337092	0	0.01708	0.0737791	0.203634	0	0	0.0902224	0.103435	0	0
B3GALT2	0.327941	0.0374893	0.115673	0.0699586	0.172031	0.0863204	0.178331	0.103948	0.296201	0.0845118	0.199627	0.272646
B3GALT4	0	0	0	0	0	0	0	0	0	0	0	0
B3GALT4	0	0	0	0	0	0	0	0	0	0	0	0
B3GALT4	0	0	0	0	0	0	0	0	0	0	0	0
B3GALT4	0	0	0	0	0	0	0	0	0	0	0	0
B3GALT4	4.60695	4.46677	1.71567	1.83885	3.54093	2.69032	1.95599	2.43109	3.61608	2.75531	1.62916	2.32006
B3GALT5	0.0324314	0.155582	0.0725968	0.800946	0.0744233	0.119318	0.15949	1.37892	0.0584072	0.150348	0.0306006	0.525339
B3GALT6	9.59412	11.2657	13.3834	10.5538	9.92253	11.091	10.6728	11.1335	8.49476	10.7141	10.4218	12.524
B3GALTL	3.70585	4.83244	5.1898	4.24778	3.19609	3.47686	5.24467	3.92184	5.39789	4.00208	5.8175	5.0049
B3GAT1	0	0	0	0.0201332	0	0.0108686	0	0	0	0.0364832	0	0
B3GAT2	0.505724	1.1564	0.635433	0.565981	1.09738	0.656626	0.348521	0.657931	0.947836	0.946373	0.45307	0.636771
B3GAT3	15.9232	22.7823	16.3954	16.4654	14.9737	17.9085	12.3302	21.8611	13.5367	19.3921	10.7541	18.487
B3GNT1	8.97478	12.7315	11.0727	11.4928	9.03593	10.5513	10.522	15.0246	9.15634	10.2418	9.82787	12.3928
B3GNT2	3.3815	3.88935	3.63777	4.13023	3.57208	4.6803	5.41351	5.50163	5.71745	6.49061	4.03808	4.94598
B3GNT3	0	0	0	0	0	0	0	0	0	0.0321878	0	0
B3GNT4	0.153193	0.244294	0	0.0777714	0.112513	0.395289	0.0272461	0.134206	0	0.252008	0.0285843	0.0546825
B3GNT5	0.758344	1.73327	0.224211	0.877676	1.04425	2.0407	0.232516	1.13048	0.586501	2.21196	0.113537	0.759612
B3GNT6	0	0	0	0	0	0	0	0	0	0	0	0
B3GNT7	1.6482	3.19672	0.154174	0.478631	0.69349	1.64496	0.0820203	0.177805	0.299858	0.873125	0.0325213	0.143477
B3GNT8	2.27564	1.87363	0.739482	0.442617	1.19691	0.961069	0.422701	0.38253	1.40169	1.36612	0.911646	0.635374
B3GNT9	19.9124	17.8071	20.2276	23.4668	21.0069	17.2019	19.0585	25.5479	18.7151	17.7946	15.1167	21.4437
B3GNTL1	1.18578	0.836902	2.55098	1.68886	1.77292	1.71728	2.25686	1.30799	1.11545	1.70607	2.08087	2.02449
B4GALNT1	0.419587	0.380365	0.927966	0.381516	0.320991	0.34791	1.02632	0.640335	0.542365	0.490034	0.475917	0.300419
B4GALNT2	0	0	0	0	0	0	0	0	0	0	0	0
B4GALNT3	3.23468	4.7306	1.17447	0.506459	1.56816	0.680831	0.791986	0.0447885	1.52058	0.387115	0.756893	0.206078
B4GALNT4	0.928206	2.99018	0.530228	1.06961	0.0774644	1.52147	0.151135	0.873522	0.130625	1.18043	0.0684693	0.248224
B4GALT1	159.704	86.2098	125.609	109.995	142.482	96.0554	150.614	140.182	160.195	106.359	132.035	116.229
B4GALT2	35.5881	35.4659	57.3848	45.7224	31.9493	35.8404	51.3877	57.0296	31.9089	33.5359	56.2643	56.737
B4GALT3	9.50285	10.5301	10.3523	8.0804	11.0273	11.7352	9.52242	10.0322	7.99427	10.3406	9.15485	8.94815
B4GALT4	11.6281	7.38221	22.3537	8.34738	10.0707	7.62549	32.4308	9.78222	12.2315	6.93858	24.5531	11.0164
B4GALT5	9.18796	19.3529	10.1215	9.11278	9.86945	15.6078	8.64924	10.6885	15.2409	17.7569	8.61482	9.8166
B4GALT6	3.50703	3.83236	2.01953	2.17169	2.63624	2.87177	1.92951	1.89634	2.68382	3.41579	1.34301	2.07933
B4GALT7	13.8568	11.2453	14.0949	12.6318	12.0756	11.8087	12.6222	15.3554	9.48278	8.09256	10.1451	14.376
B7H6	1.16713	2.15285	0.909304	0.938981	2.12547	2.06893	1.23434	1.17087	1.65856	2.44703	1.35588	1.5322
B9D1	8.77601	8.25805	6.49035	10.1656	7.77348	6.37934	5.74778	14.9751	5.86934	5.01452	4.11663	9.69583
B9D2	1.95757	3.96636	3.73763	2.99838	2.51618	2.34589	3.93328	3.52872	3.01802	1.95746	3.73635	3.30853
BAALC	0.43438	2.61456	0.239519	1.76524	0.763378	5.92124	0.438365	8.0186	0.133834	8.11468	0.448829	5.99056
BAAT	0	0.0296453	0.0221687	0.0316068	0	0	0.0221177	0.00913008	0	0.0127295	0.0116885	0
BABAM1	21.3627	22.6522	34.4233	35.927	23.1083	22.2912	32.2774	45.0165	26.6349	21.8277	33.0907	40.5335
BACE1	28.9528	32.122	26.1595	34.4113	30.0349	24.9719	27.3961	33.0303	37.7692	29.1895	27.1412	32.0053
BACE1-AS	1.32223	2.20319	1.20689	2.02574	1.72521	1.41178	1.03686	2.02906	2.23785	1.92162	0.567121	2.46728
BACE2	40.3172	38.7357	22.4372	23.318	24.0007	21.6031	15.2752	17.0456	38.3372	29.2001	17.401	21.556
BACH1	7.00651	8.38666	4.35028	4.6671	8.22828	8.22133	5.26834	4.57077	9.69622	11.4132	6.04238	5.63856
BACH2	0.563626	0.566723	0.0945737	0.0739303	0.381387	0.370274	0.0667115	0.139661	0.571114	0.721341	0.0957115	0.215432
BAD	34.2167	43.6017	30.2531	28.699	32.566	32.4129	30.0025	37.6069	31.1497	31.734	27.6483	37.9579
BAG1	7.48867	8.85406	6.22004	5.53708	7.41331	7.89154	6.60477	9.02453	7.80037	7.09368	5.16601	7.4226
BAG2	26.871	7.8886	30.1091	32.093	31.0469	10.8827	25.4291	25.8042	48.9728	17.6714	27.18	32.0049
BAG3	21.0248	24.1359	37.1792	29.5991	17.866	20.4131	28.0451	28.1868	23.9729	16.9632	34.6422	25.3552
BAG4	5.58174	5.62884	5.62419	8.52376	6.72721	5.9543	6.59103	9.47151	6.7895	6.7067	6.70057	7.72665
BAG5	7.45846	7.96617	8.97898	9.50705	7.65187	7.04878	9.33273	9.629	8.6401	8.01761	8.63161	9.65242
BAG6	0	0	0	0	0	0	0	0	0	0	0	0
BAG6	0	0	0	0	0	0	0	0	0	0	0	0
BAG6	0	0	0	0	0	0	0	0	0	0	0	0
BAG6	0	0	0	0	0	0	0	0	0	0	0	0
BAG6	0	0	0	0	0	0	0	0	0	0	0	0
BAG6	0	0	0	0	0	0	0	0	0	0	0	0
BAG6	41.953	54.775	51.9465	55.3452	46.0413	62.4768	41.8674	60.4143	41.4342	46.4727	41.621	48.6285
BAGE	0	0	0	0	0	0	0	0	0	0	0	0
BAGE3	3.16e-06	2.5e-06	0	0	2.34e-06	2.83e-06	2.66e-06	1.92e-06	2.86e-06	2.62e-06	2.38e-06	2.16e-06
BAGE4	0.0123691	0.0049486	0	0	0.02263	0.0113967	0.011018	0.0180603	0.0110687	0.0127141	0.0288367	0.0220111
BAGE5	0.0131848	0.00524744	0	0	0.0242933	0.0121506	0.0117501	0.0193835	0.0117972	0.013578	0.0310068	0.0236407
BAHCC1	2.65176	2.85022	4.53485	4.67504	2.77797	2.33132	4.07411	2.56781	3.70032	2.60764	5.64021	3.73754
BAHD1	3.29967	3.77091	3.41461	3.23608	4.11629	3.87256	2.60984	2.6794	3.61559	3.26277	3.07105	3.07718
BAI1	0.0659474	0.0528166	0.105547	0.0375896	0.0874466	0.0472507	0.00657382	0.0217436	0.0464662	0.0302314	0.0139252	0.0459594
BAI2	0.464222	0.449734	1.16603	1.29945	0.687352	0.455234	0.759013	1.42181	0.630746	0.51742	0.697143	1.05999
BAI3	0.0287181	0.00575017	0	0	0.00659082	0	0	0	0.00650465	0	0	0
BAIAP2	4.16661	5.00861	9.17941	10.4316	3.6326	3.65048	6.6225	6.72108	2.72502	3.76718	6.32906	6.44758
BAIAP2L1	10.5276	7.53916	3.82445	5.29264	11.1266	8.60601	4.43196	6.13382	7.73564	7.13806	3.48804	5.34031
BAIAP2L2	0.732023	0.536083	1.74346	0.604948	0.560021	0.487127	0.853187	0.418597	0.766888	0.272167	1.14745	0.908918
BAIAP3	0.00911613	0.0292008	0.0574006	0.0763988	0.0251112	0.0333349	0.00817311	0.067031	0.0164993	0.0188039	0.0173025	0.0571752
BAK1	3.80821	3.75583	8.2222	6.3575	5.55367	4.95259	8.83744	10.0655	5.07775	5.18743	7.9685	8.84893
BAMBI	22.9673	17.7245	22.2297	12.48	11.5729	7.98456	10.1831	4.96933	10.7156	6.01451	8.79682	8.50773
BANF1	45.6619	55.6359	87.8118	92.5725	48.0047	43.2837	75.4712	101.949	49.3982	50.3325	88.4089	90.5739
BANF2	0	0	0	0	0	0.261987	0	0	0	0	0	0
BANK1	2.27925	2.62639	0.457923	0.681468	2.15612	2.41165	0.593205	0.573819	2.48498	2.71106	0.404551	0.917527
BANP	4.09317	5.2199	3.64366	4.38033	4.28219	4.77914	3.88588	3.87752	3.49582	5.08714	3.42471	3.90115
BAP1	13.9844	15.8638	21.8471	17.4211	15.9437	14.8367	19.5723	17.9281	16.5985	14.6545	18.9598	18.6987
BARD1	0.510166	0.960481	4.39046	2.10195	1.08777	0.788446	3.44291	2.64473	1.17051	0.915467	4.0986	2.7678
BARHL1	0	0	0	0	0	0	0	0	0	0	0	0.0415236
BARHL2	0	0	0	0	0	0	0	0	0	0	0	0
BARX1	57.3104	77.6104	51.4312	58.0543	44.9431	53.9068	42.2494	64.6131	28.6579	29.0109	21.1106	24.8455
BARX2	0.101459	0.0404891	0	0	0.209574	0.0701183	0	0	0.0226996	0.0260975	0	0
BASP1	119.878	114.433	85.7237	83.9872	137.802	127.793	71.8747	91.436	175.865	167.683	86.7706	89.4188
BASP1P1	0	0	0	0	0	0	0	0	0	0	0	0
BATF	0.608227	2.06245	0.386842	0.509043	1.8276	1.37635	0.243595	1.03217	1.1642	0.793223	0.050614	0.245655
BATF2	0.1631	1.92193	0.418789	0.72783	0.299464	0.695043	0.236604	0.7944	0.256293	0.608733	0.21091	0.309842
BATF3	0.0522376	0.414807	0.228831	0.306446	0.0479606	0.577875	0.138237	0.375819	0.0459201	0.321299	0.143786	0.139322
BAX	32.9081	45.0043	45.883	47.0276	43.6715	47.6525	41.0239	63.153	32.5979	51.2584	37.4201	65.262
BAZ1A	5.20882	4.76332	6.94192	7.49043	6.42886	6.88116	7.24939	7.06601	6.61526	8.40573	6.6854	7.10656
BAZ1B	14.0714	16.372	24.0406	24.0557	16.5474	15.9183	25.2306	25.1669	17.9276	18.0565	25.1266	24.1739
BAZ2A	6.59209	7.16826	6.31894	10.0163	7.4754	6.76625	6.66909	7.09669	7.19721	6.75603	6.77477	6.56498
BAZ2B	1.93627	2.33308	1.29937	2.71042	2.68648	2.63706	1.67269	3.09988	2.98909	2.8728	1.87606	2.79468
BBC3	2.08231	4.25057	2.00817	2.99816	3.22595	4.1712	2.0302	6.48037	2.36894	4.64094	2.45563	7.31687
BBIP1	8.47222	11.3956	8.9199	11.6201	7.76215	10.6565	10.7567	11.9824	9.64605	11.3871	10.669	10.0055
BBOX1	0.0235318	0	0	0	0	0.1301	0	0.0172631	0	0.0968712	0	0
BBS1	13.2321	10.4486	7.62084	9.60881	11.5621	9.16851	6.57261	8.90353	11.4879	8.12707	6.71253	8.14473
BBS10	5.36598	5.34208	3.5278	6.77467	5.62825	6.34219	4.72324	7.2951	5.4961	6.42746	4.18161	6.01857
BBS12	1.87008	2.66209	1.27284	1.6059	2.01276	2.3645	2.21686	2.58287	2.02527	2.04703	1.93995	2.21661
BBS2	15.683	16.9592	10.937	17.466	15.102	15.0176	9.93863	17.5919	14.3502	18.1129	8.68493	16.7539
BBS4	7.24015	4.86786	6.97309	9.25409	6.88531	5.2936	7.45692	10.5832	7.33731	5.22706	6.34139	8.37046
BBS5	4.65521	3.61251	4.84877	4.41688	5.05391	3.84218	5.61145	4.31747	4.2661	4.05164	4.23554	5.10008
BBS7	4.47467	5.82868	6.0169	6.08121	4.48025	5.32529	5.98532	6.24595	5.52882	7.57589	5.63398	5.48536
BBS9	3.82471	4.53859	3.36122	4.72437	3.60532	4.46509	3.47139	4.9688	4.78469	6.29726	3.66465	5.17726
BBX	9.06574	9.90225	5.41283	8.63369	8.66331	7.88048	6.51099	8.723	10.6433	9.87698	6.59986	9.7109
BCAM	7.72495	6.04756	7.84293	7.37012	6.26407	4.59254	3.49025	8.37114	5.26336	2.45776	3.13164	5.15384
BCAN	0.0120098	0.0288298	0	0	0.0110252	0	0	0	0.0325358	0.0247588	0	0
BCAP29	8.05938	11.68	9.4913	9.26425	9.04557	11.1359	11.6578	10.083	12.0496	15.3972	11.9987	9.05866
BCAP31	62.9776	60.1234	81.8403	55.6539	59.5976	57.1735	62.5743	66.3685	67.027	59.7925	60.9738	63.4944
BCAR1	22.3035	25.449	26.7781	23.6588	26.6909	37.6626	16.9348	20.6207	26.0292	25.8417	19.2418	19.6589
BCAR3	8.0923	7.92294	12.6439	5.23178	7.6838	7.45536	9.83588	7.42468	8.41117	8.40809	12.0931	8.34416
BCAR4	0	0	0	0	0	0	0	0	0	0	0	0
BCAS1	0.0119764	0.00958327	0	0	0.0109945	0.0110335	0	0.0177123	0.0108153	0.012345	0.0226764	0
BCAS2	13.2844	15.8125	19.0118	22.2679	16.1164	16.3806	20.1101	27.0948	18.7705	17.0218	18.4384	22.1562
BCAS3	6.19633	5.63568	6.13929	7.57104	6.41117	4.7753	5.06245	6.63165	6.69943	5.09223	4.66487	6.36184
BCAS4	3.87177	2.51945	3.65095	5.50001	3.47165	2.09506	2.72845	5.85144	2.07706	1.84391	2.10345	5.53809
BCAT1	19.2541	26.6582	20.719	29.5603	23.1034	36.209	28.9657	33.6656	23.1963	32.5619	26.1631	32.1342
BCAT2	11.5925	12.5662	13.6008	12.9361	11.2293	13.4092	12.3138	16.4121	10.7258	12.3081	10.6189	14.5963
BCCIP	12.864	13.2959	20.5822	30.8482	14.8945	13.4031	24.0495	33.816	16.0707	16.3372	20.0334	26.9422
BCDIN3D	1.24825	1.54301	1.80225	2.02728	1.47761	1.60714	1.78354	2.33941	1.60289	1.7102	1.8463	1.60968
BCHE	0	0	0	0	0	0	0	0	0	0	0	0
BCKDHA	10.633	13.2019	10.3216	14.8	11.8229	11.7976	9.65246	17.929	9.01792	11.1985	9.13278	16.1732
BCKDHB	6.818	6.83688	6.28239	6.21216	7.73659	6.64179	7.80504	9.26316	8.06789	6.23892	6.71576	8.77469
BCKDK	20.9557	25.3245	28.2607	28.1315	20.7065	25.2785	19.6929	30.6528	18.0566	22.6422	21.8618	25.4542
BCL10	6.91246	9.06808	7.04871	9.86121	7.48827	8.79864	9.18958	11.1114	7.1388	11.0689	9.20937	9.31082
BCL11A	0.136764	0.634921	0.0911886	0.661921	0.00956652	0.22326	0	0.0806339	0.00942058	0.200791	0.0436797	0.0815578
BCL11B	0	0	0	0.00900863	0	0.0290913	0	0.00782044	0	0.0543045	0	0
BCL2	1.57425	1.04262	0.66051	0.368019	2.43515	0.978607	0.696964	0.283529	1.59017	1.29956	0.656142	0.399927
BCL2A1	0.950216	7.61326	0.0521696	0.149888	0.585722	9.06075	0	0.128449	0.523209	4.63828	0	0.371758
BCL2L1	18.476	27.0566	31.3546	29.0395	27.9679	32.6739	27.1393	43.6576	25.4723	28.7361	25.56	30.5484
BCL2L10	0.119633	0.189724	0	0.299776	0	0.0551498	0	0.0428163	0.0523209	0	0	0.106217
BCL2L11	1.3507	2.99076	0.392911	1.25583	2.24649	3.12173	0.426081	1.69829	1.59908	3.87102	0.557569	1.62801
BCL2L12	2.90278	3.2173	10.7532	6.63643	3.39172	3.11686	9.64468	6.9489	2.92212	3.505	9.11098	7.15758
BCL2L13	11.7532	13.2131	10.9376	12.4056	13.4984	12.5127	12.8053	15.3516	14.7744	13.0215	12.5546	14.4952
BCL2L14	0	0.0752389	0	0	0	0	0	0	0.0422147	0	0	0
BCL2L15	0.0245597	0.0131109	0.0220986	0.0489771	0.0450919	0.00754159	0.0220264	0.0364175	0.0148239	0.0253288	0.0310944	0.0146686
BCL2L2	7.70945	9.9335	8.75534	7.79661	7.96928	9.43825	8.25701	7.81246	7.49477	8.63666	7.08688	7.85839
BCL2L2-PABPN1	16.6036	21.7455	21.4251	27.3688	18.0971	21.4106	18.8013	25.544	16.243	21.798	17.4387	20.1215
BCL3	30.2662	43.586	41.6409	53.0933	33.7415	34.5478	29.4718	39.4467	33.7587	34.0434	33.3754	38.3774
BCL6	38.558	34.6205	8.59205	15.007	39.0985	31.3139	9.28133	13.1945	29.1048	33.1031	9.26	15.0394
BCL6B	0	0.00943778	0.0635331	0.0201274	0.0757905	0.054328	0.0633789	0.0348899	0.0213042	0.024315	0.0670036	0.0105596
BCL7A	1.51069	2.00889	2.12016	2.02603	2.27043	2.83304	1.52428	2.22404	1.70095	3.45646	1.85047	2.2042
BCL7B	12.5205	18.8982	32.6199	21.029	15.4676	18.9388	23.2481	25.6993	17.2673	17.0781	30.0385	23.6594
BCL7C	28.2414	45.657	52.7793	51.9261	26.1599	37.8175	36.921	57.1015	25.8052	32.115	44.9739	52.6247
BCL9	2.60635	3.47103	2.13954	3.51419	3.29969	3.13423	2.22385	3.34528	3.45075	3.80778	2.28301	3.20444
BCL9L	16.7185	16.4303	17.27	22.8487	17.9568	14.6674	12.2595	17.1017	20.0532	14.1619	15.805	18.2749
BCLAF1	14.4345	15.5746	21.9741	26.7204	17.0771	14.7148	22.8496	26.5799	18.3672	18.0614	23.608	22.0013
BCMO1	0	0	0	0	0.0487836	0	0	0.0130465	0.0318679	0	0	0
BCO2	0.196961	0.095193	0.0814476	0.0903588	0.12518	0.11167	0.013552	0.0558949	0.109221	0.202935	0.0572302	0.0406708
BCOR	4.78305	4.08067	6.55864	8.12261	4.65391	4.09739	4.89662	5.45162	5.13603	3.26811	5.13886	5.28737
BCORL1	1.53039	1.68134	2.01809	1.73313	2.06602	1.69482	1.97999	1.74469	1.57171	1.51502	1.99149	1.64904
BCORP1	0	0	0	0	0	0	0	0	0	0.0349538	0	0.0101201
BCR	3.78442	6.66398	6.01524	6.51385	3.621	4.33089	4.15801	6.06666	5.18023	4.13899	5.32951	5.4654
BCRP2	0.177286	0.413966	0.247721	0.457445	0.656681	0.680373	0.426111	0.692717	0.564118	0.769059	0.701309	0.620386
BCRP3	0.212417	0.112869	0.120707	0.16115	0.280021	0.200779	0.0677573	0.183448	0.18917	0.195943	0.0761002	0.143332
BCS1L	4.88735	4.5263	8.89451	10.4139	5.46463	4.95321	7.67309	8.34872	5.69654	5.59482	7.22986	9.49526
BCYRN1	3.19935	2.2958	8.32662	10.405	5.89023	0	17.9759	20.0704	3.84047	5.20133	12.1129	28.8746
BDAG1	0.136598	0.360336	0.115266	0.266281	0.334825	0.268197	0.370701	0.189997	0.324244	0.284943	0.259362	0.278137
BDH1	1.51887	1.56453	0.209479	0.720413	1.67005	1.99828	0.208995	0.845037	1.82387	2.47931	0.159576	0.934757
BDH2	8.05186	7.23765	3.29116	6.0861	8.25439	6.96543	3.28521	6.78691	9.76129	7.1946	2.32197	5.2652
BDKRB1	19.6376	14.6397	29.3422	40.427	16.9106	18.4391	28.0326	33.4879	29.5022	24.3063	30.7748	36.6553
BDKRB2	12.406	8.0735	6.01161	14.6009	14.8675	8.54237	6.60857	10.0724	15.5945	8.82396	6.01726	13.8388
BDNF	1.25773	1.06662	4.98016	4.62793	0.887655	0.803462	3.3036	5.83202	1.1222	0.876644	2.18882	3.01334
BDNF-AS1	1.78627	0.778828	0.216463	0.92099	1.24359	1.21275	0.570713	1.07385	1.29153	1.05026	0.373671	0.969152
BDP1	2.63228	3.3881	2.65276	3.65112	3.88728	4.50023	4.66234	4.24822	3.98235	4.50279	4.85032	3.66529
BEAN1	0.118157	0.121638	0.0227371	0	0.0964184	0.0725716	0	0.0315181	0.0592328	0.122126	0.0124174	0.0352547
BECN1	18.5641	22.3764	22.2522	25.019	18.5001	18.6803	22.4059	29.1376	23.4052	20.7482	21.7474	28.4607
BEGAIN	2.0835	1.20832	1.36718	1.53057	1.85393	1.39157	1.02154	0.961697	0.787782	0.999416	0.300182	0.626045
BEND2	0	0	0	0	0	0	0	0	0	0	0	0
BEND3	0.392317	0.367467	0.641684	0.397584	0.393392	0.678313	0.590509	0.524342	0.372134	0.579065	0.642989	0.643712
BEND4	0	0	0	0.00388437	0	0	0	0.0067457	0	0	0	0
BEND5	0.498271	2.01294	0.0944846	0	0.882229	1.47606	0.0315911	0.310745	0.221438	1.0239	0	0.0634661
BEND6	3.70381	6.55328	3.30313	5.8665	4.23939	5.86647	3.38273	6.25383	5.97674	10.0673	4.8795	7.86856
BEND7	1.06453	0.762063	2.26479	0.730796	0.95106	0.68123	1.59059	0.443279	1.13911	1.23886	2.2019	0.570306
BEST1	0.821149	0.780693	1.60983	0.772077	1.33036	1.02113	1.62372	0.338406	1.2126	0.596484	1.67855	0.932996
BEST2	0	0.0185196	0	0.01969	0	0	0.0413673	0.0170191	0	0	0.0217649	0.0207247
BEST3	0	0.0117452	0	0	0	0.0135302	0	0	0.0132378	0	0	0
BEST4	0.37567	0.0500157	0.204976	0.301513	0.17244	0.0769209	0.111769	0.107371	0.0936715	0.150407	0.039241	0.167907
BET1	4.03764	4.25141	3.76849	7.07178	5.08086	4.80799	5.37117	7.26246	4.9797	6.41121	5.23239	6.58838
BET1L	26.4005	32.4317	32.4014	29.385	26.4753	25.5285	29.3237	37.4891	20.3397	19.8846	24.5137	26.9089
BET3L	0.0446023	0	0	0	0	0	0.118369	0.0322544	0.0788135	0	0	0
BEX1	0.0622174	0	0	0.0519132	0	0.114731	0.0546786	0.0889267	0.0543352	0.127387	0	0
BEX2	0.511064	1.39734	0.17186	0.109829	0.377453	0.379024	0.173562	0.0841367	0.154218	0.300755	0.393249	0.730135
BEX4	21.1699	27.8637	9.89712	18.6338	17.4681	20.9095	6.63064	12.65	18.8468	25.9642	9.68401	15.5512
BEX5	1.26979	1.69353	0.29023	0.278249	0.184084	0.677863	0.0586321	0.238068	0.69826	0.54699	0.0606396	0.177791
BFAR	18.7559	23.2837	20.8215	19.3005	17.6498	16.7832	23.8113	20.0375	16.7045	19.0862	21.1604	20.8814
BFSP1	0.628518	0.799247	0.404909	0.597364	0.766405	0.708023	0.853312	0.764941	1.03589	0.717364	0.685614	0.684191
BFSP2	0	0	0	0	0	0	0	0	0	0	0	0
BGLAP	7.94e-22	4.41e-19	8.2e-21	4.56e-24	5.12e-50	3e-50	2.45e-16	2.26e-27	1.1e-25	2.41e-26	1.25e-11	2.49e-28
BGN	1314.36	3817.96	1104.46	1312.56	1195.1	2878.56	933.07	1420.72	992.189	2491.44	1129.34	1444.96
BHLHA15	0	0	0.0714106	0.0686319	0	0.076555	0.0723882	0.175522	0	0	0.148811	0.0733982
BHLHA9	0	0	0	0	0	0	0.0720889	0	0	0	0	0
BHLHB9	2.95622	2.74491	1.09249	2.10469	2.72728	2.50568	1.43318	2.33967	2.72681	2.85673	0.981943	2.02126
BHLHE22	0	0	0	0	0	0	0	0	0.0110803	0	0	0
BHLHE23	0	0	0	0	0	0	0	0	0	0	0	0
BHLHE40	64.1724	96.3399	53.314	42.2588	69.4007	80.6861	43.0224	38.0626	53.7126	61.2865	44.1859	29.7597
BHLHE41	6.29325	5.30827	0.157302	0.439097	2.36115	2.80306	0.117667	0.121486	4.79697	4.45125	0.15555	0.323421
BHMT	0.0599941	0.027405	0.529203	0.0218867	0.125889	0.078965	0.260458	0.0252604	0.493613	0.0353126	1.07476	0.137993
BHMT2	1.70529	0.629517	1.70786	0.554213	1.74243	1.0955	2.14079	0.694481	1.7222	0.9932	1.84201	0.618141
BICC1	27.0954	22.6062	19.4075	26.7226	27.8452	22.8056	18.1755	23.9571	39.4917	34.7955	24.8644	31.0756
BICD1	1.89641	2.02049	2.61393	3.31956	2.74816	3.04579	2.81097	3.12392	3.02855	3.01276	2.81475	3.73224
BICD2	6.6661	8.34103	10.6518	7.86827	8.06469	9.1448	10.9326	8.38624	8.3537	8.96983	9.85018	9.60057
BID	2.87709	3.2267	3.72483	3.7661	3.37782	5.06754	3.67071	5.71999	2.53348	4.54273	3.89476	5.44797
BIK	0	0	0	0	0.0500523	0	0.0480476	0	0.0957013	0	0	0.0484465
BIN1	8.66475	15.8405	8.50067	15.2651	11.1477	14.2899	8.42853	18.5261	8.6129	14.7573	6.78528	14.8028
BIN2	0	0	0	0	0	0	0	0	0	0	0.0184939	0
BIN3	7.3513	7.88918	9.66494	9.14256	8.45266	8.19527	5.93033	8.7314	8.67858	7.01933	8.52081	8.74251
BIRC2	17.3869	17.3407	20.5147	19.0229	15.1999	15.3046	26.05	16.6379	16.1108	17.3998	22.1359	17.1041
BIRC3	0.284578	0.130286	0.160745	0.198758	0.2879	0.235399	0.182468	0.29989	0.375734	0.347511	0.357084	0.390395
BIRC5	1.979	1.24362	42.4168	24.2359	3.51247	1.10774	40.1523	26.4679	3.68101	1.08977	43.1763	27.6961
BIRC6	4.8321	5.41955	4.93336	6.73242	6.2396	5.97814	7.03266	7.07963	6.7996	6.68682	6.27535	7.49123
BIRC7	0	0.199551	0.0332891	0.0635413	0.0985686	0.277721	0	0	0	0.0386886	0	0
BIRC8	0	0	0	0	0	0	0	0	0	0	0	0
BIVM	10.49	9.35709	6.24794	11.0143	9.62312	7.88346	7.70796	10.6357	11.1895	8.91912	5.37171	9.05792
BIVM-ERCC5	2.05937	1.87029	3.7078	3.88915	1.93487	1.63518	3.36178	4.0053	4.62788	1.67332	4.24417	4.15235
BK250D10.8	0.0611804	0.048782	0.0271517	0.0258834	0	0	0.0272036	0.066999	0	0.0314515	0	0.0272983
BLCAP	14.5685	13.9984	24.8169	18.2872	15.3237	11.905	21.6331	22.7676	19.9619	13.889	19.4214	18.774
BLID	0.0622174	0.0986246	0.0541868	0.0519132	0	0.344193	0.328072	0.222317	0.271676	0.191081	0.0566524	0.331302
BLK	0	0	0	0	0	0	0.0147382	0.0121522	0	0	0	0
BLM	0.225899	0.122986	2.51914	1.39727	0.290328	0.133187	2.08204	1.49977	0.351579	0.149086	2.41798	1.45693
BLMH	10.2034	15.7612	11.8645	14.3436	11.1166	11.1101	11.7743	14.7162	9.36598	14.5409	10.1156	15.0412
BLNK	0.0255817	0.0585963	0	0	0.157239	0.135276	0	0	0.446695	0.151067	0	0.0228493
BLOC1S1	39.0498	47.1563	48.3337	58.7287	39.3016	39.8317	44.2129	64.7197	44.8503	41.6023	38.3591	64.4184
BLOC1S1-RDH5	0.266595	0.256026	4.44935	1.69159	2.57e-06	0.348634	0.209569	1.23873	0.0464443	0.242076	1.08002	1.33898
BLOC1S2	8.06467	6.9998	7.90502	10.21	9.23399	8.28382	10.8183	16.4614	7.59476	7.70456	6.96423	11.9295
BLOC1S3	5.48265	8.13684	8.39142	6.84905	5.12365	4.40105	6.80972	5.82072	4.98062	5.29286	6.56609	6.13834
BLVRA	14.6844	15.3706	17.6089	14.313	16.398	11.9658	19.4139	18.0916	15.9684	13.6492	14.3439	16.7561
BLVRB	33.987	41.1732	30.6288	28.3507	31.0322	36.6659	23.9007	31.549	30.1082	31.0607	24.529	32.5012
BLZF1	5.85917	5.01049	7.62401	6.77778	4.89927	6.00022	9.45123	7.29318	6.87767	5.49593	8.25913	6.54112
BMF	1.95752	10.0354	0.111811	3.62203	1.92044	6.36094	0.0808439	2.03457	1.42739	4.33982	0.188244	1.51407
BMI1	17.5087	17.9852	17.1573	15.6992	17.6493	17.7744	21.9832	17.9613	20.9897	22.7316	24.6249	18.571
BMP1	28.917	33.7898	37.8906	27.4607	36.4402	41.2361	44.2248	36.1805	29.8385	28.7486	41.3771	33.8911
BMP10	0	0	0	0	0	0	0	0	0	0	0	0
BMP15	0	0	0	0	0	0	0	0	0	0	0	0
BMP2	12.994	26.3174	0.597093	1.81638	10.9999	23.9303	1.06062	2.37043	3.1111	22.6943	0.730266	2.56211
BMP2K	1.96834	2.4819	4.30012	3.85565	2.75771	4.18891	3.93113	5.26491	3.79971	5.01059	4.47267	4.43048
BMP3	0	0	0.00635045	0.00603082	0	0	0	0	0.0127807	0	0.0268121	0.0063198
BMP4	24.8936	6.64551	34.7585	29.8188	25.8394	8.83725	25.3286	38.551	36.9451	12.3687	16.279	25.206
BMP5	0.100354	0.0481062	0.0358575	0	0.0184257	0	0.0179197	0	0	0	0	0.0179438
BMP6	4.787	1.35217	2.76514	1.42967	1.5021	0.548166	2.26331	0.958927	1.37847	0.222974	2.12254	0.774623
BMP7	0	0	0	0	0	0	0	0	0	0	0	0
BMP8A	0.201437	0.115238	0.187839	0.326021	0.350027	0.304855	0.296909	0.197487	0.293304	0.15583	0.2051	0.270746
BMP8B	0.0548323	0.052661	0.0492537	0.0561655	0.0604042	0.0606176	0.0196499	0.00811499	0.0495505	0.0339168	0.0415615	0
BMPER	41.3925	10.4707	34.3777	6.5183	26.5599	8.5872	14.3211	3.41838	26.2105	9.41788	20.2332	7.72611
BMPR1A	12.4537	10.9198	12.2842	12.7271	13.3484	10.9005	13.1735	11.7067	15.5716	12.6585	12.9179	13.3892
BMPR1B	0.160235	0.968323	0.0655719	0.305142	0.1939	0.865526	0.0457408	0.599773	0.237539	0.811344	0.173024	0.443782
BMPR2	11.4289	14.7422	8.58224	12.295	13.1318	14.2752	12.1793	13.615	16.1579	18.6099	13.6145	14.1103
BMS1	3.43015	4.23628	5.83457	7.11278	3.71531	4.08168	5.94779	7.27957	4.2896	4.00425	5.60018	6.77758
BMS1P1	1.28473	0.56691	1.11698	1.48709	2.712	1.36794	2.92453	1.51181	1.67233	0.956757	2.08147	1.40526
BMS1P4	1.37372	0.881207	1.30563	1.8773	1.79522	1.36953	1.24879	1.07459	1.75674	1.37919	1.81483	1.36849
BMS1P5	1.48785	0.638904	1.07655	1.67351	2.96314	1.34832	2.98064	1.84816	2.05246	1.04754	1.99916	1.44761
BMX	0	0	0	0	0.0155907	0	0	0	0	0	0	0
BNC1	2.54351	4.68318	5.50796	4.92183	1.48071	3.46981	3.52812	4.13757	2.16544	4.21312	5.79506	4.09643
BNC2	5.66335	7.45799	3.17083	7.35044	8.23302	9.42052	4.18053	8.55042	7.27965	11.945	3.72499	8.36528
BNIP1	3.92816	4.61853	5.43117	6.16207	4.65634	4.37306	6.2789	8.69454	4.79074	5.4841	5.59956	7.58619
BNIP2	19.242	19.136	19.946	21.7536	20.9603	19.8604	26.1112	24.1213	20.9922	21.8009	20.8396	22.5538
BNIP3	94.4849	128.545	53.3895	98.0064	74.159	132.083	53.2173	129.996	54.6596	124.42	48.1363	91.2317
BNIP3L	60.1122	81.4338	31.9656	62.1202	57.9006	78.0767	36.1888	65.8104	60.4273	97.5633	33.3737	60.0226
BNIPL	0.181529	0.0161184	0.111678	0.0607094	0.0818675	0.0929464	0.0720488	0.059339	0	0	0.0759083	0.159516
BOC	12.9568	15.8774	5.30256	9.97723	8.93626	10.0544	5.77699	6.84075	7.06129	6.30916	3.62045	6.39953
BOD1	21.46	26.2007	17.7014	19.303	23.3742	23.6501	15.4581	22.236	21.2256	24.7335	18.0397	23.1614
BOD1L	7.8239	8.98953	5.92213	9.93744	9.30246	9.72597	7.95121	9.25093	8.99394	9.76622	9.14001	9.75668
BOD1P	0	0	0	0	0	0	0	0	0	0	0	0
BOK	14.2423	17.6967	21.0065	13.2732	8.58601	9.2519	11.0318	12.3261	9.04113	8.18103	15.6499	10.8917
BOK-AS1	0.0660338	0.0522994	0	0	0.0606297	0.0608881	0	0	0	0	0.119907	0.0585652
BOLA1	6.14664	5.46772	5.24246	4.29038	6.16184	4.3951	3.36176	5.15293	3.88773	3.14603	3.42534	3.61783
BOLA2	3.12554	3.13351	6.40285	4.16755	3.71362	4.15546	5.45203	6.86624	2.88009	3.91624	5.51428	7.00053
BOLA2B	2.92497	3.03393	6.35007	4.07291	3.58702	3.86888	5.10897	6.60613	2.60422	3.62059	5.42212	6.3004
BOLA3	13.2036	12.4548	36.4043	32.3482	13.2081	14.3316	34.2636	41.4115	19.8695	13.5157	38.3149	31.3372
BOLL	0	0	0	0.0130191	0	0	0.0136686	0	0	0	0	0
BOP1	4.19527	6.0093	13.1073	10.1755	5.09351	6.01559	8.70559	12.0486	4.3607	5.67682	7.22039	12.7014
BORA	0.581187	0.550374	4.27503	2.78839	1.09517	0.507278	5.9234	3.08048	1.13002	0.835174	5.12673	3.09283
BPESC1	0	0	0	0	0	0	0	0	0	0	0	0
BPGM	13.0398	6.54747	31.7158	23.816	16.1979	11.6448	41.4367	27.6648	18.4333	10.6566	32.559	37.6935
BPHL	6.5901	9.3914	3.71434	6.87681	5.37447	7.38642	3.81996	6.46583	5.25143	11.1454	3.86078	7.85133
BPI	0.36199	0.481644	0.043008	0.0204784	0.819733	1.77897	0.107566	0.0530896	0.021615	0.12417	0	0.02156
BPIFA1	0	0	0	0	0	0	0	0	0	0	0	0
BPIFA2	0	0	0	0	0	0	0	0	0	0	0	0
BPIFA3	0	0	0	0	0	0	0	0	0	0	0	0
BPIFA4P	0	0	0	0	0	0	0	0	0	0	0	0
BPIFB1	0	0	0	0	0	0	0	0	0	0	0	0
BPIFB2	0	0	0	0	0	0	0	0	0	0	0	0
BPIFB3	0	0	0.0282914	0	0	0	0	0	0	0	0	0
BPIFB4	0.300438	0.352053	0.0178921	0.187303	0.312589	0.0922738	0.0357658	0.0294578	0.521689	0.144361	0.0376839	0.107441
BPIFB6	0	0	0	0	0	0	0	0	0	0	0	0
BPIFC	0	0	0	0	0	0	0	0	0	0	0	0
BPNT1	6.6367	7.13843	4.43199	7.03665	5.92457	6.79952	5.8144	8.60899	5.96333	6.75502	4.5872	7.14521
BPTF	6.46013	8.26286	6.22201	8.73248	7.26443	7.85122	7.15859	8.59463	8.12363	8.4226	8.46638	8.53806
BPY2	0	0	0	0	0	0	0	0	0	0	0	0
BPY2B	0	0	0	0	0	0	0	0	0	0	0	0
BPY2B	0	0	0	0	0	0	0	0	0	0	0	0
BRAF	2.39092	4.09946	2.7593	3.4655	3.50925	3.06014	2.89514	3.43517	3.09803	3.36365	3.69341	3.75411
BRAP	3.98095	3.79271	5.15017	5.36537	5.03558	3.96913	5.3926	5.16729	4.84837	4.70589	5.40391	5.15995
BRAT1	6.88775	8.90659	9.99625	8.825	7.56721	9.19032	6.88892	8.67653	6.27461	7.86807	6.35198	10.2407
BRCA1	1.09018	0.49084	6.07775	4.15581	1.3872	0.698872	6.03523	4.49441	1.33738	0.461057	5.95592	4.25459
BRCA2	0.333762	0.378963	1.90124	1.17619	0.475545	0.422735	2.92687	1.32149	0.489464	0.369552	2.99557	1.47449
BRCC3	5.83122	5.48012	6.39435	7.42063	5.98312	5.79092	5.74096	8.0101	7.72735	5.61387	6.52028	8.07672
BRD1	5.28682	5.68887	6.47037	5.95705	5.69209	6.09612	5.91739	5.87675	5.31417	6.01902	5.85926	6.21383
BRD2	0	0	0	0	0	0	0	0	0	0	0	0
BRD2	0	0	0	0	0	0	0	0	0	0	0	0
BRD2	0	0	0	0	0	0	0	0	0	0	0	0
BRD2	0	0	0	0	0	0	0	0	0	0	0	0
BRD2	0	0	0	0	0	0	0	0	0	0	0	0
BRD2	0	0	0	0	0	0	0	0	0	0	0	0
BRD2	31.4379	42.167	42.9397	50.5411	30.6079	35.1464	36.2179	45.7492	31.6983	33.2536	38.7049	39.1473
BRD3	6.28441	6.6324	8.63917	10.2034	8.14928	7.86009	8.20942	10.0551	8.8626	7.88965	8.44292	10.5415
BRD4	11.9894	15.4908	22.4926	20.6019	15.8154	15.5143	17.6399	15.6212	14.4288	13.3876	23.114	17.9642
BRD7	17.6832	15.2252	23.6752	22.5694	18.7941	16.1569	22.8857	23.5938	25.7378	16.0348	23.9121	21.3191
BRD7P3	0.0348841	0	0	0.0148452	0.0320247	0.0642812	0.077941	0.051397	0.015693	0.0359309	0.0328831	0
BRD8	8.28973	7.35085	18.8605	15.1797	10.0098	7.9196	17.9167	13.2783	9.90247	7.96998	19.9665	13.2473
BRD9	6.9518	8.60323	11.2791	9.82589	7.40103	8.29748	8.77656	10.0913	7.10236	8.56868	8.94164	10.5047
BRDT	0	0	0	0	0	0	0	0	0	0	0	0
BRE	23.3157	20.1889	28.4221	27.461	28.9537	19.5576	19.6386	27.2087	29.0632	27.1933	20.4208	23.2071
BREA2	0.0507996	0.12105	0.0890895	0.0426	0.0466401	0	0.134504	0.256079	0	0.208344	0.279965	0.271041
BRF1	5.04683	5.69897	7.40069	6.27398	5.21112	5.74459	6.41921	6.36501	4.85995	5.3414	5.8307	6.84618
BRF2	4.59975	4.3591	4.71275	4.71076	4.84911	4.46138	4.84992	4.70325	3.51381	3.69271	4.5271	5.46812
BRI3	302.971	351.911	184.067	143.514	293.267	305.671	176.36	151.229	243.747	259.807	146.333	169.65
BRI3BP	2.2137	1.31461	3.847	1.99393	1.51566	2.38607	2.7955	2.42646	1.93176	1.73431	3.20326	3.91274
BRIP1	0.347116	0.107727	1.67943	1.52215	0.381484	0.146365	1.70887	1.35784	0.672101	0.262306	1.58719	1.28627
BRIX1	36.622	11.5813	23.0271	20.4262	41.5028	19.3119	20.8465	22.3079	38.3659	15.8248	17.2535	18.6094
BRK1	72.4301	105.657	65.4042	86.6652	62.5861	83.0394	64.5178	110.263	83.066	104.894	55.341	93.8792
BRMS1	9.83879	12.7642	19.0587	15.0756	10.472	12.2846	18.3562	21.1714	11.4249	11.9628	17.9563	19.523
BRMS1L	3.14016	4.65105	3.1366	4.05283	3.0193	3.86768	4.28494	4.62951	3.80902	4.68194	3.92877	4.15456
BROX	9.54151	12.3314	12.6245	16.4469	10.9804	10.9472	14.7202	16.4067	12.7595	11.557	14.0332	15.6725
BRP44	15.0526	12.6035	9.57076	11.1657	15.0548	13.7328	11.1561	13.349	16.2338	12.3074	8.34484	12.7919
BRP44L	16.6654	14.6381	15.9052	20.1253	16.4855	11.1511	15.8771	21.8686	18.6009	12.3971	16.4061	17.3922
BRPF1	2.62287	2.55853	4.27632	3.69122	2.71273	2.99864	3.3991	3.11995	2.62184	3.01749	4.11728	3.41272
BRPF3	5.70202	8.13624	6.49306	6.26904	7.22123	7.81728	5.59176	5.59941	5.78104	7.4922	5.59913	5.34391
BRS3	0	0	0	0	0	0	0	0	0	0	0	0.0294485
BRSK1	0.600019	0.589056	1.05173	1.59281	0.713575	1.39455	1.17168	1.94397	0.701153	0.913468	0.464155	1.09849
BRSK2	0.0356319	0.0855374	0.0426518	0.0202685	0.0436142	0.109422	0.0425491	0.0439172	0.0321797	0.0857013	0.0112452	0.0106339
BRWD1	4.2346	4.86579	3.25688	5.37693	4.8357	5.27344	4.16667	5.7838	4.85867	6.94913	3.54842	5.72289
BRWD3	1.58365	1.88548	0.830347	1.79028	2.06306	2.10141	1.07076	1.49526	1.58183	2.23334	1.06544	1.47818
BSCL2	30.2629	24.9147	21.7909	22.3159	18.5902	14.0745	15.5644	18.3979	18.9289	15.3792	12.316	14.1045
BSDC1	17.4446	19.3116	21.0838	19.9146	16.9838	15.6094	16.0384	18.8032	19.1099	16.9645	16.6112	18.7909
BSG	312.768	323.049	280.54	240.484	275.825	264.672	243.527	272.219	272.572	202.096	229.932	259.684
BSN	0.106008	0.0533593	0.0868166	0.0823848	0.135787	0.049959	0.113007	0.0752378	0.100834	0.0279895	0.0964158	0.0619042
BSN-AS2	0	0.0131073	0	0.01396	0	0	0.0293152	0.0362583	0	0	0	0.0293329
BSND	0	0	0	0	0	0	0	0	0	0	0	0
BSPH1	0	0	0	0	0	0	0	0	0	0	0	0
BSPRY	0.0918832	0	0.0657297	0.0312683	0.118093	0.0338633	0.0164177	0	0.0165234	0.0189257	0.0346196	0
BST1	16.1153	9.78532	35.718	10.7522	11.1822	6.44701	30.6824	11.3499	15.3399	5.4262	26.5899	9.39123
BST2	2.21489	2.06536	0.145266	0.185364	0.762587	0.714681	0.0975743	0.397534	1.40868	2.66674	0.253417	0.344404
BSX	0	0	0	0	0	0	0	0	0	0	0	0
BTAF1	5.56898	4.88622	5.51684	8.30082	6.45712	5.84939	5.6389	5.58383	5.96041	6.37457	5.32562	5.93654
BTBD1	22.9727	26.6203	22.569	25.2743	25.4955	25.4739	25.8075	30.993	29.1349	27.7123	23.9106	25.305
BTBD10	5.79292	7.33562	11.3928	10.6771	8.22027	8.20275	11.6999	12.1132	7.93523	9.24101	11.4399	11.0208
BTBD11	6.5944	16.7304	1.15241	9.34415	8.07262	16.6236	2.85327	13.6799	5.11002	17.9593	1.15374	11.0618
BTBD16	0.0481753	0.01923	0	0	0.0221136	0	0	0	0.0431506	0.0495758	0	0.0215199
BTBD17	0	0	0	0	0	0	0	0	0	0	0	0
BTBD18	0.0689851	0.0772538	0.0123719	0.0705726	0.139325	0.165245	0.0740856	0.0815167	0.186661	0.170618	0.117387	0.135834
BTBD19	4.8556	3.75677	3.02221	4.18512	8.00792	5.68028	3.54437	2.48615	5.71029	4.81395	3.88374	3.47776
BTBD2	38.1696	63.0473	35.6772	44.989	33.2611	45.2534	23.815	44.4878	33.1512	41.8302	25.9299	40.3414
BTBD3	4.34457	6.13706	5.8721	3.06417	4.61374	6.03963	5.79543	3.72377	3.09228	3.75129	4.05501	3.56459
BTBD6	19.7331	32.599	22.9454	18.511	19.0929	26.4362	20.3735	21.7511	15.4508	22.7314	17.033	23.2433
BTBD7	5.81744	6.66261	5.60174	7.16935	7.01532	7.4283	7.69578	7.2293	7.46206	8.27481	7.42901	7.91476
BTBD8	0.609603	0.485928	0.199165	0.244167	0.677481	0.680064	0.342196	0.3744	0.514518	0.461734	0.149497	0.286242
BTBD9	1.56092	1.55821	1.48501	1.52765	1.82631	1.77029	1.80365	2.0376	1.89722	1.80161	1.58281	1.8473
BTC	0.607834	0.170887	0.31637	0.332025	0.393911	0.0659053	0.0952047	0.312144	0.413094	0.0734715	0.0996756	0.286906
BTD	10.2729	13.3088	7.06703	6.09561	10.2103	10.3456	6.15611	7.22066	9.162	8.63095	6.16395	7.55081
BTF3	309.476	463.93	262.073	353.817	247.707	380.738	222.929	368.157	282.101	403.852	243.857	338.635
BTF3L4	14.9766	19.875	20.4876	29.4542	18.0927	19.0958	23.5123	27.1293	19.9609	24.3096	21.985	27.2193
BTF3P11	0	0	0	0	0	0	0	0	0	0	0	0
BTG1	51.2693	50.3222	26.8456	31.0149	36.3547	42.8813	33.1074	27.4658	31.4817	34.4224	37.0993	33.6932
BTG2	5.95764	3.40989	4.87272	4.52714	4.74963	2.71558	3.72959	7.51644	5.16889	2.55208	2.93025	3.99781
BTG3	10.2062	11.7057	19.0871	11.6861	10.0559	11.6157	18.6111	12.1977	11.1108	10.0084	18.585	11.3391
BTG4	0	0	0	0	0	0	0	0	0	0	0.0468972	0.0454094
BTK	0	0	0	0	0	0	0	0	0	0	0	0
BTLA	0	0	0	0.0116669	0.0125628	0	0	0	0.0123437	0	0	0.0349714
BTN1A1	0.0148376	0.0118663	0.0265931	0	0	0	0.0132737	0.0109503	0	0	0	0
BTN2A1	6.01203	6.73273	11.4845	7.75727	6.45087	6.30517	10.7314	7.90024	5.9309	5.50184	11.283	7.96927
BTN2A2	0.935794	0.613645	1.34979	0.871327	1.59189	1.60225	1.46505	1.57214	1.67871	1.67792	1.44252	1.67948
BTN2A3	0.397234	0.27612	0.649077	0.735041	0.761056	0.493293	0.632891	0.470816	0.870291	0.462533	0.390781	0.67973
BTN3A1	4.88625	4.08693	3.10272	4.58113	5.20386	3.86947	2.97588	4.08531	5.31019	5.21431	2.43766	4.41482
BTN3A2	2.08318	1.62908	1.5261	1.76163	3.96323	3.35736	2.54709	3.08119	5.40505	5.00344	2.92535	3.40128
BTN3A3	2.35181	1.58563	1.66311	2.27098	1.9714	0.919267	1.05913	1.49371	3.81027	2.30713	1.86272	2.22034
BTNL2	0	0	0	0	0	0	0	0	0	0	0	0
BTNL2	0	0	0	0	0	0	0	0	0	0	0	0
BTNL2	0	0	0	0	0	0	0	0	0	0	0	0
BTNL2	0	0	0	0	0	0	0	0	0	0	0	0
BTNL2	0	0	0	0	0	0	0	0	0	0	0	0
BTNL2	0	0	0	0	0	0	0	0	0	0	0	0
BTNL2	0	0	0	0	0	0	0	0	0	0	0	0
BTNL2	0	0	0	0	0	0	0	0	0	0	0	0
BTNL3	0	0	0	0	0	0	0	0	0	0	0	0
BTNL8	0	0	0	0	0	0	0	0	0	0	0	0
BTNL9	0	0	0.0106694	0	0	0	0	0	0	0	0	0
BTRC	3.89627	3.42188	3.13116	3.73147	4.06388	3.68945	4.38285	3.79741	4.03404	4.25263	3.55813	3.5664
BUB1	0.83141	0.532232	20.3556	11.5632	1.67915	0.809723	22.2638	11.5239	1.82351	0.710097	25.0319	11.8036
BUB1B	0.918272	0.34532	21.1863	8.75398	1.3305	0.601349	22.6677	9.25047	1.88946	0.490436	22.2942	8.7377
BUB3	20.691	23.8906	85.4981	48.1139	23.4131	23.661	75.2211	49.0067	27.9138	27.6666	77.233	50.2004
BUD13	4.20578	5.62026	8.56908	6.11482	4.42829	4.84723	5.92922	6.78251	4.42512	4.21998	5.74745	6.43287
BUD31	18.1265	21.7222	44.413	38.2475	21.4223	19.1533	32.5808	35.8905	23.0729	23.0423	39.3998	36.0266
BVES	5.36512	5.5736	4.90629	5.02466	4.96685	4.27248	5.32195	3.02903	5.51512	5.37181	7.46335	6.01152
BYSL	3.56359	3.81823	9.87356	6.73012	5.12065	4.62963	9.12288	8.728	4.02987	5.10354	7.02625	7.53671
BZRAP1	1.95026	1.45581	0.355425	0.60876	1.52619	1.02098	0.205718	0.455227	1.28579	1.22597	0.228208	0.425086
BZW1	135.983	142.504	150.527	163.418	122.595	119.449	168.939	163.831	227.681	107.568	156.811	147.658
BZW2	10.3623	19.2078	18.3423	24.4982	13.0824	17.7344	21.181	33.4191	11.0062	19.9937	17.2008	27.8852
C10orf10	98.4135	76.8069	8.28305	18.6621	65.0643	68.2839	6.19188	14.3084	101.8	43.01	10.241	20.9262
C10orf103	0.044394	0.0236694	0	0.0378293	0.0271698	0.0136336	0.0132384	0.0436852	0.0133379	0.0152476	0	0.0132421
C10orf105	1.93776	0.165499	2.02674	0.228134	1.87375	0.126941	2.17008	0.108516	3.80059	0.0799327	3.42535	0.208307
C10orf107	1.6835	2.01056	0.202821	1.12924	1.01869	1.12845	0.54284	1.63949	1.69736	1.10033	0.532278	1.32983
C10orf108	0.0298237	0	0.0133624	0.0576008	0.151648	0.0137385	0.0409302	0.0783666	0.101206	0.0933289	0.141666	0.0471921
C10orf11	6.58879	8.33171	1.60533	1.78524	2.72498	4.87071	0.62666	2.12507	4.36261	5.34958	1.46251	1.84471
C10orf111	0.0525522	0.104842	0.0935342	0.0222759	0.0241229	0.024213	0.163836	0.0192401	0	0.0540638	0	0.0703985
C10orf113	0	0	0	0	0	0	0	0	0	0	0	0
C10orf114	2.3697	1.30884	2.11413	2.55814	1.38255	0.938699	1.30401	2.35805	0.854099	0.569916	0.769577	1.68238
C10orf116	72.2366	53.7523	179.111	136.622	50.7098	26.4222	109.895	159.843	79.1118	33.5524	141.11	123.227
C10orf118	2.56099	2.43189	1.95418	3.574	2.39813	2.51288	3.19698	3.61631	2.86836	2.99937	3.11268	3.08887
C10orf12	0.61202	0.83589	1.04417	1.17648	1.00801	0.887172	1.29111	1.24713	0.99359	0.909549	1.46901	1.28188
C10orf120	0	0	0	0	0	0	0	0	0	0	0	0
C10orf122	0	0	0.0495868	0	0	0	0	0	0	0	0.103781	0.0504133
C10orf125	11.2054	6.77182	11.1237	6.7999	6.89058	5.26468	8.23395	5.69752	5.98847	5.23579	5.50801	4.73574
C10orf128	0	0	0	0	0	0	0	0	0	0	0	0
C10orf129	0	0	0	0	0	0	0	0	0	0	0	0
C10orf131	0	0	0.0364775	0	0	0	0	0.119916	0	0	0.0382718	0
C10orf136	0.131834	0	0.503002	0.295708	0.0806916	0	0.155537	0.317931	0.155371	0.0901995	0.405778	0.352121
C10orf137	2.75084	2.91889	3.71139	4.64197	3.02138	3.08612	4.05865	4.12372	2.86064	3.24862	3.02763	4.01928
C10orf140	0.268242	0.322325	0.30209	0.803152	0.156702	0.162862	0.191518	0.466228	0.121603	0.0691805	0.202947	0.267723
C10orf18	5.68822	6.69445	8.31709	8.55591	7.72448	7.14457	10.8434	9.31408	7.49005	7.75253	10.0764	9.20429
C10orf2	1.25046	1.51587	2.64124	2.40875	1.59767	1.6038	3.05818	1.69598	1.19738	2.06466	2.02038	2.28324
C10orf25	0.638759	0.448445	0.479487	0.82266	0.478688	0.720589	0.361764	0.934356	0.823457	1.24947	0.505567	0.863495
C10orf26	24.9723	27.2369	23.5705	23.4359	26.2844	23.4601	25.2184	22.8036	35.0066	24.7021	24.874	22.4059
C10orf27	0	0	0	0	0	0	0	0	0	0	0	0
C10orf28	3.29976	3.71278	3.09845	3.82119	3.46469	3.80759	3.08028	3.9701	3.68658	3.96658	2.88091	3.97691
C10orf32	5.66565	4.27382	4.07769	4.10197	7.94909	5.48136	7.7272	5.05156	8.62692	4.73003	3.91775	4.45538
C10orf32-AS3MT	4.04e-05	0.738987	0.212304	0.701342	1.45e-05	1.04e-05	1.52e-06	3e-05	1.29192	1.22e-05	0.491361	0.113812
C10orf35	1.48185	0.736267	0.488583	0.778206	1.74314	0.939084	0.900657	1.03692	0.858214	0.522604	0	0.618169
C10orf40	0	0	0	0	0	0	0	0	0	0	0	0
C10orf44	0	0	0	0	0	0	0	0	0	0	0	0
C10orf46	6.50982	7.74134	6.81621	9.21071	8.01728	8.48989	7.81245	9.16314	8.60013	9.88296	7.00327	9.04009
C10orf47	5.36116	2.27501	9.50983	2.04078	4.00171	1.68484	8.82666	2.31477	4.61346	1.07158	9.10343	3.21827
C10orf53	0	0	0	0	0	0	0	0	0	0	0	0
C10orf54	33.1992	6.97421	35.2791	13.0599	30.3437	3.82692	26.1529	8.1034	41.4626	2.32714	24.8781	9.05862
C10orf55	0.0511295	0.0544978	0.289796	0.333692	0.0782307	0.0785134	0.121872	0.288854	0.107368	0.158	0.112494	0.38113
C10orf57	8.95049	8.35476	8.1805	10.737	9.06832	7.84966	10.0459	10.4249	7.85641	8.3924	9.5446	9.98544
C10orf58	2.64194	10.0747	0.297243	0.424279	3.7727	10.2585	0.346196	0.376285	5.24091	11.2925	0.312712	0.844145
C10orf62	0.0386428	0	0	0.0325802	0	0	0	0.0280578	0	0	0	0.103308
C10orf67	0	0.0114637	0	0.0122159	0	0.0132049	0.0128245	0.0211627	0	0.0443076	0.0135438	0
C10orf68	0.203157	0.137457	0.11198	0.399348	0.278464	0.388745	0.209641	0.189709	0.281552	0.365184	0.206529	0.293628
C10orf71	0.0307154	0	0	0	0	0	0.00688812	0	0	0.0158397	0	0
C10orf76	5.44903	6.10495	6.19621	7.66109	5.59186	6.07379	5.98078	8.55999	5.73486	7.17026	5.43301	6.85741
C10orf81	0	0.0309036	0	0	0	0.128808	0	0	0.0384066	0.0132703	0	0
C10orf82	0	0	0	0	0	0	0.0453007	0	0	0	0	0
C10orf88	2.77605	2.72138	3.72217	3.18668	2.56096	2.92741	4.20189	3.52803	3.17929	3.00109	3.50607	2.98405
C10orf90	0.381965	0.447403	0.550515	1.19793	0.325605	0.93003	0.903483	1.53154	0.319936	1.23713	0.980224	1.07446
C10orf91	0	0	0	0	0	0	0	0	0	0	0	0
C10orf92	0	0	0	0	0	0	0	0	0	0	0	0
C10orf93	0.143759	0.160533	0.306581	0.340871	0.13198	0.344441	0.153519	0.399329	0.154035	0.0591378	0.268636	0.205329
C10orf95	0.126042	0.0753612	0	0.106605	0.173573	0.116155	0	0.0919618	0.0842514	0.129574	0.0587555	0.140575
C10orf96	0	0	0	0	0	0	0	0	0	0	0	0
C10orf99	0	0	0	0	0	0	0	0	0	0	0	0
C11orf1	6.98101	6.57788	4.01694	6.11283	4.59183	6.81978	3.07916	6.82216	6.18312	9.39961	4.92392	6.11382
C11orf10	205.408	220.748	119.542	147.646	154.752	197.94	117.961	165.486	125.72	156.201	88.4075	142.153
C11orf16	0	0	0	0	0	0	0.0205012	0	0	0.0236593	0	0.020541
C11orf2	35.07	59.2898	20.2665	23.084	29.7043	46.8558	18.4574	26.1565	29.2882	41.0991	17.6203	30.9427
C11orf20	0.0767578	0	0	0	0.140956	0.0707887	0	0.0543274	0.199204	0	0	0
C11orf21	0.119989	0.0479328	0.0178644	0.146638	0.183591	0.184261	0.0535658	0.308835	0.179618	0.082364	0.0188128	0.196671
C11orf24	27.7725	21.3879	54.9818	29.3922	25.4198	22.9444	46.0502	38.6991	32.0646	18.4514	51.4384	32.7762
C11orf30	2.46997	2.78475	2.86553	3.92817	2.72633	2.39724	3.00071	3.74644	3.36962	3.03288	3.72296	3.26704
C11orf31	21.7488	32.0382	18.6153	19.9332	21.4175	25.3266	16.591	28.9528	12.7252	14.7943	7.64122	17.2261
C11orf34	0	0.023739	0	0	0	0	0.0264804	0	0.0265616	0	0	0
C11orf35	0.291874	0.233157	0.260601	0.230323	0.095697	0.288143	0.0372165	0.18387	0.112287	0.214637	0.176397	0.130454
C11orf36	0	0	0	0	0	0	0	0	0	0	0	0
C11orf40	0	0	0	0	0	0	0	0	0	0	0	0
C11orf41	0.0578884	0.769646	0.41178	1.12579	0.0468893	0.966099	0.134619	0.828303	0.259817	1.82033	0.626426	1.21214
C11orf42	0.0428752	0.0682135	0.07555	0.0360809	0.0393637	0.0395194	0.151812	0.0931251	0.0758486	0.088017	0	0
C11orf45	0.183187	0.494767	0.143938	0.566709	0.220721	0.453553	0.143578	0.838468	0.341317	0.590123	0.130123	0.840615
C11orf46	16.9104	11.2138	14.8547	16.3389	17.2676	9.12084	16.2637	13.6146	15.5873	11.8512	10.6247	13.2051
C11orf48	5.70081	5.79761	13.9422	13.0146	7.24174	7.46798	11.5831	14.8148	7.61515	7.0359	13.5591	11.3001
C11orf49	9.33534	12.6158	14.0845	14.9619	12.3991	12.6905	12.7633	18.5917	13.8879	12.2027	13.6082	17.3925
C11orf51	8.13804	12.857	20.6567	23.6099	9.35372	11.0047	16.3288	32.5245	11.5966	10.4321	20.724	22.6913
C11orf52	0.559233	0.376413	0.210929	0.0367929	0.434442	0.295667	0.228464	0.27061	0.549272	0.0797599	0.556505	0.0423034
C11orf53	0	0	0	0	0	0	0	0	0	0	0.175792	0
C11orf54	6.39632	6.66761	3.75482	7.681	5.93819	5.72732	3.31645	5.43993	6.06056	7.08879	3.66695	5.62387
C11orf57	8.20904	11.3457	7.33849	11.3264	8.55502	8.70894	9.00486	10.0615	8.17886	11.0538	8.43154	10.215
C11orf58	24.9011	30.0217	22.9935	34.7533	25.8775	28.2497	27.7713	38.434	26.5936	31.028	21.8007	32.1051
C11orf61	2.51741	2.58843	3.34812	4.76249	3.18893	2.87691	3.74681	3.47409	3.20861	3.37592	3.69147	3.43737
C11orf63	5.1928	4.7436	2.61153	2.86299	5.2046	3.17112	3.65296	2.88958	5.68185	4.10561	3.64233	2.5807
C11orf65	0.292896	0.116367	0.0857123	0.368752	0.0896373	0.134998	0.129348	0.352013	0.215047	0.150197	0.269443	0.260547
C11orf66	0.387577	0.627844	0.241228	0.561385	0.430431	0.585088	0.238687	0.577318	0.700832	0.280629	0.508748	0.292698
C11orf67	13.4013	12.1834	15.0317	13.5166	12.5754	10.2231	16.8061	15.5264	12.3387	14.7502	10.2586	14.5363
C11orf68	30.0504	30.3468	50.8526	41.1059	28.9381	29.3412	40.919	44.4688	28.5698	22.2781	37.8703	42.4522
C11orf70	2.71622	1.4716	3.75332	3.42917	3.33463	2.20883	4.6532	3.96022	2.66069	2.25098	3.70376	4.11262
C11orf71	1.13985	0.823153	0.486992	1.79736	1.39553	0.788652	0.989869	2.5248	0.893492	1.06494	1.18171	1.67651
C11orf73	13.7015	13.7877	20.4526	18.9015	15.2949	10.9893	19.7384	21.4205	15.3885	13.4897	15.7348	23.506
C11orf74	11.5419	13.4195	10.431	15.0559	10.9036	11.7499	10.5361	13.8803	11.2699	13.2078	10.8672	12.4834
C11orf75	6.53027	5.60329	2.53702	1.94158	9.13846	4.17523	3.20487	2.19689	10.5059	5.99215	3.13975	3.83889
C11orf80	1.69234	2.34824	2.52736	2.81599	2.1341	2.84438	2.34247	2.49145	2.10661	3.31332	2.59214	2.24514
C11orf82	0.314802	0.167942	4.5748	2.05949	0.428137	0.375947	4.30249	2.29386	0.368594	0.120187	3.53305	1.91036
C11orf83	2.28781	3.1474	2.98996	3.46217	1.82997	2.27503	2.52553	4.33974	2.13241	2.26152	3.08344	3.50187
C11orf84	5.04154	7.18937	10.419	7.43482	5.78544	7.38289	8.1108	8.88925	5.4892	6.18537	9.19226	8.40734
C11orf85	0	0	0	0	0	0	0	0	0	0	0	0
C11orf86	0.0409714	0.0326041	0	0.0690157	0.0376156	0.0377635	0	0.148508	0.0362862	0.0420653	0.0758383	0
C11orf87	0.0340076	0.103508	0.324633	0.127965	0.093657	0.664145	0.476047	0.28771	0.184913	0.294665	1.48707	0.304745
C11orf88	0	0	0	0	0.224787	0	0.0712052	0	0.211123	0	0	0.0721794
C11orf9	0.091503	0.281877	0.0697158	0.0601879	0.112606	0.233425	0.0378923	0.0783404	0.095665	0.261369	0.0593071	0.0504573
C11orf91	0.58375	0.185202	1.5287	0.927001	0.107193	0.161458	1.0275	0.627372	0.30665	0.239166	0.639712	0.570256
C11orf92	0.0147358	0.0236033	0	0.0125987	0.0608737	0.0135746	0.00660996	0	0.0333723	0.0303979	0	0
C11orf93	0.0989567	0.105156	0.0292354	0	0.302831	0.0911969	0	0	0.176217	0.0678064	0	0
C11orf94	0	0	0	0	0	0	0	0	0	0	0	0
C11orf95	4.4391	6.88981	3.92471	4.56454	5.11386	6.76874	4.17135	4.3857	4.95474	6.16479	4.301	4.61455
C11orf96	6.61988	1.07735	1.29129	0.901431	9.24707	2.7553	2.78002	0.854549	1.07556	0.950765	1.02538	1.04719
C12orf10	15.4479	26.457	20.7523	22.9575	15.2035	19.5088	20.0961	27.0267	15.7697	17.9021	18.1371	23.2814
C12orf11	5.56487	7.88277	8.16257	9.18493	6.53858	7.77521	9.52836	11.0614	6.60123	8.01071	7.7952	8.90881
C12orf12	0	0	0	0	0	0	0	0	0	0	0	0
C12orf23	27.5128	28.0073	26.0369	39.2185	26.0074	29.6247	35.2018	45.7903	25.9007	33.3227	29.7531	39.4508
C12orf24	2.66044	2.62769	5.79739	5.70537	2.91429	3.3711	5.53911	6.31404	2.88554	3.48152	5.95318	4.8565
C12orf26	1.67145	2.87065	1.32443	1.54469	1.91807	1.84809	1.37996	1.8119	1.5566	2.04344	1.09991	1.19529
C12orf29	3.27991	4.37584	3.55901	4.26146	3.9022	4.39045	4.55283	4.54852	4.70648	6.22878	4.96029	5.54115
C12orf32	8.69468	8.21644	23.5675	15.1861	10.6719	7.33491	20.8004	17.0086	9.84475	7.5168	23.7246	14.5083
C12orf33	0.0983168	0	0	0.0668769	0	0.0362351	0	0.0433906	0.0883252	0.101236	0	0.0175809
C12orf34	0.120235	0.213743	0.479308	0.205043	0.0613212	0.0861558	0.29895	0.266474	0.12053	0.110144	0.252675	0.263072
C12orf35	2.12755	2.71949	2.4872	2.47241	2.61797	2.81174	2.32139	2.27049	2.7843	3.47548	2.49645	2.63683
C12orf36	0	0	0	0	0	0	0	0	0	0	0	0
C12orf37	0	0	0	0	0	0	0	0	0	0	0	0
C12orf39	1.35097	1.06116	2.76293	0.919625	2.68792	1.45449	7.28906	0.623162	1.71446	0.80136	2.17376	1.78312
C12orf4	4.59003	3.74298	6.94365	6.63519	5.9628	4.98655	7.73027	8.21178	6.51594	4.9776	7.52938	7.53228
C12orf40	0	0	0	0	0	0	0	0	0	0	0	0
C12orf41	4.49479	6.00189	7.49118	6.34354	6.71156	4.95629	7.43549	7.8559	6.02301	5.94929	6.65005	7.91065
C12orf42	0	0	0	0	0	0	0	0	0	0	0	0
C12orf43	3.57366	4.087	6.90747	5.95051	4.19093	4.71628	6.14794	8.37511	6.17898	4.72217	6.88081	7.08704
C12orf44	9.74569	13.6272	20.7202	15.5806	11.3253	12.0953	17.7866	17.1503	12.6096	11.6381	18.0611	20.1525
C12orf45	6.17134	5.81207	7.15046	8.5511	5.48106	8.86746	6.57528	9.72791	3.70591	8.13932	7.07083	9.27564
C12orf47	1.93214	2.6793	1.99805	2.40061	2.57371	1.88494	2.04727	2.46742	2.29847	2.45788	2.01535	3.18445
C12orf48	0.559109	0.392704	3.31417	2.6043	0.901359	0.477415	4.80875	2.53824	0.713454	0.590241	3.58431	2.53263
C12orf49	9.8571	11.6954	9.47439	8.74922	10.8308	11.9116	11.0584	11.3088	11.4979	13.8719	9.30751	10.9531
C12orf5	0.805571	0.5716	1.80708	1.27521	2.16062	1.7747	2.91972	3.59184	1.9376	1.23675	2.6474	2.55355
C12orf50	0	0	0	0	0	0	0	0	0	0	0	0
C12orf51	2.93284	2.52593	2.41977	2.95173	3.73272	3.16854	3.40539	2.7953	3.43659	2.9833	3.51597	3.03641
C12orf52	7.89778	12.3053	8.94269	9.88734	8.54779	9.5329	8.40916	10.8161	9.55278	11.631	8.13224	10.5479
C12orf53	0.622192	0.641417	0.251003	0.563061	0.460642	0.906157	0.179197	0.75271	0.468677	0.702629	0.113282	0.358876
C12orf54	0.0596325	0.0945733	0	0	0	0	0	0	0.104332	0	0	0.0529467
C12orf56	0	0.0686984	0	0.0179953	0	0.0585434	0.0189008	0.140056	0	0.0295252	0.0199052	0.0189306
C12orf57	146.789	161.861	111.143	89.3587	141.111	151.847	105.409	117.228	102.428	121.085	100.966	102.941
C12orf59	0	0	0	0	0	0	0	0	0	0	0	0
[truncated: 22,789 more rows]

## Sheet: 1)TCP_P1vP4
gene	baseMean	log2FoldChange	lfcSE	stat	pvalue	padj	FC	Up/Down at P4	Fold change and direction
MAFB	2014.77	4.67669	0.1492	31.3452	1.13177e-215	1.77213e-211	25.5756	Down	25.5 D
PLK1	2454.53	-4.53529	0.149268	-30.3836	9.05447e-203	7.08874e-199	23.1877	Up	23.1 U
CENPF	4874.17	-3.5936	0.126157	-28.4852	1.78743e-178	9.3292e-175	12.072	Up	12.0 U
SLC40A1	1284.54	7.38288	0.2596	28.4394	6.59003e-178	2.57967e-174	166.905	Down	166. D
TOP2A	7893.5	-3.70376	0.132217	-28.0127	1.13732e-172	3.56162e-169	13.03	Up	13.0 U
MKI67	7682.51	-3.86057	0.139042	-27.7656	1.13017e-169	2.94938e-166	14.526	Up	14.5 U
CCNB1	2939.48	-3.91323	0.14301	-27.3634	7.47149e-165	1.67127e-161	15.0661	Up	15.0 U
FGFR2	1822.9	4.25546	0.161336	26.3764	2.55971e-153	4.45333e-150	19.0995	Down	19.0 D
ISM1	1469.17	4.67716	0.177323	26.3765	2.54891e-153	4.45333e-150	25.5838	Down	25.5 D
CDC20	1929.23	-4.29766	0.167926	-25.5926	1.84306e-144	2.88587e-141	19.6664	Up	19.6 U
PRC1	3982.4	-3.60327	0.141038	-25.5483	5.74197e-144	8.17343e-141	12.1532	Up	12.1 U
A2M	1060.41	4.45371	0.176373	25.2516	1.08747e-140	1.41897e-137	21.9129	Down	21.9 D
HMMR	1119.96	-4.39165	0.174241	-25.2044	3.5826e-140	4.3151e-137	20.9903	Up	20.9 U
DLGAP5	1401.95	-4.10017	0.162786	-25.1875	5.48916e-140	6.13924e-137	17.1504	Up	17.1 U
AURKA	1262.8	-4.32333	0.171697	-25.18	6.64287e-140	6.93427e-137	20.0194	Up	20.0 U
CCNB2	1189.91	-4.10624	0.163205	-25.16	1.09802e-139	1.07455e-136	17.2228	Up	17.2 U
TPX2	3750.48	-3.83549	0.153246	-25.0284	3.00048e-138	2.73748e-135	14.2757	Up	14.2 U
STEAP4	2714.88	3.82498	0.152837	25.0265	3.14693e-138	2.73748e-135	14.1721	Down	14.1 D
ELN	25989.7	-2.9383	0.117693	-24.9657	1.44119e-137	1.18769e-134	7.66506	Up	7.66 U
PRR11	2009.18	-3.58322	0.144656	-24.7706	1.86186e-135	1.45765e-132	11.9855	Up	11.9 U
CENPE	2214.92	-3.60841	0.145968	-24.7205	6.43955e-135	4.80145e-132	12.1966	Up	12.1 U
KIF23	2070.33	-3.66947	0.148763	-24.6666	2.43957e-134	1.73631e-131	12.7239	Up	12.7 U
UBE2C	1091.11	-3.97028	0.161692	-24.5547	3.85451e-133	2.62408e-130	15.6738	Up	15.6 U
CKAP2	3587.74	-3.15357	0.129475	-24.3567	4.92855e-131	3.21547e-128	8.89856	Up	8.89 U
CTSK	3860.6	3.83327	0.158734	24.1491	7.63848e-129	4.78413e-126	14.2537	Down	14.2 D
KIF2C	1091.76	-4.11537	0.170881	-24.0832	3.7455e-128	2.25566e-125	17.332	Up	17.3 U
KIF20A	2556.83	-4.14852	0.172493	-24.0503	8.2812e-128	4.80248e-125	17.7349	Up	17.7 U
ANLN	7202.7	-3.73468	0.155375	-24.0365	1.15479e-127	6.45773e-125	13.3123	Up	13.3 U
C10orf10	2492.54	3.46195	0.144708	23.9237	1.73738e-126	9.38067e-124	11.0193	Down	11.0 D
HJURP	1151.47	-4.15117	0.174019	-23.8546	9.06526e-126	4.73146e-123	17.7675	Up	17.7 U
IQGAP3	2384.94	-3.92669	0.165298	-23.7552	9.70055e-125	4.89972e-122	15.2072	Up	15.2 U
UBE2S	2388.42	-3.25972	0.138231	-23.5817	5.93735e-123	2.90522e-120	9.57798	Up	9.57 U
NUSAP1	1899.99	-3.57983	0.152615	-23.4566	1.13118e-121	5.36726e-119	11.9574	Up	11.9 U
CASC5	1430.59	-3.64161	0.155794	-23.3745	7.76497e-121	3.576e-118	12.4806	Up	12.4 U
IFITM1	1363.54	3.66941	0.157976	23.2276	2.39412e-119	1.07106e-116	12.7234	Down	12.7 D
SERPINE1	18883.5	-3.58723	0.154535	-23.2132	3.35304e-119	1.45839e-116	12.0189	Up	12.0 U
CEP55	1900.03	-3.78592	0.164061	-23.0763	8.00997e-118	3.38973e-115	13.7936	Up	13.7 U
SPON2	1655.29	3.6764	0.159449	23.0569	1.2549e-117	5.17085e-115	12.7851	Down	12.7 D
SLC7A11	5435.78	-3.33193	0.145941	-22.8306	2.27915e-115	9.15048e-113	10.0695	Up	10.0 U
LAMC2	725.065	-5.12396	0.224518	-22.822	2.77238e-115	1.08525e-112	34.8711	Up	34.8 U
DEPDC1	1104.11	-3.82144	0.170178	-22.4555	1.13064e-111	4.31793e-109	14.1373	Up	14.1 U
SPAG5	1266	-3.69056	0.164498	-22.4353	1.7829e-111	6.64684e-109	12.9113	Up	12.9 U
BUB1	1119.35	-3.98641	0.17885	-22.2891	4.71502e-110	1.71693e-107	15.8499	Up	15.8 U
PTTG1	952.118	-3.80386	0.171328	-22.2022	3.26967e-109	1.16356e-106	13.9662	Up	13.9 U
KIF11	1920.88	-3.36525	0.151942	-22.1482	1.0847e-108	3.77427e-106	10.3048	Up	10.3 U
APLN	914.378	4.5528	0.2061	22.0903	3.9184e-108	1.33379e-105	23.471	Down	23.4 D
BUB1B	1059.89	-4.05824	0.184088	-22.0451	1.0648e-107	3.54738e-105	16.6591	Up	16.6 U
TTK	742.825	-3.93481	0.178534	-22.0396	1.2027e-107	3.92331e-105	15.2931	Up	15.2 U
LMCD1	1913.11	3.0493	0.138812	21.967	5.95371e-107	1.90251e-104	8.27808	Down	8.27 D
FOXM1	2743.59	-3.4117	0.155426	-21.9507	8.53328e-107	2.67228e-104	10.642	Up	10.6 U
SEPP1	2939.05	4.05991	0.186672	21.7489	7.08255e-105	2.17448e-102	16.6784	Down	16.6 D
CDCA8	1055.7	-3.99506	0.183966	-21.7163	1.44025e-104	4.3368e-102	15.9453	Up	15.9 U
NCAPG	1188.89	-3.76555	0.175067	-21.5093	1.2755e-102	3.76825e-100	13.6001	Up	13.6 U
PBK	947.115	-3.7974	0.1766	-21.5028	1.46418e-102	4.24558e-100	13.9037	Up	13.9 U
FAM64A	626.894	-4.08333	0.190176	-21.4713	2.88694e-102	8.21886e-100	16.9514	Up	16.9 U
BIRC5	1487.37	-3.80272	0.177463	-21.4283	7.28361e-102	2.03655e-99	13.9551	Up	13.9 U
ASPM	3761.41	-3.2439	0.152051	-21.3344	5.44683e-101	1.49625e-98	9.47354	Up	9.47 U
PKP1	535.941	-4.47642	0.210472	-21.2685	2.22393e-100	6.00384e-98	22.2605	Up	22.2 U
NOV	1734.67	2.98789	0.140674	21.2398	4.09731e-100	1.08739e-97	7.93312	Down	7.93 D
C2orf40	873.147	4.2655	0.201483	21.1705	1.78825e-99	4.66672e-97	19.2328	Down	19.2 D
LMNB1	1173.35	-3.50796	0.167282	-20.9703	1.22448e-97	3.14309e-95	11.3763	Up	11.3 U
TF	493.445	4.90668	0.234055	20.9638	1.40538e-97	3.54927e-95	29.9956	Down	29.9 D
ASNS	2993.82	-3.16001	0.150927	-20.9373	2.44787e-97	6.08394e-95	8.93835	Up	8.93 U
KPNA2	5035.68	-3.26049	0.155944	-20.9081	4.52118e-97	1.10613e-94	9.58311	Up	9.58 U
PDGFRL	708.19	3.63596	0.174036	20.892	6.33469e-97	1.52598e-94	12.4318	Down	12.4 D
HAS2	1022.42	-3.2354	0.154944	-20.8811	7.95052e-97	1.8862e-94	9.41784	Up	9.41 U
SGOL2	1155.4	-3.25607	0.156038	-20.8671	1.06576e-96	2.49071e-94	9.55375	Up	9.55 U
FBXO32	2118.56	2.97796	0.142872	20.8436	1.74198e-96	4.01118e-94	7.87872	Down	7.87 D
CKAP2L	956.212	-3.6367	0.174679	-20.8193	2.89238e-96	6.56361e-94	12.4381	Up	12.4 U
GTSE1	1072.02	-3.8612	0.185532	-20.8115	3.4067e-96	7.6203e-94	14.5324	Up	14.5 U
NEK2	528.435	-4.25027	0.20447	-20.7868	5.69517e-96	1.25598e-93	19.0309	Up	19.0 U
CHI3L1	174450	3.32912	0.162928	20.4331	8.49877e-93	1.84825e-90	10.0499	Down	10.0 D
PLA2G2A	2769.28	4.25902	0.208765	20.401	1.63681e-92	3.51084e-90	19.1467	Down	19.1 D
TROAP	727.856	-4.43136	0.217834	-20.3429	5.37067e-92	1.1364e-89	21.5761	Up	21.5 U
FRZB	762.347	4.69789	0.231858	20.262	2.78675e-91	5.818e-89	25.9541	Down	25.9 D
ARHGAP11A	1640.19	-3.05305	0.150807	-20.2447	3.95481e-91	8.14795e-89	8.29963	Up	8.29 U
CDCA3	762.857	-4.08214	0.202292	-20.1795	1.48314e-90	3.01597e-88	16.9374	Up	16.9 U
FMO2	473.397	6.38791	0.316682	20.1714	1.74655e-90	3.50608e-88	83.7439	Down	83.7 D
ANGPTL7	890.748	8.18848	0.412794	19.8367	1.43486e-87	2.84394e-85	291.729	Down	291. D
CCNA2	1921.3	-3.15594	0.159528	-19.783	4.17162e-87	8.1649e-85	8.91315	Up	8.91 U
TK1	1193.56	-3.21492	0.162895	-19.7361	1.05542e-86	2.04022e-84	9.28513	Up	9.28 U
FGF7	3051.66	2.60051	0.131977	19.7043	1.97997e-86	3.78078e-84	6.06502	Down	6.06 D
RACGAP1	2350.79	-2.84166	0.144293	-19.6937	2.44307e-86	4.60887e-84	7.16843	Up	7.16 U
KIFC1	895.858	-3.72083	0.189137	-19.6726	3.69938e-86	6.89582e-84	13.185	Up	13.1 U
SLC7A5	9667.44	-2.67033	0.13704	-19.4858	1.44898e-84	2.66919e-82	6.36576	Up	6.36 U
DMKN	868.608	3.13917	0.16195	19.3836	1.06063e-83	1.93109e-81	8.81018	Down	8.81 D
KIF14	635.198	-3.56438	0.18426	-19.3442	2.27924e-83	4.1021e-81	11.83	Up	11.8 U
TRIP13	816.638	-3.3504	0.173993	-19.2559	1.25909e-82	2.24033e-80	10.1993	Up	10.1 U
NTN4	10112	-2.33359	0.121516	-19.2039	3.43216e-82	6.03829e-80	5.04058	Up	5.04 U
WISP1	1776.49	3.09022	0.161197	19.1704	6.5377e-82	1.13741e-79	8.51627	Down	8.51 D
NDC80	772.106	-3.30687	0.172933	-19.1223	1.64782e-81	2.83534e-79	9.89617	Up	9.89 U
C15orf23	862.825	-3.06629	0.160416	-19.1146	1.90922e-81	3.2494e-79	8.37618	Up	8.37 U
SOX4	3459.28	2.40486	0.126045	19.0793	3.75274e-81	6.31832e-79	5.29584	Down	5.29 D
EVI2A	991.196	3.86145	0.202465	19.0721	4.30387e-81	7.16914e-79	14.5349	Down	14.5 D
RRM2	2221.77	-3.3714	0.17693	-19.055	5.97239e-81	9.84376e-79	10.3489	Up	10.3 U
NCEH1	2485.46	-3.37218	0.1776	-18.9875	2.16535e-80	3.53177e-78	10.3545	Up	10.3 U
AMIGO2	549.927	-3.51119	0.185764	-18.9013	1.11203e-79	1.79507e-77	11.4018	Up	11.4 U
SHCBP1	959.437	-3.49952	0.186293	-18.785	1.00237e-78	1.60154e-76	11.3099	Up	11.3 U
MYBL2	920.799	-3.4524	0.183793	-18.7841	1.01841e-78	1.61073e-76	10.9465	Up	10.9 U
TFPI2	369.212	-4.87951	0.263152	-18.5425	9.37029e-77	1.4672e-74	29.4359	Up	29.4 U
FAM83D	945.848	-3.84055	0.208788	-18.3945	1.45355e-75	2.25344e-73	14.3259	Up	14.3 U
PSAT1	5857.44	-3.16354	0.172805	-18.307	7.27727e-75	1.11713e-72	8.96027	Up	8.96 U
KIF22	881.583	-2.97508	0.162991	-18.2531	1.95617e-74	2.97376e-72	7.863	Up	7.86 U
KIF4A	943.376	-3.72151	0.204242	-18.2211	3.51199e-74	5.28758e-72	13.1912	Up	13.1 U
TACC3	1574.25	-3.65245	0.200468	-18.2196	3.60768e-74	5.37991e-72	12.5747	Up	12.5 U
COL11A1	17164	3.22244	0.178003	18.1032	3.00497e-73	4.43884e-71	9.33362	Down	9.33 D
CDK1	1036.69	-2.83406	0.156609	-18.0964	3.40196e-73	4.97831e-71	7.13077	Up	7.13 U
KIF20B	1462.83	-2.91336	0.161336	-18.0578	6.85123e-73	9.93302e-71	7.53372	Up	7.53 U
SKA3	482.756	-3.81179	0.212349	-17.9506	4.74831e-72	6.82101e-70	14.0431	Up	14.0 U
CIT	1797.76	-3.00414	0.167453	-17.9402	5.72079e-72	8.14329e-70	8.023	Up	8.02 U
H2AFX	1859.52	-2.88352	0.160782	-17.9344	6.35458e-72	8.96397e-70	7.37949	Up	7.37 U
SVEP1	2837.84	2.63882	0.147288	17.9161	8.83499e-72	1.23516e-69	6.22821	Down	6.22 D
NUF2	454.634	-3.60581	0.201899	-17.8594	2.44112e-71	3.38258e-69	12.1746	Up	12.1 U
KIF18B	548.702	-3.86271	0.216734	-17.8223	4.7416e-71	6.51263e-69	14.5476	Up	14.5 U
SOD2	3698.44	2.77443	0.155871	17.7996	7.12354e-71	9.69917e-69	6.84205	Down	6.84 D
SLC6A9	1615.18	-2.96781	0.168684	-17.5939	2.74448e-69	3.70458e-67	7.82349	Up	7.82 U
NCAPD2	2660.55	-2.34042	0.133052	-17.5903	2.92329e-69	3.91222e-67	5.06449	Up	5.06 U
CCDC99	787.212	-2.90147	0.165363	-17.5461	6.37355e-69	8.45738e-67	7.47186	Up	7.47 U
CCNF	747.672	-3.16882	0.181089	-17.4987	1.46513e-68	1.92781e-66	8.99311	Up	8.99 U
RSPO2	692.783	4.03578	0.231497	17.4334	4.6024e-68	6.00536e-66	16.4018	Down	16.4 D
GEM	1120.49	2.97007	0.171028	17.366	1.49177e-67	1.93042e-65	7.83574	Down	7.83 D
RRAGD	406.193	3.84293	0.221695	17.3343	2.59374e-67	3.32892e-65	14.3495	Down	14.3 D
SERPING1	5962.95	2.34024	0.135312	17.2951	5.12226e-67	6.52067e-65	5.06387	Down	5.06 D
SKA1	524.771	-4.09506	0.236789	-17.2941	5.20686e-67	6.57492e-65	17.0897	Up	17.0 U
GPNMB	11418.1	2.06217	0.11943	17.2668	8.36961e-67	1.04841e-64	4.17615	Down	4.17 D
NTRK2	2445.27	2.60778	0.151522	17.2106	2.21296e-66	2.75004e-64	6.09565	Down	6.09 D
CENPA	318.669	-4.24713	0.246984	-17.1959	2.84807e-66	3.51143e-64	18.9895	Up	18.9 U
CENPN	1157.04	-2.66065	0.156626	-16.9873	1.02049e-64	1.24835e-62	6.32316	Up	6.32 U
PPP1R3B	1371.39	2.66927	0.157425	16.9558	1.74302e-64	2.11568e-62	6.36107	Down	6.36 D
KIF18A	363.716	-3.60476	0.21371	-16.8675	7.80138e-64	9.39647e-62	12.1658	Up	12.1 U
PLK4	468.447	-3.16901	0.188754	-16.7891	2.93255e-63	3.50519e-61	8.99431	Up	8.99 U
C9orf140	435.121	-3.52311	0.209862	-16.7878	2.99737e-63	3.55552e-61	11.4964	Up	11.4 U
MAD2L1	498.017	-3.10488	0.185087	-16.7752	3.70595e-63	4.36299e-61	8.60322	Up	8.60 U
TYMS	1506.61	-2.99866	0.179142	-16.739	6.81012e-63	7.95768e-61	7.99258	Up	7.99 U
ESPL1	694.371	-3.4122	0.203974	-16.7286	8.11336e-63	9.41029e-61	10.6457	Up	10.6 U
STMN1	3206.92	-2.79955	0.167574	-16.7063	1.17953e-62	1.35802e-60	6.96222	Up	6.96 U
CDCA2	585.255	-2.88324	0.175187	-16.4581	7.33748e-61	8.38615e-59	7.37803	Up	7.37 U
MAN1C1	435.471	3.24281	0.197046	16.4571	7.46074e-61	8.46524e-59	9.46633	Down	9.46 D
CDCA5	549.877	-3.36028	0.204452	-16.4356	1.06449e-60	1.19912e-58	10.2694	Up	10.2 U
LOC100505633	951.226	-2.93236	0.178422	-16.435	1.07495e-60	1.20226e-58	7.63357	Up	7.63 U
STIL	578.908	-2.85553	0.17414	-16.3979	1.98015e-60	2.19895e-58	7.23769	Up	7.23 U
ECM2	2393.07	2.91114	0.177994	16.3553	3.98798e-60	4.39745e-58	7.5221	Down	7.52 D
CKS2	839.143	-2.75835	0.169486	-16.2748	1.48937e-59	1.63081e-57	6.76623	Up	6.76 U
AURKB	437.021	-3.63601	0.22383	-16.2446	2.4406e-59	2.65382e-57	12.4322	Up	12.4 U
REEP4	825.338	-2.54347	0.156967	-16.2039	4.73179e-59	5.10968e-57	5.82991	Up	5.82 U
MELK	921.883	-2.94366	0.18251	-16.1288	1.60058e-58	1.71657e-56	7.69362	Up	7.69 U
CDKN3	1139.98	-3.39082	0.210262	-16.1266	1.65905e-58	1.76718e-56	10.4891	Up	10.4 U
HSD17B14	258.544	4.40431	0.27396	16.0765	3.72901e-58	3.9452e-56	21.1753	Down	21.1 D
UCHL1	814.774	-2.585	0.16105	-16.0509	5.63562e-58	5.92232e-56	6.00017	Up	6.00 U
TUBA1C	8768.05	-2.66149	0.165984	-16.0347	7.31877e-58	7.63982e-56	6.32687	Up	6.32 U
RASD1	343.177	4.01968	0.250754	16.0304	7.84091e-58	8.13066e-56	16.2198	Down	16.2 D
COL15A1	5393.58	-2.09303	0.131352	-15.9345	3.6503e-57	3.76029e-55	4.26642	Up	4.26 U
TMPO	2764.07	-2.04243	0.128342	-15.914	5.07012e-57	5.18875e-55	4.11939	Up	4.11 U
KCNA6	262.169	4.89101	0.307947	15.8827	8.35674e-57	8.49674e-55	29.6716	Down	29.6 D
NCAPH	497.249	-3.84264	0.242191	-15.8662	1.08626e-56	1.09733e-54	14.3467	Up	14.3 U
FAT4	1423.56	2.63134	0.166098	15.8421	1.59314e-56	1.59906e-54	6.19602	Down	6.19 D
ROR2	232.464	4.56385	0.288778	15.804	2.91924e-56	2.91143e-54	23.6513	Down	23.6 D
PAPLN	516.555	3.06768	0.194126	15.8025	2.98847e-56	2.96161e-54	8.38424	Down	8.38 D
GDF10	435.191	3.79063	0.240192	15.7817	4.16043e-56	4.09711e-54	13.8387	Down	13.8 D
FANCI	917.891	-2.55916	0.162234	-15.7745	4.66106e-56	4.56143e-54	5.89365	Up	5.89 U
MTHFD2	3957.33	-2.06321	0.131278	-15.7164	1.16772e-55	1.13566e-53	4.17916	Up	4.17 U
MMP1	1277.8	2.63932	0.167945	15.7153	1.18784e-55	1.14809e-53	6.23036	Down	6.23 D
BHLHE41	238.856	4.89233	0.31179	15.6911	1.74014e-55	1.6716e-53	29.6987	Down	29.6 D
LMNB2	3759.35	-2.31117	0.14797	-15.6191	5.39446e-55	5.1504e-53	4.96284	Up	4.96 U
WDR62	560.89	-3.79522	0.243026	-15.6165	5.62067e-55	5.33003e-53	13.8827	Up	13.8 U
EIF4EBP1	1628.46	-2.45668	0.157316	-15.6162	5.65069e-55	5.33003e-53	5.48951	Up	5.48 U
CDH23	283.891	4.25097	0.272381	15.6067	6.54911e-55	6.14047e-53	19.0402	Down	19.0 D
MAF	3743.6	1.953	0.125751	15.5306	2.15284e-54	2.0065e-52	3.87178	Down	3.87 D
NEURL1B	711.587	-3.18794	0.205386	-15.5217	2.47533e-54	2.29341e-52	9.11307	Up	9.11 U
SCD	7852.21	2.48805	0.160373	15.5141	2.78356e-54	2.56383e-52	5.61018	Down	5.61 D
TUBB2C	7315.05	-2.47376	0.159516	-15.5079	3.06659e-54	2.80799e-52	5.55491	Up	5.55 U
POC1A	364.229	-3.46543	0.2235	-15.5053	3.19548e-54	2.909e-52	11.0458	Up	11.0 U
CLIC6	331.027	3.96757	0.2561	15.4923	3.91159e-54	3.54033e-52	15.6444	Down	15.6 D
PLXNA2	1931.49	-2.09782	0.135753	-15.4532	7.18204e-54	6.46301e-52	4.28063	Up	4.28 U
H2AFZ	2494.19	-2.42734	0.157126	-15.4483	7.74047e-54	6.92573e-52	5.379	Up	5.37 U
MAOB	284.053	4.71276	0.305322	15.4354	9.46246e-54	8.41837e-52	26.2231	Down	26.2 D
CHAC1	759.958	-3.03295	0.1971	-15.3879	1.97253e-53	1.74497e-51	8.18484	Up	8.18 U
ENPP2	4770.05	2.39294	0.155692	15.3697	2.61482e-53	2.30016e-51	5.25226	Down	5.25 D
ARHGAP28	686.178	3.02308	0.197364	15.3173	5.862e-53	5.12777e-51	8.12899	Down	8.12 D
ANGPTL2	3146.49	1.93894	0.126954	15.2727	1.16173e-52	1.01057e-50	3.83425	Down	3.83 D
MFAP5	1068.89	-3.32559	0.217766	-15.2714	1.18654e-52	1.02646e-50	10.0254	Up	10.0 U
TUBA1B	21089	-2.55062	0.167832	-15.1975	3.67532e-52	3.16199e-50	5.85887	Up	5.85 U
ARL6IP1	4709.48	-1.95149	0.128443	-15.1934	3.90846e-52	3.34419e-50	3.86774	Up	3.86 U
LPIN1	1973.24	2.56194	0.168635	15.1923	3.97876e-52	3.38584e-50	5.90503	Down	5.90 D
CENPO	857.356	-2.49704	0.164449	-15.1843	4.49307e-52	3.80284e-50	5.64528	Up	5.64 U
KIAA1524	589.514	-2.56698	0.169112	-15.1792	4.8594e-52	4.09078e-50	5.92566	Up	5.92 U
GNPDA1	1421.69	2.15486	0.142018	15.1731	5.32695e-52	4.46039e-50	4.45325	Down	4.45 D
KIAA0226L	224.578	4.48458	0.295656	15.1683	5.73757e-52	4.77866e-50	22.3869	Down	22.3 D
ITGB2	2356.42	2.0248	0.133634	15.1519	7.36238e-52	6.09948e-50	4.06936	Down	4.06 D
CTSD	33724.2	1.83912	0.121521	15.1342	9.63633e-52	7.94135e-50	3.57791	Down	3.57 D
SLC7A8	2321.96	2.29363	0.151634	15.1261	1.08953e-51	8.9319e-50	4.90289	Down	4.90 D
RNF144A	688.831	2.63762	0.175227	15.0526	3.32041e-51	2.70786e-49	6.22306	Down	6.22 D
CPA4	5721.93	2.64452	0.176042	15.0221	5.26116e-51	4.26836e-49	6.25286	Down	6.25 D
DNER	310.833	-3.36525	0.224381	-14.9979	7.57677e-51	6.11532e-49	10.3048	Up	10.3 U
PHGDH	3381.74	-2.34936	0.157741	-14.8937	3.61993e-50	2.90671e-48	5.09597	Up	5.09 U
CILP2	240.445	3.70174	0.248566	14.8924	3.69356e-50	2.9507e-48	13.0117	Down	13.0 D
POLQ	296.537	-3.36277	0.226132	-14.8708	5.09846e-50	4.0319e-48	10.2871	Up	10.2 U
C2	780.104	2.4845	0.16707	14.871	5.08638e-50	4.0319e-48	5.5964	Down	5.59 D
AOX1	1470.87	2.48343	0.167098	14.8622	5.80203e-50	4.56524e-48	5.59227	Down	5.59 D
CDKN1C	262.697	4.08703	0.275067	14.8583	6.14717e-50	4.81262e-48	16.9949	Down	16.9 D
CYP27A1	892.256	2.37156	0.159822	14.8387	8.22789e-50	6.40957e-48	5.175	Down	5.17 D
GGT5	1030.07	3.10642	0.20949	14.8285	9.58757e-50	7.43179e-48	8.61241	Down	8.61 D
SGOL1	225.402	-3.93513	0.266149	-14.7854	1.81923e-49	1.40323e-47	15.2965	Up	15.2 U
ECT2	1903.2	-2.55243	0.173209	-14.7361	3.78061e-49	2.9018e-47	5.8662	Up	5.86 U
EPB41L4B	646.104	-2.63541	0.17933	-14.6959	6.84835e-49	5.2308e-47	6.21351	Up	6.21 U
IGSF10	220.705	4.61789	0.314261	14.6944	6.99813e-49	5.31926e-47	24.5541	Down	24.5 D
INCENP	884.557	-2.49306	0.170149	-14.6522	1.30471e-48	9.86914e-47	5.62969	Up	5.62 U
ADM	2980.92	2.7416	0.187184	14.6465	1.41841e-48	1.06777e-46	6.68809	Down	6.68 D
EZH2	575.793	-2.52606	0.172722	-14.625	1.94563e-48	1.45764e-46	5.75995	Up	5.75 U
SEMA3D	258.184	4.71279	0.32292	14.5943	3.05241e-48	2.27593e-46	26.2236	Down	26.2 D
KRT16	197.131	-4.50766	0.308911	-14.5921	3.15248e-48	2.33941e-46	22.748	Up	22.7 U
NCAPG2	1335.7	-2.19193	0.150384	-14.5755	4.02329e-48	2.97154e-46	4.56915	Up	4.56 U
FOXO1	743.315	2.30688	0.158486	14.5557	5.37458e-48	3.95095e-46	4.94811	Down	4.94 D
GPX3	5583.36	2.65333	0.182339	14.5516	5.70253e-48	4.17244e-46	6.29117	Down	6.29 D
RHOBTB3	6039	2.10828	0.145003	14.5396	6.80037e-48	4.95257e-46	4.31177	Down	4.31 D
CDC42EP2	669.135	-2.49396	0.171849	-14.5125	1.00965e-47	7.31906e-46	5.63321	Up	5.63 U
RGS4	495.801	-2.5946	0.178809	-14.5105	1.0402e-47	7.50575e-46	6.04024	Up	6.04 U
PLXNC1	206.391	3.97196	0.273985	14.497	1.26535e-47	9.08846e-46	15.692	Down	15.6 D
CCND2	409.193	3.20701	0.221244	14.4953	1.29668e-47	9.27096e-46	9.23432	Down	9.23 D
MME	1240.34	2.82942	0.195425	14.4783	1.662e-47	1.18289e-45	7.1079	Down	7.10 D
CRTAC1	877.903	2.56397	0.178005	14.4039	4.89059e-47	3.46502e-45	5.91332	Down	5.91 D
UAP1L1	875.298	2.33545	0.162226	14.3963	5.45871e-47	3.85011e-45	5.04708	Down	5.04 D
RAB3B	674.586	-3.09165	0.215688	-14.3339	1.34284e-46	9.4288e-45	8.52472	Up	8.52 U
CDC25C	206.751	-4.08393	0.284973	-14.3309	1.40265e-46	9.80479e-45	16.9584	Up	16.9 U
FANCD2	431.757	-2.705	0.188784	-14.3285	1.45132e-46	1.00999e-44	6.5206	Up	6.52 U
BRCA2	489.467	-2.60153	0.181617	-14.3242	1.54418e-46	1.06986e-44	6.0693	Up	6.06 U
DIAPH3	1779.74	-1.92321	0.134358	-14.3141	1.78739e-46	1.2329e-44	3.79267	Up	3.79 U
RIPK4	672.392	-2.82417	0.197326	-14.3122	1.8356e-46	1.26061e-44	7.08207	Up	7.08 U
ANGPTL4	1181.58	2.59686	0.182067	14.2632	3.71066e-46	2.53718e-44	6.04968	Down	6.04 D
ABCA1	1259.87	2.71594	0.190617	14.2481	4.60552e-46	3.13536e-44	6.57019	Down	6.57 D
SPC25	294.618	-3.33211	0.233904	-14.2456	4.77162e-46	3.23437e-44	10.0708	Up	10.0 U
UBE2T	352.546	-3.11287	0.219672	-14.1705	1.39443e-45	9.4112e-44	8.651	Up	8.65 U
C1S	16682.4	1.70804	0.120763	14.1438	2.04042e-45	1.3712e-43	3.26717	Down	3.26 D
KIAA0101	374.44	-2.74946	0.195472	-14.0658	6.16631e-45	4.12616e-43	6.72468	Up	6.72 U
LAMB1	6991.4	1.85064	0.131618	14.0606	6.62859e-45	4.41661e-43	3.60659	Down	3.60 D
FOSL1	2068.87	-2.26805	0.161401	-14.0523	7.4617e-45	4.95065e-43	4.81673	Up	4.81 U
KRT7	2488.94	-2.70178	0.192307	-14.0493	7.78215e-45	5.14148e-43	6.50605	Up	6.50 U
LRRC32	1853.01	2.19519	0.156575	14.0201	1.17477e-44	7.7288e-43	4.57951	Down	4.57 D
ZWINT	525.707	-3.02488	0.215827	-14.0153	1.25616e-44	8.22968e-43	8.13916	Up	8.13 U
TPP1	9484.19	1.70297	0.121551	14.0104	1.34681e-44	8.78683e-43	3.25571	Down	3.25 D
ERCC6L	249.63	-3.88902	0.277851	-13.9968	1.63105e-44	1.05971e-42	14.8153	Up	14.8 U
CENPK	379.136	-2.79018	0.199402	-13.9927	1.72711e-44	1.11749e-42	6.91715	Up	6.91 U
DBF4	540.882	-2.39263	0.17106	-13.9871	1.86919e-44	1.20444e-42	5.25113	Up	5.25 U
CEBPD	2782.18	2.06964	0.148976	13.8925	7.03789e-44	4.50492e-42	4.19781	Down	4.19 D
CRISPLD2	951.907	2.46261	0.177264	13.8923	7.04882e-44	4.50492e-42	5.51214	Down	5.51 D
SH3BP5	908.782	2.26653	0.163205	13.8876	7.52958e-44	4.79261e-42	4.81163	Down	4.81 D
SLC2A5	274.43	3.65418	0.263234	13.8819	8.15963e-44	5.17261e-42	12.5898	Down	12.5 D
C15orf42	250.555	-3.68324	0.265439	-13.876	8.84885e-44	5.58691e-42	12.8459	Up	12.8 U
KLHL24	1077.98	2.49105	0.179883	13.8482	1.30455e-43	8.20347e-42	5.62187	Down	5.62 D
NTM	243.452	-3.51998	0.254591	-13.826	1.77632e-43	1.11254e-41	11.4715	Up	11.4 U
C5orf4	508.653	2.48167	0.179577	13.8196	1.9427e-43	1.21191e-41	5.58545	Down	5.58 D
PROS1	1716.77	2.00857	0.145481	13.8064	2.33251e-43	1.4493e-41	4.02383	Down	4.02 D
GALNT1	15500.5	1.93075	0.139889	13.8021	2.47696e-43	1.53297e-41	3.81253	Down	3.81 D
GAS2L3	431.316	-2.89091	0.209568	-13.7946	2.746e-43	1.69279e-41	7.41739	Up	7.41 U
GPM6B	202.825	4.27276	0.309785	13.7926	2.82212e-43	1.7329e-41	19.3299	Down	19.3 D
SLC7A2	747.053	2.68529	0.194776	13.7866	3.07073e-43	1.87818e-41	6.43211	Down	6.43 D
PKMYT1	412.549	-3.43678	0.249662	-13.7657	4.09774e-43	2.49659e-41	10.8286	Up	10.8 U
WHSC1	3065.73	-1.87777	0.136436	-13.7629	4.25809e-43	2.58423e-41	3.67506	Up	3.67 U
TCF19	760.326	-2.38167	0.173214	-13.7499	5.10217e-43	3.08455e-41	5.2114	Up	5.21 U
AGT	480.376	2.75983	0.200741	13.7482	5.22201e-43	3.14485e-41	6.77314	Down	6.77 D
MLF1IP	546.592	-3.06456	0.22299	-13.7431	5.60619e-43	3.36328e-41	8.36616	Up	8.36 U
GBP2	574.188	2.41589	0.175903	13.7342	6.33353e-43	3.78513e-41	5.33647	Down	5.33 D
PTGFR	2010.17	1.961	0.143521	13.6635	1.67679e-42	9.98298e-41	3.89331	Down	3.89 D
CCNYL1	2138.5	-1.78541	0.130917	-13.6377	2.39023e-42	1.41766e-40	3.44716	Up	3.44 U
C1orf85	2742.91	1.88099	0.138015	13.6288	2.69801e-42	1.59417e-40	3.68328	Down	3.68 D
PITPNM3	1180.29	-2.19393	0.161011	-13.6259	2.80837e-42	1.65314e-40	4.5755	Up	4.57 U
STC1	691.778	2.24257	0.164828	13.6055	3.71594e-42	2.17918e-40	4.73239	Down	4.73 D
CYBRD1	22861.2	1.98621	0.146561	13.5521	7.69828e-42	4.49775e-40	3.96194	Down	3.96 D
KIF15	387.501	-3.19658	0.236091	-13.5396	9.12835e-42	5.31344e-40	9.1678	Up	9.16 U
SSPN	757.317	2.41575	0.179004	13.4955	1.66196e-41	9.63813e-40	5.33598	Down	5.33 D
CDO1	227.583	3.49869	0.259343	13.4906	1.77647e-41	1.02642e-39	11.3034	Down	11.3 D
HMGB2	2092.5	-1.78309	0.132364	-13.4711	2.31238e-41	1.33115e-39	3.44163	Up	3.44 U
PPARGC1A	297.72	3.6798	0.273224	13.4681	2.41026e-41	1.38241e-39	12.8154	Down	12.8 D
36585	298.905	-3.69644	0.275455	-13.4194	4.6553e-41	2.66032e-39	12.964	Up	12.9 U
PTPRD	216.781	3.82717	0.286246	13.3702	9.02734e-41	5.14e-39	14.1936	Down	14.1 D
FCGRT	1981.59	1.75247	0.131516	13.3251	1.65302e-40	9.37788e-39	3.36935	Down	3.36 D
SMC4	4509.24	-1.8302	0.137548	-13.3059	2.13896e-40	1.20909e-38	3.55585	Up	3.55 U
SLC6A8	1285.39	1.91567	0.144082	13.2957	2.45045e-40	1.38018e-38	3.7729	Down	3.77 D
ZWILCH	734.204	-2.21567	0.167114	-13.2584	4.03293e-40	2.26335e-38	4.64496	Up	4.64 U
C11orf82	209.933	-3.3903	0.255891	-13.249	4.57239e-40	2.55695e-38	10.4853	Up	10.4 U
LAMA1	580.227	2.22139	0.167982	13.2239	6.3844e-40	3.55754e-38	4.66341	Down	4.66 D
BRCA1	650.082	-2.20125	0.16655	-13.2168	7.02313e-40	3.89958e-38	4.59878	Up	4.59 U
CA12	5154.66	1.78455	0.135162	13.203	8.42776e-40	4.66296e-38	3.44512	Down	3.44 D
PYCR1	2499.9	-1.7119	0.130043	-13.1642	1.41108e-39	7.77984e-38	3.27593	Up	3.27 U
COL27A1	631.973	2.5282	0.19258	13.128	2.27483e-39	1.2498e-37	5.7685	Down	5.76 D
S1PR3	535.849	-2.36134	0.180305	-13.0963	3.45479e-39	1.89144e-37	5.13847	Up	5.13 U
CPXM2	4445.46	1.72853	0.132856	13.0105	1.06653e-38	5.81872e-37	3.31389	Down	3.31 D
MCOLN2	160.134	4.64971	0.357879	12.9924	1.35123e-38	7.34638e-37	25.1017	Down	25.1 D
ADM2	988.264	-2.41282	0.185748	-12.9898	1.39876e-38	7.57847e-37	5.32514	Up	5.32 U
CD82	823.436	2.10869	0.162445	12.981	1.5684e-38	8.46827e-37	4.31301	Down	4.31 D
PRG4	15862.1	-2.3467	0.180948	-12.9689	1.83599e-38	9.879e-37	5.08661	Up	5.08 U
E2F7	223.119	-3.68723	0.285285	-12.9247	3.26573e-38	1.75119e-36	12.8815	Up	12.8 U
PTPRU	625.871	2.41037	0.186553	12.9206	3.44595e-38	1.84152e-36	5.31611	Down	5.31 D
CTSF	1722.56	1.75981	0.136311	12.9102	3.94033e-38	2.09856e-36	3.38654	Down	3.38 D
JAG1	5760.1	-1.67331	0.12976	-12.8954	4.77993e-38	2.53709e-36	3.18945	Up	3.18 U
MEST	9621.23	1.63804	0.1271	12.8878	5.27206e-38	2.78885e-36	3.11242	Down	3.11 D
LUM	134939	2.14093	0.166126	12.8874	5.29727e-38	2.79275e-36	4.41047	Down	4.41 D
NPC1	4319.59	1.63351	0.126804	12.8821	5.67342e-38	2.98102e-36	3.10267	Down	3.10 D
IFI6	1044.41	2.43841	0.189356	12.8774	6.03431e-38	3.16004e-36	5.42044	Down	5.42 D
ANPEP	11186.3	-1.70421	0.132608	-12.8515	8.43995e-38	4.40509e-36	3.25849	Up	3.25 U
GEN1	643.61	-2.10141	0.163709	-12.8363	1.02714e-37	5.34319e-36	4.29129	Up	4.29 U
PRUNE2	12639.9	1.87221	0.145874	12.8345	1.05147e-37	5.4516e-36	3.66093	Down	3.66 D
GARS	9816.03	-1.77981	0.138719	-12.8303	1.11e-37	5.73611e-36	3.4338	Up	3.43 U
RAD51AP1	259.878	-3.16039	0.246358	-12.8285	1.13601e-37	5.85119e-36	8.94073	Up	8.94 U
ST6GAL1	439.945	2.36002	0.184101	12.8191	1.28107e-37	6.57671e-36	5.13377	Down	5.13 D
GPRC5C	277.783	3.19398	0.249171	12.8184	1.29336e-37	6.61811e-36	9.1513	Down	9.15 D
SLC1A5	8461.62	-1.87632	0.146408	-12.8157	1.33936e-37	6.83118e-36	3.67137	Up	3.67 U
MCM8	330.087	-2.56612	0.200593	-12.7927	1.80114e-37	9.15657e-36	5.92215	Up	5.92 U
SLC7A1	3599.06	-1.93938	0.1518	-12.7759	2.23659e-37	1.13335e-35	3.83541	Up	3.83 U
KIF24	241.903	-3.02164	0.236633	-12.7693	2.43225e-37	1.22852e-35	8.12091	Up	8.12 U
C1R	20328.3	1.68413	0.132096	12.7493	3.14626e-37	1.58406e-35	3.21346	Down	3.21 D
CRIP2	3328.14	-1.60111	0.125588	-12.7489	3.16173e-37	1.58674e-35	3.03378	Up	3.03 U
TUBB6	6258.25	-1.70613	0.133892	-12.7426	3.42944e-37	1.7156e-35	3.26283	Up	3.26 U
SLC4A8	236.312	-3.1447	0.246912	-12.7361	3.72488e-37	1.85746e-35	8.844	Up	8.84 U
S1PR1	145.961	4.93052	0.389781	12.6495	1.12653e-36	5.59974e-35	30.4954	Down	30.4 D
INSIG1	4032.69	2.30235	0.182408	12.622	1.59757e-36	7.91606e-35	4.93261	Down	4.93 D
CLDN23	346.346	2.54214	0.201533	12.614	1.76773e-36	8.73156e-35	5.82454	Down	5.82 D
DRAM1	2597.27	1.66815	0.132305	12.6084	1.89871e-36	9.34905e-35	3.17807	Down	3.17 D
CDT1	359.676	-2.79402	0.221758	-12.5994	2.1281e-36	1.04457e-34	6.93559	Up	6.93 U
ASPN	828.373	2.35099	0.186614	12.5981	2.16298e-36	1.05837e-34	5.10173	Down	5.10 D
PRRX2	863.39	-2.0027	0.159127	-12.5855	2.53617e-36	1.23711e-34	4.00749	Up	4.00 U
PSRC1	432.409	-2.29998	0.182798	-12.5821	2.64903e-36	1.28815e-34	4.92452	Up	4.92 U
CADM1	1672.89	2.17889	0.173197	12.5804	2.70658e-36	1.31206e-34	4.52804	Down	4.52 D
MGP	4924.31	2.37506	0.189542	12.5305	5.08325e-36	2.45659e-34	5.18758	Down	5.18 D
BCL6	2106.01	2.03968	0.162789	12.5296	5.14163e-36	2.47716e-34	4.11155	Down	4.11 D
CFI	598.155	2.0663	0.165347	12.4968	7.77299e-36	3.73342e-34	4.18812	Down	4.18 D
CKS1B	909.774	-1.85323	0.148782	-12.456	1.29682e-35	6.20967e-34	3.61308	Up	3.61 U
ESCO2	205.314	-3.09923	0.250209	-12.3866	3.09014e-35	1.47516e-33	8.5696	Up	8.56 U
IFITM3	12612.5	1.56077	0.126023	12.3848	3.15759e-35	1.50278e-33	2.95012	Down	2.95 D
SOD3	1226.37	2.52268	0.203874	12.3737	3.62679e-35	1.72086e-33	5.74647	Down	5.74 D
GCLM	1936.38	-1.77033	0.143357	-12.3491	4.9255e-35	2.33001e-33	3.41133	Up	3.41 U
GINS4	294.77	-2.81468	0.227974	-12.3465	5.08857e-35	2.3999e-33	7.03565	Up	7.03 U
CENPM	186.996	-3.27611	0.265787	-12.3261	6.55428e-35	3.08189e-33	9.68741	Up	9.68 U
AEBP1	31249.2	1.81102	0.147059	12.3149	7.5286e-35	3.52943e-33	3.50891	Down	3.50 D
ICAM1	1100.58	2.2741	0.184871	12.3011	8.94036e-35	4.17875e-33	4.83697	Down	4.83 D
MAP1B	16194.6	-1.58162	0.128892	-12.2709	1.29809e-34	6.04924e-33	2.99306	Up	2.99 U
DNAJC9	609.696	-2.05324	0.167401	-12.2655	1.38825e-34	6.45019e-33	4.15038	Up	4.15 U
NPC2	2869.71	1.62846	0.132963	12.2475	1.73259e-34	8.02631e-33	3.09183	Down	3.09 D
CARD10	704.305	-2.2391	0.18284	-12.2462	1.75994e-34	8.12895e-33	4.72101	Up	4.72 U
SETBP1	810.082	1.91581	0.156681	12.2275	2.21654e-34	1.02078e-32	3.77327	Down	3.77 D
CLSPN	388.288	-2.7806	0.227422	-12.2266	2.24104e-34	1.02904e-32	6.87137	Up	6.87 U
CCDC18	321.09	-2.56224	0.20979	-12.2133	2.63828e-34	1.2079e-32	5.90624	Up	5.90 U
NEAT1	9308.13	1.67701	0.137418	12.2037	2.96902e-34	1.35536e-32	3.19765	Down	3.19 D
STAT2	4849.97	1.56886	0.128865	12.1744	4.25437e-34	1.93648e-32	2.9667	Down	2.96 D
SUV39H1	264.358	-2.64391	0.21784	-12.1369	6.73021e-34	3.05454e-32	6.25024	Up	6.25 U
STON2	146.815	4.2211	0.348126	12.1252	7.7674e-34	3.51509e-32	18.6499	Down	18.6 D
SLIT3	896.984	-2.52367	0.208649	-12.0953	1.1188e-33	5.04848e-32	5.75042	Up	5.75 U
GAS1	2431.99	1.92723	0.159601	12.0753	1.42561e-33	6.41443e-32	3.80325	Down	3.80 D
STEAP2	578.191	1.98881	0.164962	12.0561	1.80022e-33	8.07674e-32	3.96909	Down	3.96 D
TUBG1	1114.02	-2.11902	0.175772	-12.0555	1.81484e-33	8.11908e-32	4.34398	Up	4.34 U
TEK	197.77	-3.91748	0.325168	-12.0476	1.99752e-33	8.91089e-32	15.1105	Up	15.1 U
CSE1L	3055.38	-1.56712	0.130282	-12.0286	2.51321e-33	1.11795e-31	2.96312	Up	2.96 U
SESN2	1234.85	-2.18223	0.181563	-12.0191	2.81887e-33	1.25036e-31	4.53854	Up	4.53 U
DBF4B	367.074	-2.57037	0.213892	-12.0171	2.88917e-33	1.27793e-31	5.93961	Up	5.93 U
HR	248.088	2.70585	0.225352	12.0072	3.25626e-33	1.43624e-31	6.52444	Down	6.52 D
FAM20A	377.668	2.89153	0.240894	12.0033	3.41363e-33	1.50142e-31	7.42056	Down	7.42 D
SOX6	331.125	2.46725	0.205597	12.0004	3.53477e-33	1.55035e-31	5.52987	Down	5.52 D
AMOT	364.653	2.69203	0.224483	11.9922	3.90568e-33	1.70824e-31	6.46223	Down	6.46 D
ITPKB	408.357	2.23557	0.186453	11.99	4.01014e-33	1.74905e-31	4.70948	Down	4.70 D
DHFR	1276.31	-1.96656	0.164036	-11.9886	4.07671e-33	1.77314e-31	3.90836	Up	3.90 U
VWA1	258.148	2.79191	0.233062	11.9793	4.56259e-33	1.97897e-31	6.92547	Down	6.92 D
FBXO5	451.362	-2.3227	0.194011	-11.972	4.98312e-33	2.1554e-31	5.00267	Up	5.00 U
CKAP5	4711.81	-1.46515	0.122484	-11.962	5.62228e-33	2.42517e-31	2.76092	Up	2.76 U
ITM2C	2612.35	1.56664	0.13185	11.882	1.46804e-32	6.31498e-31	2.96215	Down	2.96 D
COL1A1	604212	-1.48536	0.125423	-11.8428	2.3449e-32	1.00593e-30	2.79987	Up	2.79 U
HNMT	396.848	2.34605	0.198372	11.8265	2.84718e-32	1.21806e-30	5.08431	Down	5.08 D
RAN	5152.17	-1.47174	0.124473	-11.8237	2.94339e-32	1.25579e-30	2.77356	Up	2.77 U
TIMP3	33917.4	-1.59597	0.135	-11.822	3.00505e-32	1.27862e-30	3.02297	Up	3.02 U
UHRF1	1033.31	-2.509	0.212471	-11.8087	3.52114e-32	1.49415e-30	5.69226	Up	5.69 U
ANGPT1	580.599	2.44123	0.206909	11.7986	3.97071e-32	1.68036e-30	5.43106	Down	5.43 D
CHI3L2	5109.29	5.16537	0.437863	11.7968	4.05545e-32	1.7116e-30	35.8866	Down	35.8 D
THBS2	6840.68	1.50817	0.128296	11.7555	6.62029e-32	2.78657e-30	2.8445	Down	2.84 D
KNTC1	725.826	-1.90183	0.162055	-11.7357	8.36088e-32	3.50977e-30	3.73686	Up	3.73 U
DEPDC1B	148.572	-3.43547	0.293124	-11.7202	1.00483e-31	4.20685e-30	10.8188	Up	10.8 U
SPINT2	362.208	2.5281	0.215819	11.714	1.0807e-31	4.51241e-30	5.7681	Down	5.76 D
ASF1B	426.146	-3.05211	0.261154	-11.687	1.48516e-31	6.18473e-30	8.29424	Up	8.29 U
HEXB	5271.99	1.60807	0.137621	11.6847	1.52616e-31	6.33863e-30	3.04843	Down	3.04 D
GJA1	20976.4	1.36445	0.117296	11.6326	2.81425e-31	1.16576e-29	2.57478	Down	2.57 D
PI16	124.523	-4.3247	0.371998	-11.6256	3.05397e-31	1.26172e-29	20.0385	Up	20.0 U
TRANK1	776.72	1.78046	0.153283	11.6156	3.43569e-31	1.41569e-29	3.43536	Down	3.43 D
NEIL3	178.32	-3.62849	0.31278	-11.6008	4.08381e-31	1.67833e-29	12.3676	Up	12.3 U
HSPB7	1857	-2.02042	0.174243	-11.5954	4.35007e-31	1.78307e-29	4.05701	Up	4.05 U
MICAL2	929.071	-2.01539	0.174027	-11.5809	5.14953e-31	2.10526e-29	4.0429	Up	4.04 U
COL4A1	12771.1	-1.55778	0.134654	-11.5688	5.93364e-31	2.4195e-29	2.94401	Up	2.94 U
ALCAM	9171.22	-1.90922	0.165114	-11.5631	6.3405e-31	2.57869e-29	3.75606	Up	3.75 U
CD248	5030.35	-1.80167	0.15593	-11.5543	7.01797e-31	2.84682e-29	3.48624	Up	3.48 U
TMEM48	1024.48	-1.7367	0.150494	-11.54	8.2913e-31	3.34601e-29	3.33271	Up	3.33 U
SAT2	734.354	1.91902	0.166291	11.5402	8.27648e-31	3.34601e-29	3.78167	Down	3.78 D
GPSM2	950.194	-1.90694	0.165309	-11.5356	8.72716e-31	3.51285e-29	3.75014	Up	3.75 U
FAM129A	3030.55	-1.509	0.131027	-11.5167	1.08732e-30	4.36546e-29	2.84612	Up	2.84 U
ZNF395	3505.22	1.47486	0.128086	11.5146	1.11337e-30	4.45862e-29	2.77957	Down	2.77 D
CP	8478.62	5.47018	0.475187	11.5116	1.15259e-30	4.60389e-29	44.329	Down	44.3 D
CDC6	478.804	-2.61036	0.227122	-11.4932	1.42651e-30	5.68353e-29	6.10657	Up	6.10 U
NEBL	1166.72	1.89908	0.165257	11.4917	1.45249e-30	5.77235e-29	3.72976	Down	3.72 D
BZRAP1	234.066	2.64663	0.230631	11.4756	1.74938e-30	6.93463e-29	6.26202	Down	6.26 D
PDE7B	527.787	2.09616	0.182793	11.4674	1.92448e-30	7.60947e-29	4.27569	Down	4.27 D
DAPK2	211.424	3.27817	0.286156	11.4559	2.19729e-30	8.66628e-29	9.70122	Down	9.70 D
LBP	127.876	3.78828	0.330731	11.4543	2.23882e-30	8.80789e-29	13.8161	Down	13.8 D
MCM5	822.307	-2.21045	0.193028	-11.4515	2.31197e-30	9.07289e-29	4.6282	Up	4.62 U
BUB3	2793	-1.47536	0.128929	-11.4432	2.54355e-30	9.95672e-29	2.78053	Up	2.78 U
DAAM2	2482.58	1.50499	0.13158	11.4378	2.70581e-30	1.05655e-28	2.83822	Down	2.83 D
IGFBP1	503.591	-1.97192	0.172769	-11.4137	3.57382e-30	1.39201e-28	3.92291	Up	3.92 U
CENPI	210.749	-2.72084	0.238497	-11.4083	3.80122e-30	1.47691e-28	6.59258	Up	6.59 U
PCK2	1912.78	-1.79853	0.157676	-11.4065	3.88006e-30	1.50381e-28	3.47866	Up	3.47 U
NRN1	1788.87	1.81148	0.158904	11.3998	4.18988e-30	1.61988e-28	3.51001	Down	3.51 D
SFRP1	669.25	7.30479	0.641325	11.3902	4.68156e-30	1.80551e-28	158.111	Down	158. D
VEPH1	292.774	-2.44793	0.214998	-11.3858	4.92034e-30	1.89294e-28	5.45634	Up	5.45 U
NGEF	810.059	-1.7936	0.15758	-11.3822	5.13165e-30	1.9694e-28	3.46678	Up	3.46 U
TGFBR3	973.319	1.77762	0.156374	11.3677	6.05569e-30	2.31834e-28	3.42859	Down	3.42 D
ORC6	200.232	-2.84536	0.251389	-11.3185	1.06219e-29	4.05655e-28	7.18683	Up	7.18 U
PODN	3645.39	1.87556	0.165743	11.3161	1.09282e-29	4.16335e-28	3.66944	Down	3.66 D
EPAS1	12346.3	1.35234	0.119524	11.3144	1.1135e-29	4.23183e-28	2.55326	Down	2.55 D
PDE4B	1319.96	1.87427	0.165733	11.309	1.18488e-29	4.49223e-28	3.66617	Down	3.66 D
E2F1	275.907	-2.64912	0.234878	-11.2787	1.67149e-29	6.32177e-28	6.27284	Up	6.27 U
FANCA	351.646	-2.58199	0.22932	-11.2593	2.08351e-29	7.84222e-28	5.98766	Up	5.98 U
NHSL1	414.278	-2.0519	0.182238	-11.2595	2.08031e-29	7.84222e-28	4.14653	Up	4.14 U
CPZ	1036.4	1.75397	0.155917	11.2494	2.33301e-29	8.76025e-28	3.37285	Down	3.37 D
CDH2	163.853	-3.55823	0.316665	-11.2366	2.69591e-29	1.00987e-27	11.7797	Up	11.7 U
VGLL4	2347.44	1.51245	0.134654	11.2321	2.83735e-29	1.06031e-27	2.85294	Down	2.85 D
ACTA2	3011.52	-1.93015	0.171863	-11.2308	2.87967e-29	1.07357e-27	3.81096	Up	3.81 U
ZFP36L1	7745.11	1.8844	0.167851	11.2266	3.01763e-29	1.12233e-27	3.692	Down	3.69 D
C12orf48	251.304	-2.44851	0.218189	-11.222	3.18158e-29	1.1805e-27	5.45851	Up	5.45 U
TUBB	36510.1	-1.5766	0.140515	-11.2202	3.24585e-29	1.2015e-27	2.98266	Up	2.98 U
DTWD1	953.603	1.71502	0.153102	11.2018	3.99363e-29	1.47482e-27	3.28302	Down	3.28 D
LOC100288637	245.919	-2.49012	0.222506	-11.1913	4.50035e-29	1.65803e-27	5.61823	Up	5.61 U
UAP1	5430.24	-1.47767	0.132183	-11.179	5.16577e-29	1.89872e-27	2.78499	Up	2.78 U
BORA	251.041	-2.4795	0.222218	-11.158	6.54582e-29	2.39949e-27	5.57704	Up	5.57 U
RFWD3	1054.18	-1.67556	0.150169	-11.1578	6.55884e-29	2.39949e-27	3.19443	Up	3.19 U
CDON	1496.27	1.98604	0.178147	11.1483	7.29859e-29	2.6639e-27	3.96148	Down	3.96 D
APOBEC3B	148.091	-3.39612	0.304704	-11.1456	7.52e-29	2.73833e-27	10.5277	Up	10.5 U
SERPINA5	286.701	3.13485	0.281416	11.1395	8.05339e-29	2.92575e-27	8.78382	Down	8.78 D
CILP	492.524	2.24358	0.201642	11.1265	9.3194e-29	3.37785e-27	4.73569	Down	4.73 D
MYOCD	218.351	-3.20636	0.288438	-11.1163	1.04501e-28	3.77893e-27	9.2302	Up	9.23 U
F13A1	128.642	6.57055	0.591459	11.1091	1.13337e-28	4.08902e-27	95.0459	Down	95.0 D
PPAP2A	2729.79	1.65664	0.149176	11.1053	1.18209e-28	4.25499e-27	3.15281	Down	3.15 D
CBS	1571.11	-1.82665	0.164657	-11.0936	1.34684e-28	4.83689e-27	3.54713	Up	3.54 U
RAD51	227.283	-2.97122	0.267992	-11.087	1.45113e-28	5.19949e-27	7.842	Up	7.84 U
CAV1	9928.04	-1.34973	0.121899	-11.0725	1.70486e-28	6.09467e-27	2.54864	Up	2.54 U
SQSTM1	11634.1	1.41755	0.128147	11.0619	1.91964e-28	6.84687e-27	2.67131	Down	2.67 D
EIF5A	7319.89	-1.42109	0.128635	-11.0474	2.25582e-28	8.02766e-27	2.67787	Up	2.67 U
PDGFD	128.304	3.76677	0.341041	11.0449	2.32045e-28	8.23892e-27	13.6116	Down	13.6 D
FMOD	21024.6	1.86496	0.168874	11.0435	2.35712e-28	8.35017e-27	3.64258	Down	3.64 D
CENPH	251.416	-2.40822	0.218494	-11.0219	2.99613e-28	1.05899e-26	5.3082	Up	5.30 U
PLCB4	252.753	-2.58755	0.234892	-11.0159	3.20327e-28	1.12966e-26	6.01077	Up	6.01 U
UGDH	7557.93	-1.43319	0.130614	-10.9727	5.16875e-28	1.8187e-26	2.70043	Up	2.70 U
GOT1	1031.23	-1.92441	0.175454	-10.9682	5.43395e-28	1.90773e-26	3.79583	Up	3.79 U
PRELP	26495	1.47184	0.134335	10.9564	6.18991e-28	2.16827e-26	2.77375	Down	2.77 D
TIMELESS	692.767	-1.83603	0.167597	-10.955	6.28783e-28	2.19765e-26	3.57026	Up	3.57 U
AKR1C3	597.674	2.00051	0.182617	10.9547	6.31038e-28	2.20062e-26	4.00142	Down	4.00 D
PLEKHH2	987.188	1.70061	0.155297	10.9507	6.59186e-28	2.29367e-26	3.25039	Down	3.25 D
MAMLD1	1004.08	-2.03935	0.186348	-10.9438	7.11863e-28	2.47147e-26	4.11061	Up	4.11 U
MDFI	167.17	3.47121	0.317223	10.9425	7.21911e-28	2.50081e-26	11.0902	Down	11.0 D
NDE1	821.663	-1.66014	0.151979	-10.9235	8.90442e-28	3.07782e-26	3.16047	Up	3.16 U
CD97	1432.68	-1.67063	0.153268	-10.9	1.15194e-27	3.97293e-26	3.18354	Up	3.18 U
DNMT1	2159.53	-1.64759	0.151219	-10.8954	1.21254e-27	4.17273e-26	3.1331	Up	3.13 U
FMO4	191.142	2.74329	0.251822	10.8938	1.23404e-27	4.23741e-26	6.69596	Down	6.69 D
CHRDL2	1170.12	5.20391	0.478036	10.886	1.34377e-27	4.6041e-26	36.8582	Down	36.8 D
MAOA	153.82	3.304	0.303749	10.8774	1.47726e-27	5.05044e-26	9.87651	Down	9.87 D
ST5	1179.75	1.57108	0.144808	10.8494	2.00768e-27	6.84885e-26	2.97127	Down	2.97 D
BLM	157.642	-2.98172	0.27496	-10.8442	2.12526e-27	7.23419e-26	7.89928	Up	7.89 U
MBP	326.431	2.87412	0.26578	10.8139	2.95803e-27	1.0047e-25	7.33158	Down	7.33 D
GLTSCR2	3391	1.47189	0.13613	10.8124	3.0079e-27	1.01943e-25	2.77385	Down	2.77 D
PLCD3	4751.62	1.382	0.127958	10.8004	3.4263e-27	1.15873e-25	2.60629	Down	2.60 D
GAA	5156.9	1.36338	0.126307	10.7941	3.66881e-27	1.23806e-25	2.57287	Down	2.57 D
SLC29A1	1599.9	1.50873	0.139784	10.7933	3.70311e-27	1.24695e-25	2.8456	Down	2.84 D
ANKRD1	214.274	-2.74733	0.254908	-10.7777	4.38501e-27	1.4734e-25	6.71474	Up	6.71 U
AKR1C2	2192.41	1.57428	0.146109	10.7747	4.53396e-27	1.52019e-25	2.97786	Down	2.97 D
SRPX	253.204	2.66241	0.247448	10.7595	5.34748e-27	1.78912e-25	6.33091	Down	6.33 D
HN1	1071.39	-1.68527	0.156961	-10.7369	6.83317e-27	2.28132e-25	3.21601	Up	3.21 U
GAS6	15120.8	1.51891	0.14148	10.7359	6.90675e-27	2.30098e-25	2.86574	Down	2.86 D
OBSCN	197.783	2.80379	0.261198	10.7343	7.02157e-27	2.33426e-25	6.98274	Down	6.98 D
S100B	171.73	3.49995	0.327485	10.6874	1.16653e-26	3.86981e-25	11.3133	Down	11.3 D
TRIM59	909.81	-1.60478	0.150264	-10.6797	1.26655e-26	4.19275e-25	3.04149	Up	3.04 U
DCN	259005	1.4843	0.139069	10.6731	1.35982e-26	4.492e-25	2.79782	Down	2.79 D
CENPL	348.478	-2.04209	0.191366	-10.6711	1.38908e-26	4.57901e-25	4.11842	Up	4.11 U
TNFAIP8L1	229.68	-2.38341	0.223526	-10.6628	1.51968e-26	4.99897e-25	5.21769	Up	5.21 U
HMGN2	7768.21	-1.34833	0.126635	-10.6474	1.79351e-26	5.88737e-25	2.54618	Up	2.54 U
SOX9	2493.48	2.1196	0.199123	10.6447	1.84646e-26	6.04851e-25	4.34573	Down	4.34 D
HYLS1	305.327	-2.14062	0.201479	-10.6245	2.29154e-26	7.4908e-25	4.4095	Up	4.40 U
PDGFRB	6959.51	1.29423	0.122096	10.6001	2.97655e-26	9.70976e-25	2.45246	Down	2.45 D
C9orf100	117.902	-3.48344	0.328701	-10.5976	3.0567e-26	9.95048e-25	11.1846	Up	11.1 U
AHNAK2	9519.93	1.26249	0.119189	10.5924	3.23362e-26	1.05046e-24	2.3991	Down	2.39 D
SPON1	334.298	2.12283	0.200467	10.5895	3.33543e-26	1.08129e-24	4.35548	Down	4.35 D
RFC3	321.96	-2.1795	0.206034	-10.5783	3.75614e-26	1.21516e-24	4.52995	Up	4.52 U
NRK	180.574	3.34652	0.316773	10.5644	4.35688e-26	1.4066e-24	10.1719	Down	10.1 D
GINS2	192.056	-2.83587	0.268535	-10.5605	4.54274e-26	1.46358e-24	7.13971	Up	7.13 U
CEBPG	1077.51	-1.58799	0.150482	-10.5527	4.93614e-26	1.58707e-24	3.00631	Up	3.00 U
MXD3	267.818	-2.26121	0.214489	-10.5423	5.51279e-26	1.76884e-24	4.79394	Up	4.79 U
CRLF1	7156.87	-1.47145	0.139888	-10.5187	7.08101e-26	2.26737e-24	2.773	Up	2.77 U
GABARAPL1	1117.34	1.54518	0.146926	10.5167	7.23316e-26	2.31136e-24	2.9184	Down	2.91 D
CREG1	2278.37	1.46452	0.139319	10.512	7.60696e-26	2.42586e-24	2.75972	Down	2.75 D
FTL	72175.9	1.24815	0.118813	10.5052	8.17225e-26	2.60083e-24	2.37537	Down	2.37 D
LRIG3	1186.8	1.72024	0.163891	10.4963	8.98494e-26	2.85367e-24	3.29492	Down	3.29 D
KIAA1211	122.778	3.2562	0.310529	10.486	1.00215e-25	3.17647e-24	9.55464	Down	9.55 D
ZNF367	398.329	-2.17898	0.207998	-10.476	1.11387e-25	3.52344e-24	4.52834	Up	4.52 U
NOTCH3	5029.79	-1.78107	0.170052	-10.4737	1.14142e-25	3.60329e-24	3.43681	Up	3.43 U
SORBS1	128.216	3.52179	0.336314	10.4718	1.16466e-25	3.66926e-24	11.4859	Down	11.4 D
PGF	189.686	-2.67053	0.255041	-10.471	1.1745e-25	3.69283e-24	6.36661	Up	6.36 U
KRT17	94.9298	-5.07971	0.48605	-10.451	1.45002e-25	4.54998e-24	33.8177	Up	33.8 U
FAM46C	172.502	3.00886	0.28792	10.4503	1.45994e-25	4.57195e-24	8.0493	Down	8.04 D
PAK4	1364.43	-1.51706	0.145336	-10.4383	1.65825e-25	5.1826e-24	2.86206	Up	2.86 U
BMF	121.338	3.89907	0.373862	10.4292	1.82452e-25	5.6909e-24	14.9189	Down	14.9 D
SYTL2	218.309	2.56405	0.246188	10.415	2.11721e-25	6.59071e-24	5.91367	Down	5.91 D
CYGB	1078.42	2.20349	0.211631	10.4119	2.18707e-25	6.79468e-24	4.60591	Down	4.60 D
SRXN1	1694.79	-1.60685	0.154334	-10.4115	2.19768e-25	6.81412e-24	3.04586	Up	3.04 U
VWA5A	1417.08	1.98334	0.190558	10.4081	2.27735e-25	7.04717e-24	3.95408	Down	3.95 D
CDC45	174.588	-3.19858	0.30738	-10.4059	2.32949e-25	7.19431e-24	9.18054	Up	9.18 U
H6PD	4642.18	1.3819	0.132815	10.4047	2.35938e-25	7.27226e-24	2.60611	Down	2.60 D
RUNX1	5111.8	1.36994	0.131866	10.3889	2.78591e-25	8.57009e-24	2.5846	Down	2.58 D
ATP1A3	124.561	-3.46597	0.333649	-10.388	2.81041e-25	8.62851e-24	11.0499	Up	11.0 U
DRAP1	1962.06	-1.45973	0.140541	-10.3865	2.85661e-25	8.75319e-24	2.75057	Up	2.75 U
GSG2	142.376	-3.61682	0.348823	-10.3686	3.44389e-25	1.05321e-23	12.2679	Up	12.2 U
PBXIP1	1158.89	1.4895	0.143683	10.3666	3.51804e-25	1.07379e-23	2.80792	Down	2.80 D
JHDM1D	977.626	2.24669	0.216801	10.3629	3.65623e-25	1.1138e-23	4.74594	Down	4.74 D
EFHD2	1650.5	-1.76498	0.170759	-10.3361	4.83669e-25	1.47054e-23	3.3987	Up	3.39 U
ATP6V1A	2225.7	1.37811	0.133527	10.3208	5.67262e-25	1.72135e-23	2.59928	Down	2.59 D
ATAD2	1260.31	-1.51093	0.146667	-10.3018	6.91752e-25	2.09506e-23	2.84993	Up	2.84 U
MARS	3604.16	-1.74282	0.169261	-10.2966	7.29883e-25	2.20628e-23	3.34688	Up	3.34 U
MCM10	213.992	-2.98209	0.28978	-10.2909	7.74512e-25	2.33667e-23	7.90132	Up	7.90 U
ZNF853	160.806	2.73676	0.266323	10.2761	9.03268e-25	2.71988e-23	6.6657	Down	6.66 D
DGKI	157.316	-2.88066	0.280343	-10.2755	9.08839e-25	2.7314e-23	7.36488	Up	7.36 U
UCP2	268.812	-2.40455	0.234019	-10.275	9.13131e-25	2.73904e-23	5.29471	Up	5.29 U
PLSCR4	1509.98	1.65189	0.160903	10.2664	9.98421e-25	2.98916e-23	3.14246	Down	3.14 D
SLC19A3	128.774	3.10294	0.302288	10.2648	1.01506e-24	3.03317e-23	8.59165	Down	8.59 D
NLGN4X	126.379	4.13223	0.402596	10.264	1.02417e-24	3.05455e-23	17.5357	Down	17.5 D
CKB	1384.34	-1.50207	0.146482	-10.2543	1.13155e-24	3.36841e-23	2.83249	Up	2.83 U
RBP4	882.926	1.70231	0.166087	10.2495	1.18929e-24	3.53357e-23	3.25422	Down	3.25 D
PFN1	14285.3	-1.34846	0.131595	-10.247	1.2204e-24	3.61913e-23	2.5464	Up	2.54 U
MCOLN3	120.188	3.17651	0.310026	10.246	1.23403e-24	3.65263e-23	9.04116	Down	9.04 D
LY6K	271.77	-2.14932	0.209965	-10.2366	1.35967e-24	4.01692e-23	4.43619	Up	4.43 U
PLXNB1	857.77	1.67114	0.163322	10.2322	1.42291e-24	4.19585e-23	3.18467	Down	3.18 D
DPP7	2636.54	1.36964	0.133941	10.2258	1.52042e-24	4.47494e-23	2.58407	Down	2.58 D
MOCOS	652.141	-1.95169	0.191094	-10.2132	1.73028e-24	5.08306e-23	3.86826	Up	3.86 U
IGFBP5	106347	1.35142	0.132341	10.2117	1.7577e-24	5.15396e-23	2.55164	Down	2.55 D
CFB	780.312	1.59318	0.156261	10.1956	2.0738e-24	6.05812e-23	3.01714	Down	3.01 D
SEMA3E	120.244	3.78347	0.371083	10.1957	2.07172e-24	6.05812e-23	13.7701	Down	13.7 D
TM4SF1	8588.58	-1.28409	0.126043	-10.1877	2.25013e-24	6.56098e-23	2.43529	Up	2.43 U
FAM70B	501.79	1.74348	0.171202	10.1837	2.34423e-24	6.82266e-23	3.34841	Down	3.34 D
DTL	396.138	-2.57984	0.253627	-10.1718	2.65015e-24	7.6987e-23	5.97872	Up	5.97 U
CDKN2C	1656.25	-1.39527	0.137217	-10.1684	2.7448e-24	7.9589e-23	2.63038	Up	2.63 U
SEL1L3	420.424	-1.87618	0.184705	-10.1577	3.06222e-24	8.8629e-23	3.67102	Up	3.67 U
PLP2	4357.88	-1.25028	0.123186	-10.1495	3.33026e-24	9.62089e-23	2.37887	Up	2.37 U
PSPH	422.867	-1.84073	0.181436	-10.1453	3.47585e-24	1.0023e-22	3.58192	Up	3.58 U
TPST1	791.999	1.53938	0.151757	10.1437	3.53392e-24	1.01717e-22	2.90669	Down	2.90 D
E2F8	145.981	-3.02851	0.298797	-10.1357	3.83669e-24	1.10229e-22	8.15966	Up	8.15 U
SDK2	1152.76	2.2121	0.218286	10.1339	3.90614e-24	1.12019e-22	4.63349	Down	4.63 D
DTYMK	567.133	-1.72133	0.16998	-10.1266	4.20904e-24	1.20485e-22	3.29739	Up	3.29 U
WARS	5837.64	-1.72693	0.170707	-10.1164	4.67463e-24	1.33568e-22	3.31023	Up	3.31 U
ALPK2	1544.23	-2.01093	0.198809	-10.1149	4.74554e-24	1.35347e-22	4.03041	Up	4.03 U
SATB1	269.341	2.24413	0.221969	10.1101	4.98382e-24	1.41885e-22	4.73751	Down	4.73 D
ACOT7	887.141	-1.60854	0.159152	-10.1069	5.14796e-24	1.46292e-22	3.04942	Up	3.04 U
SSFA2	5526.64	1.3245	0.131294	10.0881	6.23653e-24	1.76905e-22	2.50446	Down	2.50 D
FBXO2	134.746	3.45746	0.343032	10.0791	6.83231e-24	1.93454e-22	10.985	Down	10.9 D
MITF	542.265	1.81677	0.180426	10.0693	7.54998e-24	2.13389e-22	3.52291	Down	3.52 D
TRAM1	19537.8	1.28541	0.127711	10.0649	7.89361e-24	2.22699e-22	2.43751	Down	2.43 D
ANP32E	1689.94	-1.48587	0.147733	-10.0579	8.48167e-24	2.3886e-22	2.80087	Up	2.80 U
ZNF385B	493.133	1.78555	0.177589	10.0544	8.78788e-24	2.47039e-22	3.4475	Down	3.44 D
PHF19	1528.15	-1.36785	0.136235	-10.0403	1.01338e-23	2.84364e-22	2.58085	Up	2.58 U
FER1L4	335.098	2.36269	0.23535	10.0391	1.0265e-23	2.87531e-22	5.14329	Down	5.14 D
LRP8	520.219	-1.71393	0.170761	-10.037	1.04775e-23	2.92958e-22	3.28054	Up	3.28 U
COL8A2	3057.98	1.28584	0.128199	10.03	1.12474e-23	3.13924e-22	2.43824	Down	2.43 D
HHIP	92.896	-3.80499	0.379417	-10.0285	1.14236e-23	3.17188e-22	13.977	Up	13.9 U
KIRREL3	118.138	-3.53899	0.352894	-10.0285	1.14251e-23	3.17188e-22	11.6237	Up	11.6 U
PDK3	1751.73	1.6703	0.166553	10.0286	1.14083e-23	3.17188e-22	3.1828	Down	3.18 D
BTBD11	559.368	2.09691	0.209367	10.0155	1.30325e-23	3.61174e-22	4.27792	Down	4.27 D
KLF15	88.5906	3.87816	0.387541	10.0071	1.41852e-23	3.92424e-22	14.7042	Down	14.7 D
NEDD4L	951.802	1.75003	0.174943	10.0035	1.47139e-23	4.06331e-22	3.36367	Down	3.36 D
EXO1	159.742	-2.82526	0.282614	-9.99687	1.57296e-23	4.33617e-22	7.08741	Up	7.08 U
RUVBL2	1310.54	-1.44384	0.14444	-9.99613	1.58464e-23	4.36068e-22	2.72044	Up	2.72 U
NEU1	1054.5	1.48487	0.14863	9.99039	1.67927e-23	4.61298e-22	2.79892	Down	2.79 D
FLNC	2104.88	-1.96951	0.197413	-9.9766	1.92976e-23	5.28803e-22	3.91634	Up	3.91 U
C3	204.037	2.81752	0.282416	9.97649	1.93176e-23	5.28803e-22	7.04949	Down	7.04 D
GRN	10490.2	1.18503	0.118816	9.97365	1.98779e-23	5.4319e-22	2.27369	Down	2.27 D
NID2	2617.1	1.68585	0.169085	9.97042	2.05353e-23	5.60178e-22	3.2173	Down	3.21 D
RNF26	1641.48	-1.40071	0.140702	-9.95518	2.39397e-23	6.51248e-22	2.64032	Up	2.64 U
SLC43A3	2241.88	1.32741	0.13334	9.9551	2.3957e-23	6.51248e-22	2.50952	Down	2.50 D
EME1	138.089	-3.48612	0.350293	-9.95199	2.47184e-23	6.70781e-22	11.2054	Up	11.2 U
CTSB	34496.4	1.16488	0.117097	9.94802	2.57262e-23	6.96922e-22	2.24215	Down	2.24 D
C1RL	1536.4	1.41984	0.142938	9.93322	2.98445e-23	8.07089e-22	2.67555	Down	2.67 D
ITGA6	905.984	-1.98004	0.199615	-9.91929	3.43189e-23	9.26492e-22	3.94504	Up	3.94 U
HOMER2	173.285	-2.51885	0.254046	-9.91496	3.58383e-23	9.65846e-22	5.73126	Up	5.73 U
FLJ46906	140.843	-3.06983	0.309705	-9.91212	3.68747e-23	9.92069e-22	8.39677	Up	8.39 U
FAM118A	909.386	1.57017	0.158521	9.90511	3.95545e-23	1.06234e-21	2.9694	Down	2.96 D
GNPNAT1	1957.58	-1.36265	0.137746	-9.89248	4.4877e-23	1.20323e-21	2.57158	Up	2.57 U
DPP4	938.598	1.91141	0.193265	9.89009	4.596e-23	1.23016e-21	3.76176	Down	3.76 D
LOC100128191	115.987	-3.10988	0.315183	-9.86691	5.79229e-23	1.54771e-21	8.63312	Up	8.63 U
SHROOM2	188.732	3.03748	0.307889	9.8655	5.87418e-23	1.56691e-21	8.21055	Down	8.21 D
DOCK4	359.521	1.96075	0.198937	9.85617	6.44583e-23	1.71648e-21	3.89265	Down	3.89 D
MDK	856.672	2.19046	0.222255	9.85561	6.48229e-23	1.72326e-21	4.5645	Down	4.56 D
LOC344887	105.842	-3.5218	0.357491	-9.85145	6.75614e-23	1.79301e-21	11.486	Up	11.4 U
NCAPD3	794.7	-1.50142	0.152516	-9.84435	7.25042e-23	1.92093e-21	2.83122	Up	2.83 U
MEOX2	619.672	-2.16543	0.220025	-9.84176	7.43951e-23	1.9677e-21	4.48601	Up	4.48 U
MAP3K12	799.226	1.69936	0.172678	9.84121	7.48031e-23	1.97516e-21	3.24758	Down	3.24 D
RECQL4	362.996	-2.185	0.22233	-9.82774	8.55157e-23	2.25422e-21	4.54728	Up	4.54 U
CTSA	11170.9	1.18697	0.120811	9.82499	8.78809e-23	2.31267e-21	2.27674	Down	2.27 D
ALDH1A2	195.665	2.50149	0.254996	9.80991	1.02055e-22	2.68117e-21	5.66269	Down	5.66 D
N4BP2L1	150.236	3.09338	0.315553	9.80305	1.09236e-22	2.86501e-21	8.53496	Down	8.53 D
CACNB4	638.165	1.57783	0.161033	9.79817	1.14645e-22	3.00185e-21	2.98521	Down	2.98 D
PAM	9835.94	1.6395	0.167375	9.79534	1.17905e-22	3.08205e-21	3.11557	Down	3.11 D
RANGAP1	2124.23	-1.6112	0.164571	-9.79031	1.23919e-22	3.23387e-21	3.05506	Up	3.05 U
PC	1190.21	1.46453	0.149605	9.78931	1.25142e-22	3.26036e-21	2.75973	Down	2.75 D
ATP10A	3216.46	-1.34889	0.138032	-9.77234	1.47987e-22	3.84915e-21	2.54717	Up	2.54 U
LOC100129034	2081.19	1.26988	0.130096	9.7611	1.65358e-22	4.29383e-21	2.41141	Down	2.41 D
C10orf58	92.1864	3.64502	0.373765	9.75217	1.80564e-22	4.68091e-21	12.5101	Down	12.5 D
PNP	564.84	-1.62854	0.167198	-9.7402	2.03148e-22	5.25768e-21	3.092	Up	3.09 U
ROR1	731.291	-1.62894	0.167275	-9.73809	2.07409e-22	5.35908e-21	3.09285	Up	3.09 U
CCDC85C	571.991	-1.75332	0.180251	-9.7271	2.31078e-22	5.96083e-21	3.37134	Up	3.37 U
SLC24A3	100.521	3.37289	0.346813	9.72537	2.35039e-22	6.05302e-21	10.3595	Down	10.3 D
XG	383.415	1.88921	0.194469	9.71472	2.60959e-22	6.70952e-21	3.70432	Down	3.70 D
FAM46B	227.187	2.17774	0.224215	9.71275	2.6605e-22	6.82919e-21	4.52445	Down	4.52 D
MN1	2266.68	-1.2831	0.132144	-9.7098	2.73878e-22	7.01863e-21	2.43361	Up	2.43 U
CPE	1030.93	1.7804	0.183433	9.70602	2.84213e-22	7.27158e-21	3.43522	Down	3.43 D
SHISA2	99.5732	-3.81049	0.392667	-9.70411	2.89601e-22	7.39733e-21	14.0304	Up	14.0 U
ODZ2	1681.08	-1.35525	0.139879	-9.68874	3.36668e-22	8.58559e-21	2.55842	Up	2.55 U
PFKP	4228.27	-1.24574	0.128835	-9.66932	4.07092e-22	1.03646e-20	2.3714	Up	2.37 U
ZNF516	596.382	1.61707	0.167531	9.65238	4.80277e-22	1.22081e-20	3.06751	Down	3.06 D
MYEF2	125.68	-3.16823	0.328356	-9.64875	4.97572e-22	1.26272e-20	8.9894	Up	8.98 U
ADRB2	170.517	-2.6759	0.277604	-9.63927	5.45773e-22	1.3828e-20	6.39036	Up	6.39 U
RNASEH2A	416.201	-1.83426	0.190324	-9.63759	5.54754e-22	1.40329e-20	3.56589	Up	3.56 U
CRISPLD1	216.302	3.0176	0.313504	9.62539	6.24683e-22	1.57763e-20	8.09819	Down	8.09 D
HMGB3	871.613	-1.51377	0.157361	-9.6197	6.60227e-22	1.66471e-20	2.85555	Up	2.85 U
MYO1D	5459.61	1.16644	0.121668	9.58711	9.05849e-22	2.28035e-20	2.24457	Down	2.24 D
IL1R1	7278.62	1.33256	0.139261	9.56882	1.08136e-21	2.7178e-20	2.51849	Down	2.51 D
OLFM2	427.703	-1.78384	0.186445	-9.56768	1.09332e-21	2.74345e-20	3.44342	Up	3.44 U
CD68	6399.38	1.32212	0.138219	9.56539	1.11776e-21	2.80031e-20	2.50033	Down	2.50 D
CDC42EP3	5390.58	-1.26707	0.132712	-9.54749	1.32877e-21	3.32363e-20	2.40672	Up	2.40 U
METTL7A	824.283	1.5577	0.163209	9.54422	1.3713e-21	3.42452e-20	2.94384	Down	2.94 D
NEK7	2834.75	-1.26422	0.132595	-9.53444	1.50691e-21	3.75721e-20	2.40197	Up	2.40 U
SLC1A4	3979.4	-1.18855	0.124717	-9.52996	1.57351e-21	3.91702e-20	2.27923	Up	2.27 U
ZHX2	583.125	1.63089	0.171211	9.52561	1.64081e-21	4.07807e-20	3.09703	Down	3.09 D
CHAF1A	347.597	-1.93863	0.20359	-9.52223	1.69496e-21	4.20597e-20	3.83341	Up	3.83 U
CXCL1	148.368	-3.3503	0.351868	-9.52147	1.70751e-21	4.23042e-20	10.1986	Up	10.1 U
ODF2	1202.19	-1.37028	0.144115	-9.50827	1.93869e-21	4.79557e-20	2.58521	Up	2.58 U
IQCA1	133.91	2.69765	0.283727	9.50789	1.94571e-21	4.80535e-20	6.48743	Down	6.48 D
ITGA10	1172.96	1.64829	0.17343	9.50404	2.01905e-21	4.97863e-20	3.13461	Down	3.13 D
FAM46A	4707.11	1.6009	0.168512	9.50022	2.09457e-21	5.15671e-20	3.03333	Down	3.03 D
PLAT	171.57	-2.68621	0.283269	-9.4829	2.4732e-21	6.07933e-20	6.43622	Up	6.43 U
SCUBE3	740.124	-1.45883	0.15387	-9.48093	2.52032e-21	6.18544e-20	2.74885	Up	2.74 U
IARS	7896.54	-1.34325	0.14171	-9.47888	2.57029e-21	6.29823e-20	2.53723	Up	2.53 U
MTUS1	573.123	4.5238	0.477528	9.47336	2.70994e-21	6.63004e-20	23.0037	Down	23.0 D
MARCKSL1	488.415	1.96712	0.207691	9.47134	2.76279e-21	6.74879e-20	3.90986	Down	3.90 D
PMP22	7985.24	1.35384	0.142975	9.46903	2.82442e-21	6.88859e-20	2.55591	Down	2.55 D
SLC4A3	215.356	2.1279	0.224892	9.46188	3.02457e-21	7.36528e-20	4.37081	Down	4.37 D
TAGLN2	11865.9	-1.43969	0.15252	-9.43931	3.75241e-21	9.12348e-20	2.71262	Up	2.71 U
CDH13	6310.56	-1.23659	0.131054	-9.43577	3.88136e-21	9.42237e-20	2.35641	Up	2.35 U
LIG1	416.871	-1.8096	0.191841	-9.4328	3.99294e-21	9.67825e-20	3.50545	Up	3.50 U
ABCA6	104.934	3.67446	0.389694	9.4291	4.13632e-21	1.00103e-19	12.768	Down	12.7 D
AIMP2	710.191	-1.49269	0.158388	-9.42428	4.3306e-21	1.04643e-19	2.81413	Up	2.81 U
C1QTNF1	806.374	1.67619	0.177898	9.42216	4.41885e-21	1.06611e-19	3.19582	Down	3.19 D
SMC2	1753.3	-1.54827	0.164415	-9.41684	4.64861e-21	1.11981e-19	2.92465	Up	2.92 U
EXOSC8	452.814	-1.64494	0.174727	-9.41432	4.76174e-21	1.1453e-19	3.12734	Up	3.12 U
SCN1B	514.822	1.59201	0.169237	9.40699	5.10565e-21	1.22614e-19	3.0147	Down	3.01 D
GSN	5533.28	1.14129	0.121679	9.37955	6.6253e-21	1.58865e-19	2.20578	Down	2.20 D
COL2A1	12107.7	4.81291	0.513154	9.37908	6.65524e-21	1.59339e-19	28.108	Down	28.1 D
RHOC	5904.04	-1.18347	0.126186	-9.37875	6.67597e-21	1.59591e-19	2.27122	Up	2.27 U
CENPT	974.49	-1.53941	0.164179	-9.37642	6.82531e-21	1.62913e-19	2.90675	Up	2.90 U
ELL2	10419.9	1.1823	0.126203	9.36823	7.37603e-21	1.7579e-19	2.26938	Down	2.26 D
SHF	96.11	3.43186	0.36645	9.36517	7.59291e-21	1.80683e-19	10.7918	Down	10.7 D
GPR125	855.707	1.42847	0.152578	9.36225	7.8054e-21	1.85458e-19	2.69162	Down	2.69 D
SLC17A9	760.572	-1.49259	0.15954	-9.35557	8.31492e-21	1.97265e-19	2.81393	Up	2.81 U
SH2B3	1285.22	-1.37429	0.146916	-9.35422	8.42186e-21	1.995e-19	2.5924	Up	2.59 U
SETD8	1712.16	-1.3274	0.141909	-9.35392	8.44601e-21	1.9977e-19	2.5095	Up	2.50 U
LITAF	2578.84	1.31673	0.140807	9.35132	8.65609e-21	2.0443e-19	2.49101	Down	2.49 D
KIF13B	368.727	1.91724	0.205441	9.33232	1.03582e-20	2.44259e-19	3.777	Down	3.77 D
SMOC2	10690.8	1.79309	0.192151	9.33169	1.04201e-20	2.4535e-19	3.46557	Down	3.46 D
PSIP1	2275.65	-1.20938	0.1297	-9.32445	1.11561e-20	2.62286e-19	2.31238	Up	2.31 U
EIF2S2	3609.09	-1.16217	0.124775	-9.31417	1.22906e-20	2.88525e-19	2.23794	Up	2.23 U
LOC100507127	114.106	-3.28074	0.352303	-9.31227	1.25132e-20	2.93311e-19	9.71852	Up	9.71 U
TSPAN6	715.975	1.69381	0.181929	9.31028	1.27494e-20	2.984e-19	3.2351	Down	3.23 D
RGMA	247.31	2.29947	0.247095	9.30602	1.3271e-20	3.10145e-19	4.92276	Down	4.92 D
HEXA	4772.09	1.1668	0.125501	9.29713	1.44286e-20	3.36697e-19	2.24513	Down	2.24 D
EPDR1	1643.64	1.31766	0.141826	9.29072	1.53248e-20	3.57076e-19	2.49262	Down	2.49 D
EFNA1	77.0353	4.48709	0.482994	9.29016	1.5406e-20	3.58435e-19	22.4258	Down	22.4 D
RALGPS2	983.337	-1.43793	0.154834	-9.28692	1.5882e-20	3.68962e-19	2.70932	Up	2.70 U
FAM54A	98.4637	-3.24177	0.349211	-9.28312	1.6459e-20	3.818e-19	9.45952	Up	9.45 U
NRG1	76.6498	-4.29859	0.46317	-9.28081	1.68192e-20	3.89579e-19	19.6791	Up	19.6 U
CENPJ	330.189	-1.81585	0.195687	-9.27933	1.70555e-20	3.94469e-19	3.52066	Up	3.52 U
PSAP	29376.2	1.08354	0.116912	9.26802	1.8964e-20	4.37963e-19	2.11924	Down	2.11 D
KRT14	389.948	-6.15946	0.665527	-9.25501	2.14203e-20	4.9396e-19	71.4796	Up	71.4 U
FAT3	340.036	2.03019	0.219384	9.25404	2.16171e-20	4.97764e-19	4.08459	Down	4.08 D
EZR	3174.42	-1.28201	0.138554	-9.25277	2.18752e-20	5.02969e-19	2.43177	Up	2.43 U
SERPINB9	473.565	1.71834	0.185742	9.25122	2.2195e-20	5.09574e-19	3.29057	Down	3.29 D
AGPAT4	648.338	1.56963	0.169843	9.24162	2.42792e-20	5.56608e-19	2.96828	Down	2.96 D
SCG2	484.809	1.93916	0.210296	9.22111	2.94043e-20	6.73117e-19	3.83483	Down	3.83 D
NXPH3	217.91	2.15857	0.234249	9.21483	3.11783e-20	7.12686e-19	4.46471	Down	4.46 D
MEGF9	1489.9	1.32325	0.143684	9.20948	3.27694e-20	7.47963e-19	2.50229	Down	2.50 D
GLRX	1424.46	1.38734	0.150709	9.20541	3.40365e-20	7.75755e-19	2.61596	Down	2.61 D
HLA-E	7892.06	1.19368	0.129714	9.20239	3.50071e-20	7.96718e-19	2.28736	Down	2.28 D
TXNRD1	4339.65	-1.48156	0.161185	-9.19167	3.86799e-20	8.79028e-19	2.7925	Up	2.79 U
RAB27B	153.258	3.54918	0.386141	9.19141	3.87719e-20	8.7984e-19	11.706	Down	11.7 D
RIN1	691.395	-1.49485	0.162639	-9.19122	3.88425e-20	8.80167e-19	2.81835	Up	2.81 U
IFITM2	4589.15	1.23764	0.134694	9.18855	3.98156e-20	9.00915e-19	2.35813	Down	2.35 D
ADAMTSL1	3889.24	-1.25866	0.136985	-9.18836	3.98894e-20	9.01283e-19	2.39274	Up	2.39 U
LIF	272.492	-1.98535	0.216224	-9.18191	4.23494e-20	9.55486e-19	3.95959	Up	3.95 U
P2RX4	537.519	1.66821	0.181693	9.18145	4.25309e-20	9.56823e-19	3.1782	Down	3.17 D
POM121L9P	137.611	3.45841	0.376667	9.1816	4.2474e-20	9.56823e-19	10.9922	Down	10.9 D
C14orf80	136.888	-2.56202	0.27905	-9.18123	4.26181e-20	9.5741e-19	5.90534	Up	5.90 U
PPP1R14B	2806.14	-1.30634	0.142362	-9.17614	4.46827e-20	1.00235e-18	2.47313	Up	2.47 U
PTX3	9000.09	-1.67567	0.182656	-9.17391	4.5616e-20	1.02182e-18	3.19468	Up	3.19 U
HMOX1	7336.97	1.32431	0.144505	9.16446	4.97972e-20	1.11389e-18	2.50413	Down	2.50 D
NIPAL3	2740.49	-1.17245	0.127947	-9.16351	5.02358e-20	1.1221e-18	2.25394	Up	2.25 U
CALM3	9952.09	-1.18636	0.129543	-9.15809	5.28244e-20	1.17824e-18	2.27578	Up	2.27 U
OSMR	11039.7	1.26493	0.138144	9.1566	5.35558e-20	1.19286e-18	2.40315	Down	2.40 D
EPB41L1	2437.74	1.55782	0.170185	9.1537	5.50187e-20	1.2237e-18	2.94409	Down	2.94 D
MTSS1	194.574	2.40127	0.262794	9.13744	6.39458e-20	1.42023e-18	5.28267	Down	5.28 D
FOXN3	2512.06	1.21213	0.13271	9.13371	6.61915e-20	1.46803e-18	2.31679	Down	2.31 D
HMGA1	1746.55	-1.44062	0.157736	-9.1331	6.65676e-20	1.47428e-18	2.71437	Up	2.71 U
RHOU	363.479	1.76427	0.193503	9.11752	7.68619e-20	1.69986e-18	3.39701	Down	3.39 D
MOXD1	854.083	1.96885	0.216095	9.11106	8.15798e-20	1.80166e-18	3.91457	Down	3.91 D
ARHGAP42	261.676	1.92192	0.21096	9.11032	8.21406e-20	1.81149e-18	3.78926	Down	3.78 D
KDSR	2471.71	1.4036	0.15413	9.10655	8.50433e-20	1.87287e-18	2.6456	Down	2.64 D
CCKAR	92.2565	-3.28785	0.361111	-9.10483	8.64011e-20	1.9001e-18	9.76656	Up	9.76 U
CD14	168.984	2.42875	0.266895	9.10003	9.03089e-20	1.98325e-18	5.38427	Down	5.38 D
CRIP1	1024.93	-1.36313	0.14999	-9.08816	1.00731e-19	2.20903e-18	2.57243	Up	2.57 U
ESR1	130.697	2.63408	0.289899	9.08618	1.02584e-19	2.24651e-18	6.20777	Down	6.20 D
PLK1S1	544.127	1.56698	0.17253	9.08238	1.0623e-19	2.32311e-18	2.96284	Down	2.96 D
FGF11	88.786	3.39618	0.374197	9.07591	1.12727e-19	2.46176e-18	10.5282	Down	10.5 D
XPOT	6252.57	-1.18995	0.131174	-9.07156	1.17327e-19	2.55864e-18	2.28146	Up	2.28 U
ODC1	3218.31	-1.25797	0.138788	-9.06393	1.25837e-19	2.74042e-18	2.39158	Up	2.39 U
MASTL	526.982	-1.51329	0.16697	-9.06321	1.26664e-19	2.7546e-18	2.8546	Up	2.85 U
SLC44A1	1870.31	1.42704	0.157549	9.05776	1.33154e-19	2.8917e-18	2.68895	Down	2.68 D
RSPO3	438.403	2.07463	0.229335	9.04627	1.47931e-19	3.20817e-18	4.21236	Down	4.21 D
TIMP2	39773.2	1.08404	0.119998	9.03375	1.65893e-19	3.59273e-18	2.11996	Down	2.11 D
LYNX1	1850.98	1.20502	0.133482	9.02758	1.75503e-19	3.79562e-18	2.3054	Down	2.30 D
BDH2	506.009	1.68592	0.186795	9.02552	1.78842e-19	3.8625e-18	3.21745	Down	3.21 D
BDH1	90.1664	3.10454	0.344052	9.02345	1.82262e-19	3.93093e-18	8.6012	Down	8.60 D
FYB	89.5931	6.36785	0.705789	9.02231	1.84161e-19	3.96643e-18	82.5876	Down	82.5 D
FEN1	397.609	-1.79726	0.199206	-9.02209	1.84536e-19	3.96904e-18	3.47559	Up	3.47 U
TNFAIP3	881.995	-1.42492	0.15795	-9.02132	1.85831e-19	3.99142e-18	2.685	Up	2.68 U
JAM2	111.545	2.84536	0.315411	9.0211	1.86206e-19	3.99399e-18	7.18683	Down	7.18 D
APOL1	603.784	1.44711	0.160738	9.00294	2.1976e-19	4.70725e-18	2.72662	Down	2.72 D
TMEM119	658.853	1.66686	0.185155	9.00253	2.20568e-19	4.71811e-18	3.17523	Down	3.17 D
CCT5	3193.64	-1.39687	0.155284	-8.99558	2.34998e-19	5.01993e-18	2.6333	Up	2.63 U
AVPI1	920.566	1.41894	0.157744	8.99521	2.35785e-19	5.02986e-18	2.67389	Down	2.67 D
SCPEP1	1697.38	1.28667	0.143053	8.99442	2.37477e-19	5.05908e-18	2.43965	Down	2.43 D
TBL1XR1	5898.75	1.10253	0.122606	8.99251	2.41654e-19	5.14105e-18	2.14731	Down	2.14 D
POLA2	350.753	-1.76688	0.196603	-8.98701	2.54058e-19	5.39762e-18	3.40316	Up	3.40 U
RAD21	4102.78	-1.19362	0.132987	-8.97546	2.82178e-19	5.98692e-18	2.28725	Up	2.28 U
EGLN3	66.4579	4.07441	0.454284	8.96886	2.99598e-19	6.34791e-18	16.8469	Down	16.8 D
GAS2L1	970.578	-1.31255	0.146429	-8.96373	3.13887e-19	6.64167e-18	2.4838	Up	2.48 U
LRRN1	123.629	3.26019	0.364058	8.95516	3.39252e-19	7.1687e-18	9.58111	Down	9.58 D
PODXL	2487.1	-4.26927	0.477183	-8.94682	3.65886e-19	7.72108e-18	19.2831	Up	19.2 U
ASAH1	3071.76	1.26362	0.141245	8.94627	3.67708e-19	7.7491e-18	2.40097	Down	2.40 D
SMURF2	1582.25	-1.41598	0.158333	-8.94307	3.78499e-19	7.96577e-18	2.66841	Up	2.66 U
SH2D4A	854.363	-1.42856	0.159823	-8.93839	3.94877e-19	8.29931e-18	2.69178	Up	2.69 U
SLC2A3	2851.61	1.39078	0.155877	8.92229	4.56738e-19	9.58661e-18	2.6222	Down	2.62 D
CNN1	114.081	-2.71189	0.304033	-8.91971	4.67516e-19	9.79969e-18	6.55178	Up	6.55 U
EBNA1BP2	892.771	-1.41415	0.158566	-8.91837	4.73186e-19	9.90529e-18	2.66503	Up	2.66 U
GINS1	208.768	-2.42358	0.271904	-8.91339	4.94964e-19	1.03473e-17	5.36502	Up	5.36 U
OIP5	98.2571	-2.97401	0.333748	-8.91094	5.06005e-19	1.0564e-17	7.85715	Up	7.85 U
TGFBR2	4786.31	1.09909	0.123472	8.90155	5.50698e-19	1.14818e-17	2.1422	Down	2.14 D
ALDH1L2	5912.16	-1.25001	0.140522	-8.89547	5.81715e-19	1.21123e-17	2.37843	Up	2.37 U
TPM3	8278.12	-1.22736	0.137998	-8.89409	5.88978e-19	1.2231e-17	2.34139	Up	2.34 U
EPRS	5864.21	-1.092	0.122778	-8.89409	5.88974e-19	1.2231e-17	2.13169	Up	2.13 U
MCTP2	289.35	1.99885	0.224856	8.88948	6.13959e-19	1.27329e-17	3.99682	Down	3.99 D
IFI44L	82.2678	3.63349	0.408806	8.88807	6.21794e-19	1.28784e-17	12.4105	Down	12.4 D
HS1BP3	620.005	1.41655	0.159423	8.88546	6.36574e-19	1.31671e-17	2.66946	Down	2.66 D
PSMC3IP	174.754	-2.2965	0.258544	-8.88246	6.53993e-19	1.35095e-17	4.91266	Up	4.91 U
CENPW	172.124	-2.37796	0.267913	-8.87585	6.93988e-19	1.43168e-17	5.198	Up	5.19 U
HSPB6	3817.61	-1.20992	0.136365	-8.87262	7.14422e-19	1.4719e-17	2.31325	Up	2.31 U
IL6R	149.893	2.34545	0.26478	8.8581	8.13883e-19	1.67461e-17	5.08217	Down	5.08 D
CLIC2	107.356	3.30541	0.373368	8.85294	8.52447e-19	1.75166e-17	9.88612	Down	9.88 D
ALDOC	582.03	1.44707	0.163508	8.85019	8.73705e-19	1.79298e-17	2.72655	Down	2.72 D
TMEM194A	900.107	-1.32614	0.149958	-8.84342	9.28295e-19	1.90252e-17	2.50731	Up	2.50 U
FGF5	95.1021	-3.06355	0.346572	-8.83958	9.60757e-19	1.96648e-17	8.36028	Up	8.36 U
F3	432.485	-1.60255	0.181341	-8.83718	9.81625e-19	2.00656e-17	3.03679	Up	3.03 U
SEPHS1	1555.48	-1.2888	0.146091	-8.82187	1.12568e-18	2.29804e-17	2.44324	Up	2.44 U
FLCN	1245.94	1.24456	0.141166	8.81628	1.18328e-18	2.41248e-17	2.36946	Down	2.36 D
ATP6V1B2	2156.44	1.16297	0.131918	8.81585	1.18784e-18	2.41862e-17	2.23918	Down	2.23 D
STXBP5	2637	1.1603	0.13168	8.81147	1.23514e-18	2.51167e-17	2.23503	Down	2.23 D
PIF1	221.546	-2.06195	0.234046	-8.81001	1.25138e-18	2.54138e-17	4.1755	Up	4.17 U
VEGFC	1732.62	-1.55466	0.176562	-8.80519	1.30636e-18	2.6496e-17	2.93764	Up	2.93 U
CDK2	791.733	-1.41435	0.16065	-8.80392	1.32121e-18	2.67626e-17	2.6654	Up	2.66 U
NET1	681.297	1.37183	0.155891	8.79994	1.36894e-18	2.76936e-17	2.588	Down	2.58 D
RNASET2	679.031	1.39015	0.157986	8.79921	1.37777e-18	2.78364e-17	2.62107	Down	2.62 D
NRM	489.084	-1.7147	0.195375	-8.77645	1.68717e-18	3.40435e-17	3.28228	Up	3.28 U
KAL1	1978.97	1.55993	0.177918	8.76766	1.82419e-18	3.67608e-17	2.94839	Down	2.94 D
BDKRB2	1185.22	1.23513	0.140886	8.76688	1.83677e-18	3.69668e-17	2.35403	Down	2.35 D
AXL	13040.2	-1.08224	0.123576	-8.75769	1.99285e-18	4.00565e-17	2.11732	Up	2.11 U
GFRA1	1151.98	-1.79803	0.205396	-8.75397	2.05979e-18	4.1349e-17	3.47745	Up	3.47 U
GREM2	154.575	-2.79177	0.319198	-8.74622	2.2062e-18	4.42314e-17	6.9248	Up	6.92 U
NDRG1	11655.5	1.16029	0.133025	8.7223	2.72614e-18	5.45855e-17	2.23502	Down	2.23 D
SLC12A6	2849.72	-1.34519	0.154285	-8.71887	2.81004e-18	5.61936e-17	2.54064	Up	2.54 U
DHRS3	1056.34	1.53588	0.176168	8.71828	2.82465e-18	5.64137e-17	2.89965	Down	2.89 D
SPC24	103.801	-2.9734	0.341384	-8.70985	3.04287e-18	6.06228e-17	7.85387	Up	7.85 U
TNFRSF14	325.027	1.8248	0.20951	8.70984	3.04314e-18	6.06228e-17	3.54258	Down	3.54 D
MCM4	1272.93	-1.4465	0.166096	-8.70885	3.06965e-18	6.10731e-17	2.72547	Up	2.72 U
MYPN	403.653	-1.65249	0.18981	-8.70602	3.14723e-18	6.25372e-17	3.14376	Up	3.14 U
SESTD1	2128.18	1.2408	0.142565	8.70342	3.22042e-18	6.39104e-17	2.3633	Down	2.36 D
TBCK	957.726	1.28749	0.148023	8.69789	3.38098e-18	6.70119e-17	2.44103	Down	2.44 D
BCL2L12	304.229	-1.75888	0.202363	-8.6917	3.57044e-18	7.06775e-17	3.38435	Up	3.38 U
FTH1	72412.4	1.10349	0.126976	8.69055	3.60699e-18	7.13109e-17	2.14874	Down	2.14 D
MANBA	1198.89	1.26134	0.145147	8.6901	3.62131e-18	7.15037e-17	2.39718	Down	2.39 D
MMP13	289.633	5.54677	0.638355	8.68917	3.65085e-18	7.19962e-17	46.7461	Down	46.7 D
MYO5B	255.673	1.90305	0.219026	8.68867	3.66703e-18	7.22243e-17	3.74003	Down	3.74 D
ADCY2	565.13	1.65128	0.190099	8.68639	3.74149e-18	7.35984e-17	3.14111	Down	3.14 D
FGF9	83.1565	-3.2927	0.37957	-8.67481	4.1424e-18	8.13822e-17	9.79943	Up	9.79 U
TARS	3741.38	-1.08905	0.125569	-8.67291	4.21226e-18	8.26511e-17	2.12734	Up	2.12 U
RAD54L	165.346	-2.68202	0.309478	-8.66626	4.46536e-18	8.75076e-17	6.41752	Up	6.41 U
CEP128	174.364	-2.17391	0.250865	-8.66565	4.48945e-18	8.78697e-17	4.51245	Up	4.51 U
ARHGAP33	370.615	-1.79688	0.207789	-8.64765	5.25685e-18	1.02761e-16	3.47469	Up	3.47 U
SMS	1302.48	-1.49725	0.173175	-8.64586	5.33997e-18	1.04256e-16	2.82304	Up	2.82 U
GM2A	1621.75	1.21598	0.140699	8.64237	5.50588e-18	1.07361e-16	2.32298	Down	2.32 D
CPT1A	2269.56	-1.50489	0.174147	-8.64151	5.54743e-18	1.08037e-16	2.83803	Up	2.83 U
SLC3A2	4793.68	-1.29317	0.149799	-8.63271	5.99165e-18	1.16399e-16	2.45066	Up	2.45 U
STEAP3	2719.15	1.42456	0.165016	8.63284	5.98465e-18	1.16399e-16	2.68433	Down	2.68 D
WISP2	3498.85	3.58544	0.415528	8.62863	6.20936e-18	1.20478e-16	12.0039	Down	12.0 D
EIF4B	14657.2	1.16275	0.134804	8.62544	6.38483e-18	1.2373e-16	2.23883	Down	2.23 D
GNS	8983.31	1.10569	0.128198	8.62487	6.41647e-18	1.24189e-16	2.15202	Down	2.15 D
FMNL2	1012.23	1.42663	0.165457	8.62235	6.55964e-18	1.26803e-16	2.68818	Down	2.68 D
GXYLT2	389.247	1.57033	0.182137	8.62167	6.59831e-18	1.27394e-16	2.96972	Down	2.96 D
MMP2	35532.1	1.10237	0.127863	8.6215	6.60811e-18	1.27426e-16	2.14707	Down	2.14 D
CCBE1	2172.16	-1.71437	0.198889	-8.61973	6.71146e-18	1.29259e-16	3.28154	Up	3.28 U
HNRNPAB	2439.82	-1.3096	0.151937	-8.61936	6.73311e-18	1.29517e-16	2.47872	Up	2.47 U
RENBP	71.9888	3.44331	0.399698	8.61476	7.00852e-18	1.3465e-16	10.8778	Down	10.8 D
ERCC6	694.684	-1.52522	0.17725	-8.60488	7.63936e-18	1.4659e-16	2.8783	Up	2.87 U
THRB	105.323	2.80018	0.325445	8.60415	7.68857e-18	1.47353e-16	6.96527	Down	6.96 D
NCRNA00312	71.8682	3.97017	0.461887	8.59555	8.28674e-18	1.58623e-16	15.6726	Down	15.6 D
CDK18	106.935	3.00358	0.349474	8.59456	8.35835e-18	1.59799e-16	8.01986	Down	8.01 D
ANKRD10	707.112	1.43344	0.166941	8.58654	8.96286e-18	1.71147e-16	2.70091	Down	2.70 D
TPRG1	64.0977	4.99242	0.581533	8.58493	9.08893e-18	1.73343e-16	31.8324	Down	31.8 D
ULBP1	213.439	-2.04368	0.238088	-8.58374	9.18356e-18	1.74935e-16	4.12297	Up	4.12 U
CHTF18	258.431	-1.96881	0.229509	-8.57837	9.6223e-18	1.83069e-16	3.91445	Up	3.91 U
NKD1	69.8801	3.86637	0.451673	8.56011	1.12759e-17	2.14269e-16	14.5846	Down	14.5 D
ANXA2	41830.6	-1.05022	0.122753	-8.55556	1.17294e-17	2.22617e-16	2.07084	Up	2.07 U
AMDHD2	543.205	1.60013	0.187068	8.55372	1.19179e-17	2.2592e-16	3.03171	Down	3.03 D
ENO2	1827.05	1.32932	0.155421	8.55303	1.19895e-17	2.27003e-16	2.51284	Down	2.51 D
RNF130	1625.44	1.18086	0.138107	8.55028	1.22792e-17	2.32207e-16	2.26711	Down	2.26 D
FAM72D	68.1565	-3.59071	0.420024	-8.54883	1.24338e-17	2.34847e-16	12.0479	Up	12.0 U
NNMT	7315.2	1.12875	0.132049	8.54798	1.25264e-17	2.36311e-16	2.1867	Down	2.18 D
CACNA1A	737.853	-1.44031	0.168636	-8.54095	1.3312e-17	2.50829e-16	2.7138	Up	2.71 U
C17orf103	732.115	1.34121	0.157183	8.53277	1.42879e-17	2.68894e-16	2.53364	Down	2.53 D
TCEAL2	64.3314	4.59986	0.539136	8.5319	1.43958e-17	2.70599e-16	24.2491	Down	24.2 D
CEP152	225.891	-1.87682	0.220076	-8.52805	1.48831e-17	2.79423e-16	3.67264	Up	3.67 U
TNXB	5817.28	-1.18195	0.138735	-8.51951	1.60225e-17	3.00456e-16	2.26883	Up	2.26 U
STK17B	2533.94	1.35959	0.159715	8.51261	1.70059e-17	3.18515e-16	2.56613	Down	2.56 D
PDPN	4406.02	1.34321	0.157892	8.5071	1.7834e-17	3.33625e-16	2.53715	Down	2.53 D
PIK3IP1	211.752	2.12438	0.249788	8.50473	1.82023e-17	3.40109e-16	4.36015	Down	4.36 D
SIK1	263.648	1.83298	0.215617	8.50109	1.87821e-17	3.50525e-16	3.56273	Down	3.56 D
TUBB3	1625.8	-1.37682	0.161995	-8.49918	1.90934e-17	3.55909e-16	2.59696	Up	2.59 U
EFNA5	511.596	1.50471	0.177065	8.49804	1.92826e-17	3.5901e-16	2.83767	Down	2.83 D
GPC6	10129.1	1.45772	0.171622	8.49375	2.00067e-17	3.72048e-16	2.74673	Down	2.74 D
MYOC	233.602	2.29878	0.270835	8.48774	2.10703e-17	3.91363e-16	4.92041	Down	4.92 D
RARRES2	67.3975	5.09829	0.600945	8.48378	2.17991e-17	4.0442e-16	34.2561	Down	34.2 D
ILF2	2636.04	-1.17082	0.138135	-8.4759	2.33276e-17	4.32265e-16	2.25139	Up	2.25 U
ANKRD52	3717.52	-1.12635	0.132958	-8.47142	2.42411e-17	4.48661e-16	2.18305	Up	2.18 U
LPCAT1	3451.34	1.3455	0.158918	8.46662	2.52619e-17	4.67002e-16	2.54119	Down	2.54 D
IRX6	61.1269	4.33857	0.512765	8.46114	2.64782e-17	4.88909e-16	20.2321	Down	20.2 D
DCHS1	1633.73	1.19249	0.141178	8.44674	2.99547e-17	5.52451e-16	2.28547	Down	2.28 D
CDC42EP4	639.052	-1.3719	0.16253	-8.44092	3.14844e-17	5.7998e-16	2.58811	Up	2.58 U
SLC39A8	234.996	1.88481	0.223322	8.43988	3.17671e-17	5.84499e-16	3.69304	Down	3.69 D
FOXP2	304.599	1.71761	0.203561	8.43782	3.23311e-17	5.94179e-16	3.28891	Down	3.28 D
PTPRJ	571.319	-1.3754	0.163243	-8.42543	3.59429e-17	6.59781e-16	2.59439	Up	2.59 U
LEPREL1	4974.6	1.228	0.145847	8.41983	3.77023e-17	6.91267e-16	2.34243	Down	2.34 D
C5orf41	1035.55	1.4895	0.176943	8.41797	3.83062e-17	7.01518e-16	2.80792	Down	2.80 D
KIAA0754	540.785	-1.46706	0.174318	-8.41602	3.89501e-17	7.12477e-16	2.76458	Up	2.76 U
COL4A2	16419.9	-1.07093	0.127286	-8.41356	3.9774e-17	7.267e-16	2.10079	Up	2.10 U
ARHGEF3	157.219	2.13703	0.254008	8.41324	3.98826e-17	7.27835e-16	4.39856	Down	4.39 D
NLGN1	321.879	-1.69207	0.201208	-8.40958	4.11478e-17	7.5005e-16	3.23121	Up	3.23 U
MX1	120.861	2.52877	0.300722	8.40901	4.13488e-17	7.52837e-16	5.7708	Down	5.77 D
CEP85	444.916	-1.46968	0.174782	-8.40861	4.14885e-17	7.54504e-16	2.7696	Up	2.76 U
PCNA	1414.05	-1.39042	0.165389	-8.40694	4.20862e-17	7.64485e-16	2.62154	Up	2.62 U
PYGL	1746.94	1.33858	0.159249	8.40559	4.25716e-17	7.72406e-16	2.52902	Down	2.52 D
SPATA13	283.921	1.7822	0.212289	8.39516	4.65241e-17	8.43142e-16	3.4395	Down	3.43 D
C4orf3	2749.69	1.28559	0.153219	8.39052	4.8399e-17	8.76106e-16	2.43781	Down	2.43 D
MMP11	142.828	2.40538	0.286843	8.38571	5.04211e-17	9.11656e-16	5.29774	Down	5.29 D
HNRNPH3	2091.8	-1.13181	0.13502	-8.38254	5.1798e-17	9.3547e-16	2.19134	Up	2.19 U
MYO15B	201.826	2.13657	0.255069	8.37644	5.45512e-17	9.84058e-16	4.39717	Down	4.39 D
RARRES3	101.578	2.75267	0.32864	8.37594	5.47842e-17	9.87124e-16	6.73964	Down	6.73 D
PTH1R	65.0148	4.48635	0.535931	8.37113	5.70692e-17	1.02711e-15	22.4143	Down	22.4 D
EDIL3	10887.3	1.01034	0.120749	8.36726	5.89719e-17	1.06014e-15	2.01438	Down	2.01 D
CYP2U1	685.209	1.31408	0.157177	8.36051	6.24471e-17	1.12133e-15	2.48643	Down	2.48 D
CD63	20350.6	0.995216	0.119089	8.35688	6.4401e-17	1.15509e-15	1.99338	Down	1.99 D
TP53I11	1139.56	1.44958	0.173625	8.3489	6.88995e-17	1.23436e-15	2.73128	Down	2.73 D
PGPEP1	513.243	1.4527	0.174014	8.34821	6.9307e-17	1.24024e-15	2.7372	Down	2.73 D
RRM1	2122.24	-1.10983	0.133001	-8.34454	7.14921e-17	1.27788e-15	2.15821	Up	2.15 U
OBSL1	1658.73	1.12287	0.134583	8.3433	7.22462e-17	1.28989e-15	2.17779	Down	2.17 D
MPDZ	1513.59	1.18041	0.141531	8.3403	7.41018e-17	1.32151e-15	2.26641	Down	2.26 D
VCAN	22511.8	-1.11206	0.133432	-8.33427	7.79804e-17	1.3891e-15	2.16154	Up	2.16 U
FAM49A	488.058	1.42778	0.171415	8.32937	8.12764e-17	1.44617e-15	2.69032	Down	2.69 D
KIT	141.546	2.56082	0.307464	8.32884	8.1637e-17	1.45093e-15	5.90043	Down	5.90 D
ETV5	1123.02	-1.29393	0.155516	-8.3202	8.78126e-17	1.55892e-15	2.45195	Up	2.45 U
DAZAP1	1835.55	-1.23275	0.148185	-8.31904	8.8682e-17	1.57257e-15	2.35015	Up	2.35 U
C20orf108	1415.4	1.14902	0.138216	8.31321	9.31462e-17	1.64987e-15	2.21763	Down	2.21 D
GPRASP1	183.73	2.23488	0.268975	8.30887	9.66157e-17	1.70939e-15	4.70723	Down	4.70 D
FAM72B	62.8477	-3.73169	0.449209	-8.30725	9.79464e-17	1.73098e-15	13.2847	Up	13.2 U
CNTROB	963.129	-1.34539	0.162044	-8.30261	1.01846e-16	1.79786e-15	2.54099	Up	2.54 U
CES1	184.388	2.28649	0.275498	8.29947	1.04576e-16	1.84276e-15	4.87866	Down	4.87 D
CAPN6	78.5923	5.86884	0.707139	8.29942	1.04625e-16	1.84276e-15	58.4381	Down	58.4 D
SEMA3C	28204.3	-1.09087	0.131573	-8.291	1.12302e-16	1.97576e-15	2.13002	Up	2.13 U
MPHOSPH9	573.612	-1.47539	0.177969	-8.29016	1.13097e-16	1.98751e-15	2.78059	Up	2.78 U
MYCBP2	3716.24	1.08844	0.131422	8.28203	1.21097e-16	2.12571e-15	2.12644	Down	2.12 D
TOX	140.7	-2.30061	0.278121	-8.27199	1.31739e-16	2.30992e-15	4.92667	Up	4.92 U
TBX4	435.296	1.64269	0.198675	8.2682	1.35992e-16	2.38185e-15	3.12247	Down	3.12 D
MAMDC2	253.084	-1.82096	0.220396	-8.26223	1.42977e-16	2.50139e-15	3.53316	Up	3.53 U
GPT2	931.526	-1.22473	0.148348	-8.2558	1.50893e-16	2.63693e-15	2.33712	Up	2.33 U
ELMO1	241.163	1.92185	0.232857	8.25333	1.54041e-16	2.68893e-15	3.78908	Down	3.78 D
EHD1	2719.41	-1.42275	0.172429	-8.25121	1.56803e-16	2.7341e-15	2.68095	Up	2.68 U
SLC38A6	639.526	1.37031	0.166224	8.2438	1.66827e-16	2.90564e-15	2.58527	Down	2.58 D
LIMS2	1059.7	-1.254	0.152129	-8.243	1.67951e-16	2.92198e-15	2.38502	Up	2.38 U
PPFIA4	512.388	1.3815	0.167609	8.24238	1.68818e-16	2.93379e-15	2.60538	Down	2.60 D
STEAP1	593.084	1.69139	0.205249	8.24065	1.71282e-16	2.97331e-15	3.22967	Down	3.22 D
YWHAH	4076.15	-1.04414	0.126759	-8.23719	1.76304e-16	3.05711e-15	2.06213	Up	2.06 U
ARL4C	3143.71	1.21655	0.147723	8.23539	1.78967e-16	3.09985e-15	2.32391	Down	2.32 D
ZNF608	269.466	1.86846	0.226902	8.23466	1.80067e-16	3.11545e-15	3.65144	Down	3.65 D
MZT1	589.13	-1.53662	0.186756	-8.22793	1.90478e-16	3.29194e-15	2.90113	Up	2.90 U
PDCD1LG2	340.38	-1.55712	0.189374	-8.22249	1.99316e-16	3.44089e-15	2.94267	Up	2.94 U
DDAH1	5216.06	-1.083	0.131743	-8.22055	2.02573e-16	3.49327e-15	2.11844	Up	2.11 U
SBSN	235.036	1.84239	0.224134	8.22004	2.03428e-16	3.50415e-15	3.58604	Down	3.58 D
PTGER2	532.485	1.41541	0.172213	8.21894	2.05302e-16	3.53255e-15	2.66735	Down	2.66 D
MTHFD1L	1951.37	-1.11027	0.135094	-8.21848	2.06107e-16	3.5425e-15	2.15886	Up	2.15 U
ASAP3	3093.21	1.05554	0.128521	8.21301	2.15715e-16	3.70358e-15	2.0785	Down	2.07 D
TALDO1	2655.26	-1.12997	0.137617	-8.21098	2.19383e-16	3.76243e-15	2.18854	Up	2.18 U
BAIAP2L1	654.481	1.38198	0.168343	8.20931	2.22465e-16	3.8111e-15	2.60626	Down	2.60 D
ALDH3A1	110.869	-3.21648	0.391946	-8.20646	2.27812e-16	3.89846e-15	9.29519	Up	9.29 U
HLA-DMA	164.041	2.13324	0.260062	8.2028	2.34859e-16	4.01464e-15	4.38701	Down	4.38 D
LRRC59	4494.18	-1.21008	0.147553	-8.20099	2.38411e-16	4.07093e-15	2.3135	Up	2.31 U
REV3L	3919.66	1.29453	0.157937	8.19645	2.47595e-16	4.22314e-15	2.45296	Down	2.45 D
FKBP5	580.709	1.60082	0.195339	8.1951	2.50384e-16	4.26606e-15	3.03316	Down	3.03 D
NHLRC3	612.617	1.33243	0.162643	8.19236	2.56162e-16	4.35977e-15	2.51826	Down	2.51 D
ADSSL1	274.729	1.90892	0.23304	8.1914	2.58211e-16	4.38987e-15	3.75528	Down	3.75 D
FAP	4076.87	1.14365	0.139655	8.18914	2.63095e-16	4.46806e-15	2.2094	Down	2.20 D
SNX2	1442.38	1.19927	0.146513	8.1854	2.71392e-16	4.60397e-15	2.29623	Down	2.29 D
PODNL1	1757.18	1.17205	0.143329	8.17737	2.90102e-16	4.91603e-15	2.25332	Down	2.25 D
TP53INP1	882.865	1.23064	0.15051	8.17645	2.92324e-16	4.94833e-15	2.3467	Down	2.34 D
PPFIBP2	383.152	1.54285	0.188801	8.17182	3.03765e-16	5.13645e-15	2.9137	Down	2.91 D
TSPAN11	361.289	1.52602	0.186917	8.16416	3.23678e-16	5.46726e-15	2.8799	Down	2.87 D
GPR137B	563.196	1.32868	0.162753	8.16377	3.24736e-16	5.47922e-15	2.51172	Down	2.51 D
CDC25A	106.545	-2.56218	0.313925	-8.16175	3.30198e-16	5.56538e-15	5.90599	Up	5.90 U
TJP2	981.68	-1.4382	0.17634	-8.15581	3.4685e-16	5.83976e-15	2.70982	Up	2.70 U
PAPPA2	290.697	-1.67322	0.205176	-8.15504	3.49062e-16	5.87068e-15	3.18926	Up	3.18 U
TMEM135	406.922	1.55841	0.191356	8.14404	3.82315e-16	6.42305e-15	2.94529	Down	2.94 D
COLEC12	708.268	4.16937	0.512052	8.14248	3.87278e-16	6.49946e-15	17.9931	Down	17.9 D
ALPK3	195.462	2.14855	0.263952	8.13995	3.95448e-16	6.62948e-15	4.43383	Down	4.43 D
NR1D1	685.289	1.55306	0.190801	8.13965	3.96418e-16	6.63862e-15	2.93438	Down	2.93 D
HEG1	12249.1	-0.963048	0.118413	-8.13293	4.1903e-16	7.0098e-15	1.94942	Up	1.94 U
TMEM98	1607.68	1.14002	0.140215	8.13049	4.2757e-16	7.14502e-15	2.20384	Down	2.20 D
PLEKHM1	1279.45	1.17716	0.144794	8.12992	4.29565e-16	7.17071e-15	2.26131	Down	2.26 D
THOC4	880.034	-1.40906	0.173429	-8.1247	4.48476e-16	7.47841e-15	2.65564	Up	2.65 U
PTMS	5947.35	-1.00097	0.123225	-8.12306	4.54564e-16	7.57188e-15	2.00134	Up	2.00 U
USP1	1222.52	-1.14212	0.140619	-8.1221	4.58174e-16	7.62389e-15	2.20705	Up	2.20 U
ZCCHC14	2762.13	1.13249	0.139516	8.11728	4.76735e-16	7.92433e-15	2.19238	Down	2.19 D
MCC	715.826	1.33611	0.164633	8.11568	4.83072e-16	8.02114e-15	2.5247	Down	2.52 D
SLC38A5	1223.46	-1.28475	0.158704	-8.09527	5.71356e-16	9.477e-15	2.4364	Up	2.43 U
FZR1	1093.35	-1.19979	0.148256	-8.09269	5.8362e-16	9.67018e-15	2.29706	Up	2.29 U
TRIB2	1600.54	1.37991	0.170636	8.08689	6.121e-16	1.01314e-14	2.60253	Down	2.60 D
DSC2	113.244	3.28871	0.407504	8.07038	7.00822e-16	1.15876e-14	9.77239	Down	9.77 D
GYPC	1122.59	1.20275	0.149206	8.06103	7.56559e-16	1.2496e-14	2.30179	Down	2.30 D
HERC4	4049.07	-1.0348	0.128381	-8.0604	7.60482e-16	1.25476e-14	2.04884	Up	2.04 U
CACYBP	1090.65	-1.18859	0.147518	-8.0572	7.80634e-16	1.28665e-14	2.27929	Up	2.27 U
FXYD6	77.9536	3.18223	0.395266	8.05084	8.22247e-16	1.35381e-14	9.07707	Down	9.07 D
FAM158A	187.53	-1.90489	0.236904	-8.04077	8.92786e-16	1.46841e-14	3.74481	Up	3.74 U
KLHL21	1791.71	1.13839	0.141701	8.03373	9.45542e-16	1.55355e-14	2.20135	Down	2.20 D
SARS	5392.86	-1.05181	0.131019	-8.02791	9.91512e-16	1.62737e-14	2.07312	Up	2.07 U
DPYD	1067.28	1.25256	0.156088	8.02473	1.01751e-15	1.66829e-14	2.38264	Down	2.38 D
RNASE4	1331.9	1.55096	0.193298	8.02367	1.0263e-15	1.68095e-14	2.93012	Down	2.93 D
CPM	117.98	2.71918	0.339047	8.02007	1.05685e-15	1.72917e-14	6.58499	Down	6.58 D
HELLS	175.439	-2.14344	0.267448	-8.01441	1.10666e-15	1.80878e-14	4.41814	Up	4.41 U
ATF5	769.081	-1.38728	0.173274	-8.00629	1.18219e-15	1.93021e-14	2.61585	Up	2.61 U
C6orf132	601.611	-1.57592	0.196883	-8.00438	1.20067e-15	1.95834e-14	2.98126	Up	2.98 U
LOC100507254	59.0416	3.53384	0.441549	8.00328	1.21143e-15	1.97384e-14	11.5822	Down	11.5 D
ANKRD11	4990.74	-1.01942	0.127414	-8.00082	1.23592e-15	2.01165e-14	2.0271	Up	2.02 U
HNRNPH1	4337.12	-1.01213	0.126666	-7.99058	1.34307e-15	2.18378e-14	2.01689	Up	2.01 U
C16orf45	1233.41	-1.11255	0.139242	-7.99002	1.34918e-15	2.19144e-14	2.16227	Up	2.16 U
SCIN	107.418	3.52107	0.441194	7.98077	1.45422e-15	2.35961e-14	11.4801	Down	11.4 D
RGMB	2940.98	-1.01536	0.127295	-7.97646	1.50589e-15	2.44092e-14	2.02141	Up	2.02 U
CREB3L1	5383.34	-1.08671	0.136604	-7.9552	1.78839e-15	2.89583e-14	2.12389	Up	2.12 U
EMP3	4643.7	-1.10964	0.139527	-7.95292	1.82159e-15	2.94654e-14	2.15792	Up	2.15 U
PM20D2	147.483	2.17837	0.273977	7.95093	1.8511e-15	2.99118e-14	4.52643	Down	4.52 D
TGFA	57.4766	3.9973	0.503101	7.94531	1.93701e-15	3.12677e-14	15.97	Down	15.9 D
LPCAT4	800.505	-1.43262	0.180664	-7.92972	2.19648e-15	3.54196e-14	2.69936	Up	2.69 U
ATP8B3	144.983	-2.11279	0.266511	-7.92759	2.23435e-15	3.59933e-14	4.32528	Up	4.32 U
GRAMD4	528.107	1.32065	0.166615	7.92633	2.25718e-15	3.63236e-14	2.49778	Down	2.49 D
CLIC3	621.111	-1.4767	0.186372	-7.92341	2.31079e-15	3.71482e-14	2.78312	Up	2.78 U
XRCC2	101.647	-2.51528	0.317537	-7.92124	2.3516e-15	3.77655e-14	5.7171	Up	5.71 U
DDX39A	928.456	-1.26622	0.15998	-7.91487	2.47511e-15	3.97083e-14	2.40531	Up	2.40 U
CYP4X1	50.9651	5.09647	0.644425	7.90855	2.60409e-15	4.17347e-14	34.2128	Down	34.2 D
FAM19A5	263.77	-1.69987	0.214994	-7.9066	2.64522e-15	4.23506e-14	3.24872	Up	3.24 U
PDE5A	1350.49	1.1367	0.143868	7.90098	2.76709e-15	4.42565e-14	2.19878	Down	2.19 D
HNRNPA2B1	9330.35	-1.01284	0.128229	-7.89868	2.8187e-15	4.50359e-14	2.01788	Up	2.01 U
CTSH	103.616	2.71773	0.344152	7.89689	2.85943e-15	4.564e-14	6.57836	Down	6.57 D
IER5L	1249.84	1.12542	0.14252	7.89664	2.86534e-15	4.56878e-14	2.18166	Down	2.18 D
PPARG	72.5452	3.21021	0.406989	7.88771	3.07777e-15	4.90251e-14	9.25484	Down	9.25 D
AK4	3228.34	1.02622	0.130111	7.88728	3.08843e-15	4.9145e-14	2.03668	Down	2.03 D
TRAIP	137.821	-2.41611	0.306443	-7.88435	3.1618e-15	5.02615e-14	5.33728	Up	5.33 U
RFTN2	429.433	1.73138	0.220107	7.86609	3.65904e-15	5.81067e-14	3.32046	Down	3.32 D
ROGDI	323.295	-1.61441	0.205258	-7.86526	3.68326e-15	5.84321e-14	3.06186	Up	3.06 U
LYST	1062.72	1.22725	0.156161	7.85887	3.87622e-15	6.1431e-14	2.3412	Down	2.34 D
PLEKHG4	451.884	-1.40581	0.178906	-7.85784	3.90803e-15	6.18726e-14	2.64967	Up	2.64 U
SLPI	139.925	2.14504	0.273255	7.84995	4.16207e-15	6.58279e-14	4.42305	Down	4.42 D
TOMM40	701.817	-1.34446	0.171296	-7.84877	4.20154e-15	6.63851e-14	2.53935	Up	2.53 U
B2M	17635.9	0.992845	0.126503	7.84838	4.21439e-15	6.6521e-14	1.99011	Down	1.99 D
MXI1	889.373	1.53197	0.195272	7.8453	4.31915e-15	6.8106e-14	2.8918	Down	2.89 D
CD79B	110.079	2.39264	0.305345	7.83585	4.657e-15	7.33595e-14	5.25116	Down	5.25 D
SNED1	2018.31	1.02208	0.130458	7.83459	4.70386e-15	7.40232e-14	2.03085	Down	2.03 D
GCNT3	90.7116	2.77436	0.35421	7.83252	4.7819e-15	7.51757e-14	6.84171	Down	6.84 D
MDC1	1278.55	-1.11748	0.14271	-7.83045	4.86127e-15	7.63468e-14	2.16968	Up	2.16 U
ATP13A3	5273.16	1.0072	0.128699	7.82605	5.03437e-15	7.89861e-14	2.01001	Down	2.01 D
MTHFR	697.244	1.24513	0.15912	7.82511	5.07215e-15	7.94992e-14	2.37041	Down	2.37 D
KIAA0889	1418.85	-1.12323	0.143571	-7.8235	5.1375e-15	8.0443e-14	2.17834	Up	2.17 U
YARS	2805.97	-1.27604	0.163111	-7.82315	5.15157e-15	8.05828e-14	2.42174	Up	2.42 U
FARSB	1015.61	-1.20683	0.154403	-7.81615	5.44648e-15	8.51107e-14	2.30831	Up	2.30 U
TONSL	242.287	-1.72658	0.221035	-7.81136	5.65747e-15	8.83197e-14	3.30943	Up	3.30 U
ACSF2	200.852	1.80441	0.231076	7.80875	5.77583e-15	9.00777e-14	3.49287	Down	3.49 D
IFI27	344.792	1.56998	0.201244	7.80136	6.12417e-15	9.54152e-14	2.969	Down	2.96 D
FUS	2744.27	-1.32616	0.170021	-7.79998	6.19174e-15	9.6372e-14	2.50735	Up	2.50 U
APOLD1	234.906	-1.85883	0.238617	-7.79	6.70088e-15	1.04193e-13	3.62713	Up	3.62 U
RANBP1	1185.15	-1.22889	0.157833	-7.78597	6.91826e-15	1.07466e-13	2.34386	Up	2.34 U
GALNTL2	1258.94	4.29456	0.551895	7.78147	7.16851e-15	1.11243e-13	19.6241	Down	19.6 D
SMPD4	1796.92	-1.09213	0.140444	-7.77626	7.47011e-15	1.15809e-13	2.13188	Up	2.13 U
SEMA6D	197.187	1.78519	0.229629	7.77424	7.59031e-15	1.17556e-13	3.44664	Down	3.44 D
SAE1	2197.71	-1.16836	0.150392	-7.76876	7.92551e-15	1.22626e-13	2.24756	Up	2.24 U
EMILIN1	5665.59	0.995634	0.12817	7.76806	7.96959e-15	1.23186e-13	1.99396	Down	1.99 D
UBE2L6	602.992	1.29335	0.166536	7.76621	8.08667e-15	1.24873e-13	2.45097	Down	2.45 D
SYNPO2	163.099	1.98049	0.25507	7.76452	8.19539e-15	1.26427e-13	3.94628	Down	3.94 D
DOCK10	151.413	-2.71589	0.350234	-7.75451	8.8688e-15	1.36681e-13	6.56999	Up	6.56 U
ARVCF	231.604	2.22125	0.286584	7.75077	9.13374e-15	1.40625e-13	4.66296	Down	4.66 D
GLDN	485.353	1.79992	0.232309	7.74796	9.33792e-15	1.43628e-13	3.48201	Down	3.48 D
MAPRE1	2890.22	-1.05702	0.13643	-7.74767	9.35972e-15	1.43822e-13	2.08062	Up	2.08 U
OSBPL6	340.25	-1.46401	0.189013	-7.74557	9.51565e-15	1.46074e-13	2.75874	Up	2.75 U
ARSD	678.256	1.2136	0.156817	7.73894	1.00251e-14	1.53744e-13	2.31915	Down	2.31 D
EXT1	3203	-1.08338	0.140084	-7.73378	1.044e-14	1.5995e-13	2.119	Up	2.11 U
CAMK2N1	106.266	2.46874	0.319445	7.7282	1.09075e-14	1.6695e-13	5.5356	Down	5.53 D
AMPD3	126.741	2.25793	0.292195	7.72748	1.097e-14	1.67742e-13	4.78305	Down	4.78 D
GPR1	1314.09	-1.28485	0.166349	-7.72382	1.12894e-14	1.72457e-13	2.43657	Up	2.43 U
MXRA8	14749.5	0.987104	0.127869	7.71964	1.16659e-14	1.78035e-13	1.9822	Down	1.98 D
MOCS1	921.866	1.31238	0.170036	7.7182	1.17981e-14	1.79879e-13	2.4835	Down	2.48 D
SALL2	116.232	2.29804	0.297936	7.71319	1.22713e-14	1.86911e-13	4.91788	Down	4.91 D
CYP19A1	55.9734	3.74694	0.485813	7.71271	1.23169e-14	1.87423e-13	13.4258	Down	13.4 D
SLC31A1	1872.75	-1.09383	0.141983	-7.70396	1.31912e-14	2.00533e-13	2.1344	Up	2.13 U
DDIT4	3012.42	-1.04536	0.135761	-7.69997	1.36099e-14	2.06696e-13	2.06388	Up	2.06 U
ARMCX1	915.503	1.1591	0.150593	7.69691	1.39398e-14	2.11501e-13	2.23318	Down	2.23 D
PAQR4	405.173	-1.47511	0.191817	-7.69018	1.46924e-14	2.22704e-13	2.78005	Up	2.78 U
STX3	321.939	1.47923	0.192415	7.68772	1.49784e-14	2.26819e-13	2.78801	Down	2.78 D
CD44	26796.5	-1.03415	0.134679	-7.67863	1.60805e-14	2.43274e-13	2.04791	Up	2.04 U
TNK1	73.5094	2.85027	0.371217	7.67818	1.61364e-14	2.43884e-13	7.21135	Down	7.21 D
CMTM4	754.536	1.20415	0.156921	7.67362	1.67211e-14	2.52477e-13	2.30402	Down	2.30 D
HAX1	1615.73	-1.029	0.1341	-7.67332	1.67596e-14	2.52814e-13	2.0406	Up	2.04 U
BRIP1	237.078	-1.82769	0.238712	-7.6565	1.91069e-14	2.87947e-13	3.54969	Up	3.54 U
C1orf112	211.73	-1.92143	0.251162	-7.65016	2.00724e-14	3.02205e-13	3.78799	Up	3.78 U
PRLR	161.399	2.71535	0.355287	7.64269	2.12722e-14	3.19962e-13	6.56753	Down	6.56 D
PTGER4	324.275	1.68511	0.220626	7.63784	2.20898e-14	3.3194e-13	3.21564	Down	3.21 D
TCEA1	4500.7	-0.962105	0.126005	-7.63544	2.25054e-14	3.37861e-13	1.94815	Up	1.94 U
LGALS1	15604.9	-0.905286	0.118567	-7.63521	2.25445e-14	3.38124e-13	1.87292	Up	1.87 U
STK32B	839.458	-1.57577	0.206579	-7.62792	2.38578e-14	3.57479e-13	2.98094	Up	2.98 U
ST3GAL6	46.0999	5.05206	0.662446	7.62638	2.41443e-14	3.61426e-13	33.1759	Down	33.1 D
EXPH5	80.5776	2.70658	0.355111	7.6218	2.5016e-14	3.74116e-13	6.52773	Down	6.52 D
FAM40B	454.623	1.30916	0.171782	7.62108	2.51571e-14	3.75869e-13	2.47798	Down	2.47 D
ARHGAP20	327.317	1.60798	0.211036	7.61945	2.54749e-14	3.79892e-13	3.04824	Down	3.04 D
SLC25A29	185.897	1.88199	0.246996	7.61951	2.54648e-14	3.79892e-13	3.68582	Down	3.68 D
RTKN2	100.404	-2.40083	0.315156	-7.6179	2.57831e-14	3.84122e-13	5.28106	Up	5.28 U
FBN1	86112.4	-1.01872	0.133738	-7.61725	2.59128e-14	3.85687e-13	2.02612	Up	2.02 U
PKP4	1328.11	-1.08994	0.143116	-7.61581	2.62048e-14	3.89662e-13	2.12866	Up	2.12 U
SLC6A6	1239.83	1.58196	0.207729	7.61548	2.62704e-14	3.90268e-13	2.99376	Down	2.99 D
ARL4A	223.191	-1.71447	0.225178	-7.61383	2.66091e-14	3.94924e-13	3.28175	Up	3.28 U
LRRN4CL	517.151	1.57312	0.206794	7.60719	2.80119e-14	4.15351e-13	2.97548	Down	2.97 D
SLC43A1	286.286	1.66048	0.218545	7.59789	3.00987e-14	4.4587e-13	3.16123	Down	3.16 D
C17orf53	109.928	-2.36917	0.311936	-7.59507	3.07637e-14	4.55292e-13	5.16645	Up	5.16 U
USP5	1853.06	-1.05934	0.139608	-7.58795	3.25e-14	4.80534e-13	2.08398	Up	2.08 U
DEK	3170.64	-0.98446	0.12976	-7.58677	3.27973e-14	4.84471e-13	1.97857	Up	1.97 U
SAC3D1	197.27	-1.95812	0.258125	-7.58591	3.30149e-14	4.87226e-13	3.88554	Up	3.88 U
LAMP2	9365.54	1.05323	0.139128	7.57023	3.72561e-14	5.48905e-13	2.07517	Down	2.07 D
NEK6	1255.46	1.05892	0.13988	7.5702	3.72644e-14	5.48905e-13	2.08337	Down	2.08 D
ARHGAP11B	56.3018	-3.35293	0.44311	-7.56681	3.82509e-14	5.62906e-13	10.2172	Up	10.2 U
GNPTG	1465.18	1.03143	0.136366	7.56371	3.91746e-14	5.75959e-13	2.04405	Down	2.04 D
S100A11	7126.6	-0.963499	0.12744	-7.56039	4.01847e-14	5.90256e-13	1.95003	Up	1.95 U
ARRB1	172.11	1.85011	0.244726	7.55994	4.0327e-14	5.91236e-13	3.60528	Down	3.60 D
DIO2	1677.23	3.37641	0.446617	7.55996	4.03195e-14	5.91236e-13	10.3849	Down	10.3 D
CYP7B1	88.0764	2.51248	0.332393	7.55878	4.06877e-14	5.95966e-13	5.706	Down	5.70 D
ANTXR1	25848.4	1.06773	0.141319	7.55542	4.17513e-14	6.10974e-13	2.09613	Down	2.09 D
LOX	69661.7	-1.03529	0.137041	-7.55461	4.20128e-14	6.14226e-13	2.04953	Up	2.04 U
STAT3	4862.42	0.926905	0.122744	7.55154	4.30148e-14	6.28289e-13	1.90119	Down	1.90 D
C10orf116	1349.06	-1.09239	0.144725	-7.54803	4.41899e-14	6.44851e-13	2.13226	Up	2.13 U
C19orf48	641.484	-1.28723	0.170595	-7.54553	4.50464e-14	6.56737e-13	2.44059	Up	2.44 U
CELF6	80.3247	2.71517	0.35993	7.54361	4.57132e-14	6.6584e-13	6.56671	Down	6.56 D
SLC25A23	1448.76	1.07539	0.142615	7.54051	4.68135e-14	6.81232e-13	2.10729	Down	2.10 D
PTPN22	83.6407	2.75742	0.365808	7.53788	4.77656e-14	6.94442e-13	6.76186	Down	6.76 D
SIAE	1257.26	1.06876	0.141877	7.53298	4.95957e-14	7.2038e-13	2.09762	Down	2.09 D
PCDHB14	212.64	1.82004	0.241736	7.52906	5.11051e-14	7.41616e-13	3.53092	Down	3.53 D
PLD3	7587.65	0.928766	0.123407	7.52605	5.22999e-14	7.58252e-13	1.90365	Down	1.90 D
BANK1	110.196	2.26679	0.301266	7.52422	5.30378e-14	7.68238e-13	4.81252	Down	4.81 D
TXNDC16	309.022	1.5562	0.206853	7.5232	5.34517e-14	7.73518e-13	2.94078	Down	2.94 D
RPL13A	1890.19	1.0659	0.14175	7.51956	5.49617e-14	7.94635e-13	2.09347	Down	2.09 D
PLCG2	80.6013	2.88734	0.384059	7.51796	5.56387e-14	8.03681e-13	7.39905	Down	7.39 D
CMKLR1	2862.89	-1.31303	0.174675	-7.51697	5.60592e-14	8.09009e-13	2.48462	Up	2.48 U
MSN	16512.5	-0.926486	0.123303	-7.5139	5.73925e-14	8.27488e-13	1.90064	Up	1.90 U
C8orf46	101.079	2.36529	0.314879	7.51174	5.83459e-14	8.4046e-13	5.15255	Down	5.15 D
CXCL16	190.291	1.84568	0.245808	7.50862	5.97558e-14	8.59979e-13	3.59423	Down	3.59 D
CNTNAP3	114.225	-2.45315	0.3268	-7.5066	6.0684e-14	8.72534e-13	5.47612	Up	5.47 U
THOP1	584.628	-1.29014	0.172035	-7.4993	6.41616e-14	9.21691e-13	2.44552	Up	2.44 U
FAM122B	816.623	-1.13641	0.151717	-7.49032	6.87064e-14	9.86072e-13	2.19834	Up	2.19 U
TBC1D12	1017.99	1.09001	0.145536	7.48964	6.90645e-14	9.90305e-13	2.12876	Down	2.12 D
MYLK	4294.14	1.00306	0.134081	7.48095	7.37856e-14	1.05607e-12	2.00424	Down	2.00 D
ZNF204P	91.0585	3.18982	0.426388	7.48103	7.37427e-14	1.05607e-12	9.12496	Down	9.12 D
PLA2R1	1121.05	1.26766	0.169496	7.47897	7.49098e-14	1.07118e-12	2.4077	Down	2.40 D
PNRC1	1766.78	1.3178	0.176228	7.47783	7.55608e-14	1.0795e-12	2.49286	Down	2.49 D
PA2G4	2435.77	-1.03174	0.138001	-7.47633	7.64251e-14	1.09085e-12	2.04449	Up	2.04 U
STIM2	420.816	-1.31524	0.176072	-7.46987	8.02766e-14	1.14478e-12	2.48843	Up	2.48 U
DYNC2H1	1794.83	1.35304	0.181144	7.46945	8.05337e-14	1.1474e-12	2.5545	Down	2.55 D
KCNQ3	181.499	1.88936	0.253055	7.46619	8.2552e-14	1.17509e-12	3.7047	Down	3.70 D
ARMCX3	1601.43	1.06914	0.143226	7.46467	8.35082e-14	1.18762e-12	2.09818	Down	2.09 D
GNG7	103.896	2.38921	0.320092	7.46414	8.3845e-14	1.19133e-12	5.23872	Down	5.23 D
DDX12	122.167	-2.18941	0.293484	-7.46007	8.64733e-14	1.22646e-12	4.56119	Up	4.56 U
SIPA1L2	1434.02	-1.01898	0.136591	-7.46007	8.64739e-14	1.22646e-12	2.02648	Up	2.02 U
ALPL	628.507	-1.32509	0.177766	-7.45414	9.04535e-14	1.28174e-12	2.50548	Up	2.50 U
FAM160A1	44.285	4.68089	0.628031	7.45328	9.10491e-14	1.28901e-12	25.6501	Down	25.6 D
BARD1	173.108	-2.13322	0.286458	-7.44688	9.55721e-14	1.35182e-12	4.38695	Up	4.38 U
POLE	904.954	-1.17162	0.157452	-7.44114	9.98211e-14	1.41065e-12	2.25265	Up	2.25 U
APOD	82.4702	2.69372	0.362041	7.44037	1.004e-13	1.41755e-12	6.46979	Down	6.46 D
R3HDM1	1126.58	-1.04975	0.141223	-7.43329	1.05931e-13	1.49429e-12	2.07017	Up	2.07 U
C12orf32	742.77	-1.2041	0.16205	-7.4304	1.08268e-13	1.52589e-12	2.30393	Up	2.30 U
CLIC1	7046.04	-0.948726	0.127684	-7.43026	1.08385e-13	1.52616e-12	1.93017	Up	1.93 U
SMC1A	2259.04	-1.02984	0.138653	-7.42748	1.10686e-13	1.55716e-12	2.0418	Up	2.04 U
TMEM38B	310.712	1.43515	0.193278	7.42533	1.12499e-13	1.58125e-12	2.70411	Down	2.70 D
ACADVL	4348.65	-1.01578	0.136816	-7.42441	1.13283e-13	1.59084e-12	2.02199	Up	2.02 U
TTC9	579.05	-1.51719	0.204365	-7.42393	1.13699e-13	1.59524e-12	2.86234	Up	2.86 U
USP13	845.693	-1.14818	0.154666	-7.42365	1.13933e-13	1.5971e-12	2.21635	Up	2.21 U
PLEKHA5	384.533	1.4079	0.189725	7.42074	1.16465e-13	1.63113e-12	2.65351	Down	2.65 D
LMNA	18796.4	-1.00078	0.134865	-7.42054	1.16641e-13	1.63215e-12	2.00107	Up	2.00 U
FAM115C	282.768	1.54531	0.20835	7.41688	1.19911e-13	1.6764e-12	2.91866	Down	2.91 D
ITM2B	11969.7	1.12402	0.151643	7.41225	1.24176e-13	1.73448e-12	2.17953	Down	2.17 D
ZFP106	3738.11	0.988188	0.133357	7.41008	1.26226e-13	1.76154e-12	1.98369	Down	1.98 D
CTNNB1	8501.6	1.08952	0.147065	7.40843	1.27799e-13	1.7819e-12	2.12804	Down	2.12 D
PCDHB5	126.076	2.08094	0.280933	7.40723	1.28964e-13	1.79655e-12	4.23082	Down	4.23 D
PCDHB4	163.832	1.91752	0.258939	7.40528	1.30874e-13	1.82153e-12	3.77772	Down	3.77 D
PCSK1	2272.46	1.11796	0.151003	7.40354	1.32601e-13	1.84394e-12	2.17039	Down	2.17 D
VCAM1	3606.43	1.14354	0.154505	7.40133	1.34828e-13	1.87323e-12	2.20922	Down	2.20 D
ORC1	111.592	-2.46822	0.334157	-7.38641	1.5085e-13	2.09263e-12	5.53359	Up	5.53 U
LCTL	57.4377	3.52359	0.477039	7.38637	1.50886e-13	2.09263e-12	11.5002	Down	11.5 D
KIF5B	7210.22	-0.912018	0.123481	-7.38592	1.514e-13	2.0979e-12	1.88168	Up	1.88 U
ABCA8	180.316	1.97331	0.267256	7.38357	1.54101e-13	2.13344e-12	3.92667	Down	3.92 D
LOC388692	280.129	1.6344	0.221486	7.37925	1.59178e-13	2.20106e-12	3.10458	Down	3.10 D
TMEM140	232.932	1.67426	0.22689	7.37918	1.59267e-13	2.20106e-12	3.19157	Down	3.19 D
TRIM2	665.52	1.37761	0.187019	7.36615	1.75625e-13	2.42499e-12	2.59837	Down	2.59 D
ZNF714	266.312	-1.51581	0.205808	-7.36515	1.76953e-13	2.44117e-12	2.85959	Up	2.85 U
FAM72A	43.3818	-4.37847	0.594505	-7.36491	1.77266e-13	2.44334e-12	20.7995	Up	20.7 U
GPR88	44.4613	5.83379	0.792159	7.36442	1.77919e-13	2.45019e-12	57.0356	Down	57.0 D
G2E3	710.802	-1.17152	0.159083	-7.36419	1.78231e-13	2.45232e-12	2.25249	Up	2.25 U
APOE	98.0528	2.61631	0.35542	7.36117	1.82308e-13	2.50622e-12	6.13179	Down	6.13 D
KCNK15	683.632	3.32031	0.451099	7.36049	1.83239e-13	2.5168e-12	9.98877	Down	9.98 D
SEMA7A	802.662	-1.18363	0.160839	-7.3591	1.85149e-13	2.54081e-12	2.27148	Up	2.27 U
LRR1	211.496	-1.63112	0.221668	-7.35841	1.86112e-13	2.55179e-12	3.09754	Up	3.09 U
APCDD1L	1991.87	-1.05122	0.142872	-7.35778	1.86992e-13	2.56161e-12	2.07228	Up	2.07 U
WLS	757.357	1.27298	0.173084	7.35466	1.91407e-13	2.6198e-12	2.4166	Down	2.41 D
ADHFE1	147.981	2.04641	0.278525	7.34732	2.02216e-13	2.76532e-12	4.13077	Down	4.13 D
ATAD5	145.616	-1.94724	0.265108	-7.34507	2.05651e-13	2.80985e-12	3.85635	Up	3.85 U
SEMA3A	1401.54	1.3659	0.185974	7.34459	2.06384e-13	2.81494e-12	2.57738	Down	2.57 D
TMEM150A	332.456	1.42832	0.19447	7.34469	2.06235e-13	2.81494e-12	2.69133	Down	2.69 D
C20orf72	306.349	-1.49041	0.202999	-7.34196	2.10488e-13	2.86843e-12	2.80969	Up	2.80 U
CLDN11	202.787	-1.97179	0.268736	-7.33727	2.17997e-13	2.96817e-12	3.92254	Up	3.92 U
ATG14	780.695	1.15425	0.157482	7.32938	2.31217e-13	3.14543e-12	2.22568	Down	2.22 D
BPGM	1121.07	-1.12813	0.153935	-7.32863	2.3251e-13	3.16028e-12	2.18576	Up	2.18 U
CELSR1	735.99	1.13733	0.15538	7.31969	2.48542e-13	3.37526e-12	2.19974	Down	2.19 D
LOC100129550	306.87	1.65531	0.226569	7.30596	2.75288e-13	3.73523e-12	3.1499	Down	3.14 D
SYNJ1	1514.09	1.0319	0.141267	7.30462	2.78056e-13	3.76953e-12	2.04471	Down	2.04 D
UBL3	1904.42	1.05533	0.144629	7.29679	2.94705e-13	3.99178e-12	2.07819	Down	2.07 D
C21orf58	168.482	-1.81815	0.249247	-7.29456	2.99639e-13	4.05509e-12	3.52629	Up	3.52 U
CDCA7	103.905	-2.40458	0.329736	-7.29244	3.04389e-13	4.11582e-12	5.29481	Up	5.29 U
NAMPT	1913.41	1.17536	0.161231	7.28992	3.10129e-13	4.18981e-12	2.25849	Down	2.25 D
C4orf49	133.502	2.13853	0.293405	7.28865	3.13079e-13	4.22603e-12	4.40312	Down	4.40 D
MSC	195.114	-2.20888	0.303176	-7.28581	3.19742e-13	4.31225e-12	4.62317	Up	4.62 U
NAGLU	1899.46	0.978339	0.134353	7.28187	3.29222e-13	4.43628e-12	1.9702	Down	1.97 D
SH3BGRL3	11689.4	-0.878385	0.120703	-7.27723	3.40749e-13	4.58765e-12	1.83832	Up	1.83 U
PLIN2	2219.31	1.07289	0.147435	7.27707	3.41154e-13	4.58916e-12	2.10365	Down	2.10 D
TWIST2	180.665	-1.77543	0.244034	-7.27534	3.4556e-13	4.64444e-12	3.4234	Up	3.42 U
PARP14	800.04	1.14331	0.157234	7.27141	3.55754e-13	4.77735e-12	2.20888	Down	2.20 D
RARB	171.946	2.29093	0.315084	7.27085	3.57238e-13	4.79318e-12	4.89371	Down	4.89 D
MR1	1176.09	1.18565	0.163182	7.26583	3.70742e-13	4.9701e-12	2.27466	Down	2.27 D
SMPDL3A	289.865	1.44171	0.198637	7.25804	3.92729e-13	5.26035e-12	2.71643	Down	2.71 D
TMEM192	457.355	1.30008	0.179281	7.25164	4.11756e-13	5.51049e-12	2.46243	Down	2.46 D
ATAD3A	588.601	-1.27033	0.175288	-7.24707	4.25885e-13	5.69471e-12	2.41216	Up	2.41 U
LOC440300	287.701	1.70738	0.235704	7.24373	4.36525e-13	5.82703e-12	3.26566	Down	3.26 D
NR3C2	47.4701	3.71905	0.513417	7.24374	4.3649e-13	5.82703e-12	13.1688	Down	13.1 D
WDR76	322.588	-1.6589	0.229103	-7.24084	4.45921e-13	5.94738e-12	3.15775	Up	3.15 U
BNC2	1882.64	0.95637	0.1321	7.23976	4.49486e-13	5.98983e-12	1.94042	Down	1.94 D
PGCP	2159.49	1.08977	0.15054	7.23906	4.5181e-13	6.01568e-12	2.1284	Down	2.12 D
RAGE	377.787	-1.4121	0.195105	-7.23765	4.56512e-13	6.07312e-12	2.66124	Up	2.66 U
RNF4	1662.69	-1.04595	0.144531	-7.23684	4.59259e-13	6.10448e-12	2.06472	Up	2.06 U
DDX21	3193.92	-0.935435	0.129307	-7.23422	4.68216e-13	6.21826e-12	1.91247	Up	1.91 U
KIAA0513	946.234	1.15916	0.160241	7.23388	4.69372e-13	6.22832e-12	2.23328	Down	2.23 D
FAM176A	374.155	-1.39016	0.192329	-7.22803	4.90048e-13	6.49718e-12	2.62108	Up	2.62 U
PDGFRA	19850.9	1.04873	0.145106	7.22732	4.92633e-13	6.52592e-12	2.0687	Down	2.06 D
PCMTD1	941.647	1.31447	0.182056	7.22015	5.19302e-13	6.87339e-12	2.48711	Down	2.48 D
NDNF	830.748	1.27836	0.177093	7.21859	5.25311e-13	6.94706e-12	2.42563	Down	2.42 D
LIN9	184.497	-1.73482	0.240412	-7.21606	5.35167e-13	7.07143e-12	3.32839	Up	3.32 U
HSPA13	2330	-0.981212	0.135979	-7.21591	5.3575e-13	7.07317e-12	1.97412	Up	1.97 U
SUV39H2	204.192	-1.67875	0.232671	-7.21511	5.38915e-13	7.10895e-12	3.2015	Up	3.20 U
TNFAIP2	817.854	1.07649	0.149312	7.20963	5.61037e-13	7.39454e-12	2.10889	Down	2.10 D
SLC12A7	593.725	1.214	0.168442	7.2072	5.71157e-13	7.5216e-12	2.3198	Down	2.31 D
RCC2	2140.06	-1.02869	0.142766	-7.20545	5.78511e-13	7.61204e-12	2.04018	Up	2.04 U
SYNGR1	225.167	1.55695	0.216308	7.19785	6.11674e-13	8.04164e-12	2.94232	Down	2.94 D
TPD52L1	1681.59	1.02346	0.142199	7.19736	6.13902e-13	8.06416e-12	2.03279	Down	2.03 D
BRIX1	938.717	1.08243	0.150506	7.19198	6.38591e-13	8.38143e-12	2.11761	Down	2.11 D
DIAPH1	3189.72	-0.928635	0.129212	-7.18689	6.62828e-13	8.69226e-12	1.90347	Up	1.90 U
GPR112	49.4324	3.36835	0.468889	7.18368	6.78585e-13	8.89145e-12	10.327	Down	10.3 D
AASS	469.89	1.27542	0.177586	7.18201	6.86941e-13	8.99341e-12	2.42069	Down	2.42 D
AHRR	719.398	-1.49608	0.208355	-7.18045	6.94848e-13	9.08933e-12	2.82076	Up	2.82 U
CDC7	221.657	-1.61988	0.225695	-7.17732	7.10898e-13	9.28449e-12	3.0735	Up	3.07 U
FGF2	4868.02	-1.07881	0.150309	-7.17731	7.10953e-13	9.28449e-12	2.1123	Up	2.11 U
WDR34	981.618	-1.09665	0.152859	-7.17424	7.27088e-13	9.48729e-12	2.13857	Up	2.13 U
NUP88	661.129	-1.19598	0.166768	-7.17151	7.41763e-13	9.67072e-12	2.291	Up	2.29 U
PCDHB7	164.673	1.8453	0.257399	7.169	7.55469e-13	9.8412e-12	3.59327	Down	3.59 D
LIPE	111.561	-2.21921	0.309752	-7.16446	7.80959e-13	1.01648e-11	4.65638	Up	4.65 U
LBH	3992.24	1.06151	0.148173	7.16397	7.83723e-13	1.01923e-11	2.08711	Down	2.08 D
C5orf34	104.432	-2.18873	0.305533	-7.16365	7.85586e-13	1.02081e-11	4.55903	Up	4.55 U
BCL2	232.569	1.64558	0.22984	7.15966	8.08779e-13	1.05007e-11	3.12874	Down	3.12 D
HRAS	548.706	-1.2049	0.168691	-7.14262	9.15692e-13	1.1879e-11	2.30521	Up	2.30 U
MCM7	1459.91	-1.13105	0.158366	-7.14199	9.19867e-13	1.19232e-11	2.19018	Up	2.19 U
POSTN	39067.4	-2.93516	0.411032	-7.14094	9.26977e-13	1.20055e-11	7.64839	Up	7.64 U
LECT1	53.1279	4.81474	0.674344	7.13989	9.34043e-13	1.2087e-11	28.1438	Down	28.1 D
CHDH	61.5381	2.97384	0.416529	7.13958	9.36193e-13	1.21048e-11	7.85625	Down	7.85 D
PRELID1	1679.68	-0.984125	0.137861	-7.13851	9.43495e-13	1.21834e-11	1.97811	Up	1.97 U
IL13RA1	4131.34	1.08363	0.151802	7.13846	9.43828e-13	1.21834e-11	2.11936	Down	2.11 D
SPTLC3	395.955	1.67522	0.23468	7.1383	9.44919e-13	1.21874e-11	3.19367	Down	3.19 D
FBLN1	8989.64	0.984002	0.137852	7.1381	9.46285e-13	1.2195e-11	1.97795	Down	1.97 D
GYG2	61.7972	3.22135	0.451639	7.13259	9.84994e-13	1.26834e-11	9.32662	Down	9.32 D
CARS	1964.04	-0.994881	0.139588	-7.12726	1.02384e-12	1.31728e-11	1.99292	Up	1.99 U
ENDOD1	1946.93	1.03109	0.144685	7.12645	1.02992e-12	1.32401e-11	2.04357	Down	2.04 D
ITPRIP	1868.57	-1.07439	0.150872	-7.12121	1.06985e-12	1.37421e-11	2.10583	Up	2.10 U
LMBRD1	1330.71	1.10914	0.155764	7.12062	1.07445e-12	1.37899e-11	2.15716	Down	2.15 D
STARD4	241.847	1.61027	0.226171	7.11971	1.08153e-12	1.38694e-11	3.05309	Down	3.05 D
BACH2	70.9319	2.63932	0.370733	7.1192	1.08552e-12	1.39092e-11	6.23039	Down	6.23 D
SGIP1	139.637	1.87815	0.263826	7.11889	1.08799e-12	1.39295e-11	3.67603	Down	3.67 D
ELOVL6	468.878	-1.37834	0.193643	-7.11794	1.09553e-12	1.40146e-11	2.59968	Up	2.59 U
LBR	665.631	-1.14672	0.161202	-7.11359	1.13066e-12	1.44522e-11	2.2141	Up	2.21 U
GPRC5B	60.0307	3.30827	0.465122	7.1127	1.13793e-12	1.45331e-11	9.9058	Down	9.90 D
CSRP1	4982.31	-1.01087	0.142154	-7.11106	1.15156e-12	1.46952e-11	2.01512	Up	2.01 U
FMN2	75.1687	-3.31712	0.466846	-7.10538	1.19991e-12	1.52998e-11	9.96674	Up	9.96 U
BCL2L11	147.607	1.98024	0.278713	7.10493	1.20381e-12	1.53371e-11	3.94559	Down	3.94 D
GNPTAB	1691.51	0.961114	0.135311	7.10302	1.22063e-12	1.55387e-11	1.94681	Down	1.94 D
NGF	290.655	-1.5248	0.214837	-7.0975	1.27031e-12	1.6158e-11	2.87747	Up	2.87 U
TNFSF13B	86.4337	2.70611	0.381657	7.09044	1.33682e-12	1.69902e-11	6.52562	Down	6.52 D
SLC25A27	129.901	1.95209	0.275325	7.09013	1.33982e-12	1.70145e-11	3.86934	Down	3.86 D
ADAM12	6518.02	-1.26784	0.17883	-7.08963	1.34475e-12	1.70633e-11	2.40801	Up	2.40 U
SREBF2	2830.84	0.911008	0.128529	7.08795	1.36109e-12	1.72566e-11	1.88036	Down	1.88 D
CALM1	6939.34	-0.978852	0.13817	-7.08441	1.39634e-12	1.76892e-11	1.9709	Up	1.97 U
FOXRED2	1112.74	1.08253	0.152831	7.08317	1.40896e-12	1.78347e-11	2.11774	Down	2.11 D
FZD3	69.3091	2.65271	0.375093	7.07213	1.52572e-12	1.9297e-11	6.28845	Down	6.28 D
RUVBL1	641.207	-1.26427	0.178779	-7.0717	1.53048e-12	1.93415e-11	2.40205	Up	2.40 U
PFKFB3	1773.61	0.991396	0.140284	7.06708	1.58228e-12	1.99801e-11	1.98811	Down	1.98 D
TNIK	91.0114	2.52112	0.356776	7.0664	1.59004e-12	2.00619e-11	5.74028	Down	5.74 D
S100A16	2103.99	-1.06483	0.150694	-7.06619	1.59245e-12	2.00762e-11	2.09193	Up	2.09 U
SPSB1	774.104	1.34181	0.189929	7.06478	1.6087e-12	2.02648e-11	2.53468	Down	2.53 D
E2F2	99.0225	-2.55797	0.362282	-7.06071	1.65656e-12	2.08509e-11	5.88878	Up	5.88 U
LOC100287846	116.327	2.12228	0.300775	7.05603	1.71322e-12	2.15466e-11	4.35381	Down	4.35 D
GAS5	2659.05	0.918248	0.130142	7.05572	1.71708e-12	2.15779e-11	1.88982	Down	1.88 D
LRP1	89164.7	1.14351	0.162081	7.05518	1.72382e-12	2.16452e-11	2.20918	Down	2.20 D
CELF2	245.549	1.90019	0.269348	7.05479	1.72864e-12	2.16884e-11	3.73262	Down	3.73 D
NCLN	2004.19	-0.936441	0.132752	-7.05404	1.73799e-12	2.17882e-11	1.9138	Up	1.91 U
LOC653061	145.059	1.95624	0.277331	7.05382	1.74078e-12	2.18057e-11	3.88049	Down	3.88 D
SFMBT2	93.1308	3.32351	0.47143	7.04986	1.79093e-12	2.24159e-11	10.011	Down	10.0 D
ABCC3	950.274	1.23116	0.174878	7.0401	1.92103e-12	2.40252e-11	2.34755	Down	2.34 D
MT2A	5783.56	-1.02416	0.145528	-7.03755	1.95654e-12	2.44497e-11	2.03377	Up	2.03 U
TMEM26	216.953	1.90622	0.271007	7.03385	2.00916e-12	2.50872e-11	3.74827	Down	3.74 D
FNIP2	1469.85	1.02305	0.145671	7.02302	2.17129e-12	2.709e-11	2.03221	Down	2.03 D
PDE1C	456.77	-1.25597	0.17885	-7.02245	2.18005e-12	2.71777e-11	2.38827	Up	2.38 U
ITM2A	358.597	4.12162	0.587495	7.01558	2.28992e-12	2.85248e-11	17.4073	Down	17.4 D
CDCA4	479.721	-1.35648	0.193374	-7.0148	2.30271e-12	2.86612e-11	2.5606	Up	2.56 U
PHLDA2	254.354	-1.53168	0.218474	-7.01082	2.36931e-12	2.94667e-11	2.89123	Up	2.89 U
MAD2L2	612.14	-1.12322	0.160225	-7.01025	2.37886e-12	2.9562e-11	2.17832	Up	2.17 U
LRRTM2	59.0241	3.76507	0.537333	7.00697	2.4354e-12	3.02407e-11	13.5956	Down	13.5 D
NME1	213.324	-1.57366	0.224715	-7.00292	2.50689e-12	3.11037e-11	2.97659	Up	2.97 U
PLEKHA4	982.444	1.05915	0.151294	7.0006	2.54873e-12	3.15978e-11	2.0837	Down	2.08 D
PHYH	670.997	1.10435	0.157828	6.99721	2.61119e-12	3.23465e-11	2.15003	Down	2.15 D
ARPC2	6160.01	-0.880141	0.12587	-6.99247	2.70087e-12	3.34309e-11	1.84056	Up	1.84 U
IFITM10	743.689	1.20861	0.172896	6.9904	2.741e-12	3.39009e-11	2.31115	Down	2.31 D
LOC81691	156.924	-1.87089	0.267651	-6.99004	2.74805e-12	3.39345e-11	3.65759	Up	3.65 U
WIPI1	1695.37	0.99572	0.142446	6.99014	2.74613e-12	3.39345e-11	1.99407	Down	1.99 D
UBA7	538.947	1.25473	0.179556	6.98797	2.78891e-12	3.4412e-11	2.38623	Down	2.38 D
LOC100507632	1407.71	-1.10013	0.157481	-6.98581	2.83207e-12	3.4917e-11	2.14374	Up	2.14 U
ESM1	44.2183	-3.74437	0.536041	-6.98523	2.8439e-12	3.50353e-11	13.402	Up	13.4 U
INSIG2	744.336	1.24571	0.178403	6.98257	2.8983e-12	3.56773e-11	2.37135	Down	2.37 D
SECISBP2L	2392.13	0.918604	0.131612	6.97964	2.95934e-12	3.64001e-11	1.89029	Down	1.89 D
SC4MOL	1628.75	1.22477	0.175555	6.97656	3.025e-12	3.71786e-11	2.33718	Down	2.33 D
VDR	645.056	1.16748	0.167437	6.97266	3.11006e-12	3.8194e-11	2.24619	Down	2.24 D
LPAR6	67.264	2.70539	0.388022	6.97225	3.11908e-12	3.82748e-11	6.52232	Down	6.52 D
GOLGA8B	518.912	1.22119	0.175168	6.97152	3.13531e-12	3.84438e-11	2.33138	Down	2.33 D
FUCA1	569.613	1.19139	0.170919	6.9705	3.15811e-12	3.8693e-11	2.28373	Down	2.28 D
RGAG4	186.998	1.8011	0.258427	6.96946	3.18166e-12	3.8951e-11	3.48485	Down	3.48 D
COL9A1	164.643	7.09859	1.01882	6.96743	3.22773e-12	3.94842e-11	137.053	Down	137. D
HLA-A	4845.06	0.854045	0.122584	6.967	3.23775e-12	3.95759e-11	1.80756	Down	1.80 D
LOC339524	226.155	1.68842	0.242456	6.96384	3.31127e-12	4.0443e-11	3.22304	Down	3.22 D
CFL1	15324.8	-0.979597	0.140679	-6.96337	3.32227e-12	4.05456e-11	1.97191	Up	1.97 U
LOC146880	349.914	1.34813	0.193698	6.95996	3.4038e-12	4.15083e-11	2.54582	Down	2.54 D
VANGL1	1733.37	-0.925257	0.133049	-6.95424	3.54465e-12	4.31923e-11	1.89902	Up	1.89 U
CDA	226.793	-1.70717	0.245588	-6.95137	3.61749e-12	4.40456e-11	3.2652	Up	3.26 U
EPB41L4A	186.347	2.26484	0.326011	6.94711	3.72838e-12	4.53605e-11	4.806	Down	4.80 D
RECK	4257.26	0.879619	0.126682	6.94354	3.82404e-12	4.64883e-11	1.83989	Down	1.83 D
LOC401097	40.692	-4.08746	0.58903	-6.93931	3.94027e-12	4.78641e-11	17	Up	17.0 U
NACC1	1837.33	-1.04262	0.150269	-6.93837	3.96637e-12	4.81437e-11	2.05997	Up	2.05 U
MMS22L	446.871	-1.2734	0.183655	-6.93366	4.10077e-12	4.97365e-11	2.41731	Up	2.41 U
MFAP4	647.179	1.28904	0.185978	6.93112	4.17525e-12	5.06006e-11	2.44365	Down	2.44 D
KALRN	310.874	1.3852	0.199895	6.92964	4.21898e-12	5.10911e-11	2.61208	Down	2.61 D
THSD4	511.046	-1.37663	0.198714	-6.92769	4.27765e-12	5.17616e-11	2.59661	Up	2.59 U
KY	161.11	-1.73753	0.250842	-6.92678	4.30538e-12	5.20568e-11	3.33463	Up	3.33 U
C2orf82	68.9591	3.79917	0.54853	6.92608	4.32649e-12	5.22718e-11	13.9208	Down	13.9 D
GPRC5A	1517.5	-1.16245	0.167902	-6.9234	4.40943e-12	5.32328e-11	2.23837	Up	2.23 U
SLC17A5	1158.17	1.22896	0.177836	6.91063	4.82498e-12	5.82046e-11	2.34398	Down	2.34 D
IGJ	43.0489	4.14707	0.600304	6.90828	4.90566e-12	5.91323e-11	17.7171	Down	17.7 D
VRK1	181.146	-1.62252	0.235097	-6.90149	5.14587e-12	6.198e-11	3.07912	Up	3.07 U
SH3KBP1	1654.18	-0.926345	0.134277	-6.89878	5.24519e-12	6.31278e-11	1.90046	Up	1.90 U
PRIM1	138.733	-1.89304	0.274563	-6.89474	5.39618e-12	6.48951e-11	3.71418	Up	3.71 U
CD164	10645.6	0.930098	0.13491	6.89419	5.41721e-12	6.5098e-11	1.90541	Down	1.90 D
ODF3B	134.312	2.05712	0.298399	6.89386	5.42977e-12	6.51988e-11	4.16154	Down	4.16 D
S100A1	371.855	4.16358	0.604088	6.89235	5.4878e-12	6.58452e-11	17.9211	Down	17.9 D
SERPINI1	228.57	1.80518	0.262016	6.88959	5.59523e-12	6.70828e-11	3.49473	Down	3.49 D
MCAM	819.171	-1.23015	0.178555	-6.88947	5.60025e-12	6.70916e-11	2.34591	Up	2.34 U
CTH	255.807	-1.44609	0.210019	-6.88552	5.75763e-12	6.89243e-11	2.72469	Up	2.72 U
RFC2	403.717	-1.38606	0.201465	-6.87993	5.98805e-12	7.16279e-11	2.61365	Up	2.61 U
TSPAN4	4706.22	0.840333	0.122266	6.87299	6.28708e-12	7.51475e-11	1.79046	Down	1.79 D
ZNF385A	373.148	1.33452	0.194194	6.87208	6.32723e-12	7.55696e-11	2.52191	Down	2.52 D
CDK16	3134.37	-0.900763	0.131088	-6.87143	6.35598e-12	7.58551e-11	1.86705	Up	1.86 U
HMGCS1	1045.84	1.19241	0.173548	6.87082	6.38333e-12	7.61235e-11	2.28535	Down	2.28 D
FN3K	121.373	1.9752	0.287675	6.86608	6.59918e-12	7.86377e-11	3.93182	Down	3.93 D
SOX5	463.076	1.75341	0.25538	6.8659	6.60741e-12	7.86759e-11	3.37155	Down	3.37 D
CYP1B1	26507	-0.821416	0.119684	-6.86319	6.73404e-12	8.01229e-11	1.76714	Up	1.76 U
DSC3	101.283	2.46911	0.360214	6.85455	7.15352e-12	8.50492e-11	5.53701	Down	5.53 D
PRCP	2730.78	0.978824	0.142804	6.85431	7.16552e-12	8.51272e-11	1.97086	Down	1.97 D
KCTD5	812.493	-1.02847	0.150132	-6.85045	7.36201e-12	8.73953e-11	2.03986	Up	2.03 U
BNC1	426.687	-1.25253	0.182917	-6.84755	7.51264e-12	8.90484e-11	2.38259	Up	2.38 U
KCTD20	3977.27	0.983263	0.143592	6.84761	7.50952e-12	8.90484e-11	1.97693	Down	1.97 D
MSMP	37.7257	4.7996	0.702203	6.83506	8.19681e-12	9.70845e-11	27.85	Down	27.8 D
CDC14B	547.032	1.1797	0.172971	6.82022	9.09003e-12	1.07582e-10	2.2653	Down	2.26 D
GPR64	214.144	-1.60948	0.236052	-6.8183	9.21239e-12	1.08948e-10	3.05141	Up	3.05 U
MIS18BP1	832.194	-1.14029	0.167337	-6.8143	9.47222e-12	1.11937e-10	2.20425	Up	2.20 U
EIF4E3	463.125	1.17393	0.172287	6.81381	9.50469e-12	1.12236e-10	2.25625	Down	2.25 D
FCRLB	66.9247	-2.7374	0.401818	-6.81255	9.58851e-12	1.1314e-10	6.66868	Up	6.66 U
SREBF1	1588.14	1.02327	0.150323	6.80713	9.95654e-12	1.17394e-10	2.03251	Down	2.03 D
EEF1A1	271598	0.839061	0.123267	6.80686	9.97524e-12	1.17526e-10	1.78889	Down	1.78 D
SLC23A2	1744.92	0.927364	0.136289	6.80437	1.01492e-11	1.19486e-10	1.9018	Down	1.90 D
C11orf87	68.3606	-2.81124	0.413287	-6.80215	1.03066e-11	1.21248e-10	7.01887	Up	7.01 U
MTMR6	1530.72	-1.00585	0.147881	-6.80173	1.0337e-11	1.21514e-10	2.00813	Up	2.00 U
RPL39L	274.398	-1.40684	0.207022	-6.7956	1.07862e-11	1.267e-10	2.65156	Up	2.65 U
WDR81	920.671	1.0992	0.161773	6.79469	1.08543e-11	1.27404e-10	2.14235	Down	2.14 D
MCM3	962.604	-1.24075	0.182634	-6.79366	1.0932e-11	1.2822e-10	2.36322	Up	2.36 U
TPT1	48347.2	0.862763	0.127037	6.79142	1.11036e-11	1.30134e-10	1.81852	Down	1.81 D
TRIM9	64.5046	2.72289	0.401347	6.78438	1.16587e-11	1.36539e-10	6.60193	Down	6.60 D
TSPAN9	495.549	1.15577	0.170527	6.77762	1.22175e-11	1.42976e-10	2.22803	Down	2.22 D
BRD8	1258.48	-0.965589	0.142526	-6.77482	1.24564e-11	1.45663e-10	1.95286	Up	1.95 U
MLF2	2818.06	-0.891621	0.13162	-6.77423	1.25074e-11	1.4615e-10	1.85526	Up	1.85 U
CRABP2	100.828	-2.50565	0.370315	-6.76627	1.32145e-11	1.54297e-10	5.67904	Up	5.67 U
RPL31	6216.49	0.863732	0.127664	6.76565	1.32713e-11	1.54844e-10	1.81974	Down	1.81 D
YPEL3	713.669	1.13203	0.167333	6.76514	1.33178e-11	1.55272e-10	2.19167	Down	2.19 D
NUP205	1346.69	-0.932922	0.137906	-6.76489	1.33408e-11	1.55425e-10	1.90914	Up	1.90 U
FANCG	371.037	-1.26842	0.187588	-6.76174	1.36348e-11	1.58732e-10	2.40898	Up	2.40 U
RPS6KA4	1087.83	-1.11011	0.164197	-6.76082	1.37216e-11	1.59624e-10	2.15862	Up	2.15 U
KIAA1644	4680.43	-1.04461	0.154553	-6.75887	1.39072e-11	1.61662e-10	2.0628	Up	2.06 U
FADS1	2436.01	1.09798	0.162476	6.75782	1.40083e-11	1.62717e-10	2.14055	Down	2.14 D
PGBD3	138.821	-1.78449	0.264325	-6.75112	1.46704e-11	1.70281e-10	3.44498	Up	3.44 U
SCLT1	260.905	-1.40976	0.208843	-6.75031	1.47534e-11	1.71118e-10	2.65692	Up	2.65 U
TMEM159	508.681	1.1924	0.176764	6.74576	1.52228e-11	1.76431e-10	2.28533	Down	2.28 D
SUMF1	1662.79	1.01258	0.150138	6.74436	1.53705e-11	1.78011e-10	2.01752	Down	2.01 D
LAMP1	14428.1	0.80193	0.118936	6.74255	1.55625e-11	1.80102e-10	1.74343	Down	1.74 D
RBL1	440.682	-1.19324	0.177043	-6.73982	1.58583e-11	1.83389e-10	2.28665	Up	2.28 U
TRIB1	372.73	1.29684	0.192526	6.73591	1.62902e-11	1.88245e-10	2.4569	Down	2.45 D
AGTR1	42.5291	3.51101	0.521247	6.73579	1.63037e-11	1.88262e-10	11.4004	Down	11.4 D
WRAP53	213.616	-1.52255	0.226172	-6.73182	1.67551e-11	1.93331e-10	2.87298	Up	2.87 U
CALU	32828.1	-0.861792	0.128212	-6.72159	1.79752e-11	2.07258e-10	1.81729	Up	1.81 U
LTBP1	7417.79	-0.940403	0.140057	-6.71445	1.88774e-11	2.17499e-10	1.91906	Up	1.91 U
TLE2	214.744	1.53651	0.22891	6.71231	1.91574e-11	2.20563e-10	2.90093	Down	2.90 D
IRF2BP2	3021.82	0.878146	0.130832	6.71204	1.91924e-11	2.20804e-10	1.83801	Down	1.83 D
KPNB1	7187.97	-0.888121	0.132372	-6.70929	1.95577e-11	2.24842e-10	1.85076	Up	1.85 U
NASP	835.096	-1.01894	0.151971	-6.70483	2.01635e-11	2.31636e-10	2.02643	Up	2.02 U
MFGE8	34065.6	0.820664	0.122466	6.70117	2.06754e-11	2.37342e-10	1.76622	Down	1.76 D
PRRG1	709.031	1.13548	0.169471	6.70015	2.08206e-11	2.38835e-10	2.19691	Down	2.19 D
PHKA1	217.504	1.46058	0.218009	6.69962	2.08959e-11	2.39523e-10	2.75219	Down	2.75 D
PCDHB16	281.634	1.41359	0.211039	6.69822	2.10972e-11	2.41653e-10	2.66399	Down	2.66 D
PEG10	229.085	-1.62213	0.242286	-6.69512	2.15493e-11	2.46652e-10	3.0783	Up	3.07 U
SCARB1	490.388	1.21343	0.181367	6.69046	2.22466e-11	2.54447e-10	2.31889	Down	2.31 D
FAS	803.477	-1.11673	0.166925	-6.69	2.23167e-11	2.55062e-10	2.16854	Up	2.16 U
DCAF15	499.715	-1.16822	0.174839	-6.6817	2.36191e-11	2.69751e-10	2.24735	Up	2.24 U
FAM124A	280.163	1.50903	0.225893	6.68029	2.38469e-11	2.72154e-10	2.84619	Down	2.84 D
DONSON	377.656	-1.27397	0.190772	-6.67798	2.42259e-11	2.76277e-10	2.41826	Up	2.41 U
ACSL5	143.502	1.87333	0.280697	6.67385	2.49185e-11	2.83969e-10	3.66377	Down	3.66 D
HLA-C	4694.02	0.838753	0.125738	6.67064	2.54698e-11	2.9004e-10	1.7885	Down	1.78 D
GATA2	135.929	-1.90791	0.286107	-6.66852	2.58393e-11	2.93996e-10	3.75265	Up	3.75 U
GTPBP2	1382.46	-1.12018	0.167982	-6.66843	2.58547e-11	2.93996e-10	2.17374	Up	2.17 U
C14orf132	1443.38	0.954215	0.143106	6.66787	2.59545e-11	2.94916e-10	1.93752	Down	1.93 D
DBP	90.5609	2.19071	0.328604	6.66673	2.61574e-11	2.97007e-10	4.56531	Down	4.56 D
C6orf97	160.649	1.68947	0.253556	6.66309	2.68123e-11	3.04002e-10	3.22537	Down	3.22 D
LOC653075	181.768	1.79579	0.269512	6.66312	2.68077e-11	3.04002e-10	3.47206	Down	3.47 D
PCDHB10	188.271	1.66632	0.250173	6.66064	2.72631e-11	3.0889e-10	3.17403	Down	3.17 D
FMO3	33.8292	8.47029	1.27226	6.65766	2.78228e-11	3.15003e-10	354.659	Down	354. D
GPX1	3666.17	0.853359	0.12819	6.65701	2.79458e-11	3.16167e-10	1.8067	Down	1.80 D
LOC283050	64.6467	2.70067	0.40594	6.65288	2.87405e-11	3.24923e-10	6.50105	Down	6.50 D
PHYHD1	185.972	1.58499	0.238269	6.6521	2.88939e-11	3.26422e-10	3.00006	Down	3.00 D
IFIH1	125.19	1.85081	0.278283	6.65084	2.91425e-11	3.28993e-10	3.60704	Down	3.60 D
TPMT	613.171	-1.18689	0.178498	-6.6493	2.94482e-11	3.32204e-10	2.27661	Up	2.27 U
RAB11FIP2	1427.29	0.93625	0.140868	6.64631	3.00531e-11	3.38785e-10	1.91355	Down	1.91 D
WDR86	207.072	8.01237	1.20745	6.6358	3.22747e-11	3.63566e-10	258.205	Down	258. D
ALDH1A3	675.469	-1.23678	0.186422	-6.63427	3.26114e-11	3.67095e-10	2.35671	Up	2.35 U
LATS2	2496.75	0.939984	0.141712	6.63306	3.28799e-11	3.69852e-10	1.91851	Down	1.91 D
GALNT6	195.613	-1.9299	0.291013	-6.63166	3.31929e-11	3.73105e-10	3.81028	Up	3.81 U
TSEN15	937.174	-1.0499	0.158431	-6.62685	3.42928e-11	3.85192e-10	2.07038	Up	2.07 U
SF3B4	1601.66	-1.00722	0.15201	-6.62603	3.4484e-11	3.87061e-10	2.01004	Up	2.01 U
ITGB8	880.28	4.11049	0.620565	6.62378	3.50125e-11	3.92711e-10	17.2735	Down	17.2 D
B4GALT4	1092.21	-1.16968	0.176639	-6.62186	3.54705e-11	3.97564e-10	2.24962	Up	2.24 U
LSS	2189.68	0.934552	0.141213	6.61805	3.63972e-11	4.07368e-10	1.9113	Down	1.91 D
DAPK1	2264.66	1.07587	0.162565	6.61809	3.63863e-11	4.07368e-10	2.108	Down	2.10 D
G6PD	2346.71	-1.08663	0.164254	-6.61552	3.70258e-11	4.14107e-10	2.12377	Up	2.12 U
SCARB2	11018.3	0.865195	0.130802	6.61452	3.72751e-11	4.16598e-10	1.82159	Down	1.82 D
BST1	833.966	-1.09673	0.165909	-6.61045	3.83143e-11	4.27907e-10	2.1387	Up	2.13 U
GLB1L	395.297	1.21231	0.183455	6.60824	3.88916e-11	4.34045e-10	2.31709	Down	2.31 D
CDC42EP1	3312.29	-1.04636	0.158373	-6.60692	3.92407e-11	4.37628e-10	2.06531	Up	2.06 U
EPYC	39.8287	4.69964	0.71163	6.60404	4.00093e-11	4.45883e-10	25.9856	Down	25.9 D
RPL10	22966.7	0.830921	0.125864	6.60172	4.06404e-11	4.52594e-10	1.77882	Down	1.77 D
PRIMA1	188.516	1.58116	0.239662	6.59747	4.18233e-11	4.65436e-10	2.9921	Down	2.99 D
CACNA2D3	313.21	-1.32196	0.200434	-6.5955	4.23827e-11	4.71327e-10	2.50005	Up	2.50 U
QSOX1	18623.5	-0.779785	0.118237	-6.59509	4.25008e-11	4.7218e-10	1.71687	Up	1.71 U
CCRL1	62.2949	3.07902	0.46687	6.59502	4.25197e-11	4.7218e-10	8.45038	Down	8.45 D
ADRM1	1313.55	-1.08374	0.164337	-6.59463	4.26304e-11	4.73074e-10	2.11953	Up	2.11 U
MSI2	212.919	1.6001	0.242698	6.59295	4.31179e-11	4.78144e-10	3.03164	Down	3.03 D
FRMD7	35.3663	4.32183	0.655561	6.59257	4.32279e-11	4.79025e-10	19.9987	Down	19.9 D
ADARB1	1021	1.12889	0.171299	6.59014	4.39409e-11	4.86581e-10	2.1869	Down	2.18 D
KIFC3	1031.78	1.00328	0.152308	6.58714	4.48374e-11	4.96159e-10	2.00455	Down	2.00 D
SKA2	906.822	-0.992088	0.150643	-6.58567	4.52825e-11	5.0073e-10	1.98906	Up	1.98 U
KCNE3	41.3865	3.40232	0.516773	6.58377	4.58661e-11	5.06826e-10	10.573	Down	10.5 D
TGFB1	4204.37	-0.980327	0.148919	-6.58294	4.61221e-11	5.09295e-10	1.97291	Up	1.97 U
CTSO	1056.26	1.13528	0.172505	6.58116	4.66786e-11	5.15077e-10	2.19662	Down	2.19 D
SHMT2	4023.47	-0.837222	0.127342	-6.57461	4.87794e-11	5.37879e-10	1.78661	Up	1.78 U
GLIS3	1267.16	0.957566	0.145683	6.57292	4.93376e-11	5.43652e-10	1.94203	Down	1.94 D
LY6E	2483.95	0.850633	0.129459	6.57065	5.00964e-11	5.51624e-10	1.80329	Down	1.80 D
ZSWIM4	236.525	1.5892	0.242058	6.56539	5.18968e-11	5.71047e-10	3.00883	Down	3.00 D
BDNF	237.575	-1.60795	0.245031	-6.56224	5.30063e-11	5.82846e-10	3.04819	Up	3.04 U
NCAM2	75.1988	2.77126	0.422329	6.56185	5.31425e-11	5.83933e-10	6.82705	Down	6.82 D
TMSB10	15493.1	-0.902666	0.137728	-6.55397	5.60275e-11	6.15202e-10	1.86952	Up	1.86 U
CCNK	1496.73	-0.950897	0.145251	-6.54656	5.88757e-11	6.46024e-10	1.93307	Up	1.93 U
LEPROT	3793.59	0.855618	0.130863	6.5383	6.22227e-11	6.82271e-10	1.80953	Down	1.80 D
DKC1	803.715	-1.00432	0.153821	-6.52916	6.61382e-11	7.24697e-10	2.006	Up	2.00 U
PCDP1	75.4336	2.30163	0.352618	6.52728	6.69737e-11	7.33339e-10	4.93016	Down	4.93 D
FHDC1	102.047	2.23613	0.342615	6.52664	6.7263e-11	7.35991e-10	4.7113	Down	4.71 D
RASA4	1070.07	-1.0186	0.156116	-6.52463	6.81713e-11	7.45409e-10	2.02595	Up	2.02 U
B3GNT7	46.8213	3.30708	0.506909	6.52402	6.84492e-11	7.47926e-10	9.89762	Down	9.89 D
ETV7	34.0901	3.98065	0.610406	6.52132	6.96898e-11	7.6095e-10	15.7869	Down	15.7 D
[truncated: 12,764 more rows]

## Sheet: 2)SDECM_P1vP4
gene	baseMean	log2FoldChange	lfcSE	stat	pvalue	padj	FC	Up/Down at P4	Fold change and direction
[truncated: 14,312 more rows]

[truncated: 2 more sheets: 3)TCPvSDECM_P1, 4)TCPvSDECM_P4]
