# Supplementary material for: Transcriptome-Wide Analysis of Human Chondrocyte Expansion on Synoviocyte Matrix
Source: Cells. 2019 Jan 24;8(2):85. doi: 10.3390/cells8020085 (PMC6406362; doi:10.3390/cells8020085)
Supplement: Supplementary file 1 [file cells-08-00085-s001.zip › 2nd rev supp/S5.xlsx]

## Sheet: File Description
This file contains the data generated from LAGO, comparison 1 is shown in TCP_P4_All (all differentially expressed genes; orange), TCP_P4_Up (genes that were upregulated in P4 on TCP; orange), TCP_P4_Down (genes that were downregulated in P4 on TCP; orange), comparison2 is shown in SDECM_P4_All (all differentially expressed genes; blue), SDECM_P4_Up (genes that were upregulated in P4 onSDECM; blu…

## Sheet: 1)TCP_P4_All
Organism: Human		Annotation provider: GOA
GOID	Term	P-value	Uncorrected	Number	Annotated genes
			P-value	annotated
GO:XXXXXXX	unannotated	1.94663e-77	3.16216e-81	62	ADAMTS9-AS2, C11orf91, C17orf53, C1orf228, C2orf72, C3orf70, C5orf27, C5orf34, CCDC18, CRYGN, DLX6-AS1, FAM160A1, FAM65C, FAM89A, FLJ13197, FLJ46906, FSIP2, KIAA0226L, KIAA1211, KIAA1755, LOC100128191, LOC100131176, LOC100287314, LOC100287846, LOC100288637, LOC100505633, LOC100506779, LOC100507127, LOC100507254, LOC100507557, LOC148145, LOC283050, LOC283553, LOC285696, LOC344887, LOC388588, LOC38…
GO:1903047	mitotic cell cycle process	3.09937e-28	5.03472e-32	128	ANLN, AURKA, AURKB, BCL6, BIRC5, BLM, BORA, BRCA1, BRCA2, BUB1, BUB1B, C13orf15, C15orf23, C15orf42, C9orf140, CCDC99, CCNA2, CCNB1, CCNB2, CCND2, CCNF, CDC20, CDC25A, CDC25C, CDC45, CDC6, CDCA5, CDCA8, CDK1, CDKN1C, CDKN3, CDT1, CENPA, CENPE, CENPF, CEP55, CIT, CKAP2, CKS2, CLSPN, DBF4, DBF4B, DCDC5, DLGAP5, DTL, E2F1, E2F7, E2F8, ECT2, EIF4EBP1, EME1, EREG, ESPL1, EZH2, FBXO5, FGF10, FOXM1, GEN…
GO:0051301	cell division	3.72825e-28	6.05629e-32	109	ANLN, ASPM, AURKA, AURKB, BIRC5, BLM, BORA, BRCA2, BUB1, BUB1B, C15orf23, C9orf140, CASC5, CCDC99, CCNA2, CCNB1, CCNB2, CCND2, CCNF, CDC20, CDC25A, CDC25C, CDC6, CDCA2, CDCA3, CDCA5, CDCA8, CDK1, CDT1, CENPA, CENPE, CENPF, CENPW, CEP55, CIT, CKAP2, CKS2, DCDC5, E2F7, E2F8, ECT2, ERCC6L, EREG, ESPL1, FAM64A, FAM83D, FBXO5, FGF13, FGF5, FGF7, FGF9, FGFR2, FMN2, HELLS, IGF2, INCENP, KIF11, KIF14, KI…
GO:0000278	mitotic cell cycle	6.05678e-27	9.83882e-31	139	ANLN, ASNS, AURKA, AURKB, BCL6, BIRC5, BLM, BORA, BRCA1, BRCA2, BUB1, BUB1B, C13orf15, C15orf23, C15orf42, C9orf140, CCDC99, CCNA2, CCNB1, CCNB2, CCND2, CCNF, CDC20, CDC25A, CDC25C, CDC45, CDC6, CDCA5, CDCA8, CDK1, CDKN1C, CDKN3, CDT1, CENPA, CENPE, CENPF, CENPW, CEP55, CIT, CKAP2, CKS2, CLSPN, DBF4, DBF4B, DCDC5, DLGAP5, DTL, E2F1, E2F7, E2F8, ECT2, EIF4EBP1, EME1, EREG, ESPL1, EZH2, FBXO5, FGF1…
GO:0140014	mitotic nuclear division	4.3495e-24	7.06547e-28	69	ANLN, AURKA, AURKB, BIRC5, BORA, BUB1, BUB1B, C13orf15, C15orf23, CCDC99, CCNA2, CCNB1, CCNB2, CCND2, CCNF, CDC20, CDC25C, CDC6, CDCA5, CDCA8, CDKN1C, CDT1, CENPE, CENPF, DLGAP5, EREG, ESPL1, FBXO5, GEN1, GSG2, IGF2, INCENP, KIF11, KIF14, KIF18A, KIF18B, KIF20B, KIF22, KIF23, KIF2C, KIF4A, KIFC1, MAD2L1, MKI67, MYBL2, NCAPD2, NCAPG, NCAPH, NDC80, NEK2, NUF2, NUSAP1, PKMYT1, PLK1, PRC1, PSRC1, PTT…
GO:0007059	chromosome segregation	6.63866e-23	1.0784e-26	71	AURKB, BIRC5, BLM, BRCA1, BUB1, BUB1B, C15orf23, CASC5, CCDC99, CCNB1, CDC20, CDC6, CDCA5, CDCA8, CDT1, CENPE, CENPF, CENPN, CENPW, DDX12, DLGAP5, ECT2, EME1, ESCO2, ESPL1, FAM83D, FANCD2, FBXO5, FMN2, GEM, GEN1, GSG2, HJURP, INCENP, KIF14, KIF18A, KIF18B, KIF22, KIF23, KIF2C, KIF4A, KIFC1, MAD2L1, MKI67, NCAPD2, NCAPG, NCAPH, NDC80, NEK2, NUF2, NUSAP1, OIP5, PLK1, PRC1, PSRC1, PTTG1, RACGAP1, RM…
GO:0000280	nuclear division	1.27193e-22	2.06617e-26	83	ANLN, ASPM, AURKA, AURKB, BIRC5, BLM, BORA, BRCA2, BUB1, BUB1B, C13orf15, C15orf23, CCDC99, CCNA2, CCNB1, CCNB2, CCND2, CCNF, CDC20, CDC25C, CDC6, CDCA5, CDCA8, CDKN1C, CDT1, CENPE, CENPF, CKS2, DLGAP5, EME1, EREG, ESPL1, FANCA, FANCD2, FBXO43, FBXO5, FMN2, GEN1, GSG2, IGF2, INCENP, KIF11, KIF14, KIF18A, KIF18B, KIF20B, KIF22, KIF23, KIF2C, KIF4A, KIFC1, MAD2L1, MKI67, MND1, MYBL2, NCAPD2, NCAPG,…
GO:0022402	cell cycle process	2.37871e-22	3.86405e-26	161	ANLN, ASPM, AURKA, AURKB, BARD1, BCL6, BIRC5, BLM, BORA, BRCA1, BRCA2, BUB1, BUB1B, C11orf82, C13orf15, C15orf23, C15orf42, C1orf135, C2orf40, C9orf140, CASC5, CCDC99, CCNA2, CCNB1, CCNB2, CCND2, CCNF, CDC20, CDC25A, CDC25C, CDC45, CDC6, CDCA5, CDCA8, CDK1, CDKN1C, CDKN3, CDT1, CENPA, CENPE, CENPF, CENPW, CEP55, CIT, CKAP2, CKS2, CLSPN, DBF4, DBF4B, DCDC5, DDX12, DLGAP5, DTL, E2F1, E2F7, E2F8, EC…
GO:0048285	organelle fission	9.77846e-22	1.58844e-25	86	ANLN, ASPM, AURKA, AURKB, BIRC5, BLM, BORA, BRCA2, BUB1, BUB1B, C13orf15, C15orf23, CCDC99, CCNA2, CCNB1, CCNB2, CCND2, CCNF, CDC20, CDC25C, CDC6, CDCA5, CDCA8, CDKN1C, CDT1, CENPE, CENPF, CKS2, DLGAP5, EME1, EREG, ESPL1, FAM54A, FANCA, FANCD2, FBXO43, FBXO5, FMN2, GEN1, GSG2, IGF2, INCENP, KIF11, KIF14, KIF18A, KIF18B, KIF20B, KIF22, KIF23, KIF2C, KIF4A, KIFC1, MAD2L1, MKI67, MND1, MX1, MYBL2, N…
GO:0007049	cell cycle	1.87379e-21	3.04385e-25	195	ANLN, ASNS, ASPM, AURKA, AURKB, BARD1, BCL6, BIRC5, BLM, BMP2, BORA, BRCA1, BRCA2, BUB1, BUB1B, C11orf82, C13orf15, C15orf23, C15orf42, C1orf135, C2orf40, C9orf140, CAMK2N1, CASC5, CCDC99, CCNA2, CCNB1, CCNB2, CCND2, CCNF, CDC20, CDC25A, CDC25C, CDC45, CDC6, CDCA2, CDCA3, CDCA5, CDCA8, CDK1, CDK18, CDKL2, CDKN1C, CDKN3, CDT1, CENPA, CENPE, CENPF, CENPW, CEP55, CIT, CKAP2, CKS2, CLSPN, DBF4, DBF4B…
GO:0000819	sister chromatid segregation	8.48037e-21	1.37758e-24	52	AURKB, BUB1, BUB1B, C15orf23, CCDC99, CCNB1, CDC20, CDC6, CDCA5, CDCA8, CDT1, CENPE, CENPF, DDX12, DLGAP5, ESCO2, ESPL1, FBXO5, GEN1, GSG2, INCENP, KIF14, KIF18A, KIF18B, KIF22, KIF23, KIF2C, KIF4A, KIFC1, MAD2L1, NCAPD2, NCAPG, NCAPH, NDC80, NEK2, NUF2, NUSAP1, PLK1, PRC1, PSRC1, PTTG1, RACGAP1, RMI2, SGOL1, SGOL2, SPAG5, TACC3, TOP2A, TRIP13, TTK, TUBG1, ZWINT
GO:0000070	mitotic sister chromatid segregation	2.06121e-20	3.34829e-24	47	AURKB, BUB1, BUB1B, C15orf23, CCDC99, CCNB1, CDC20, CDC6, CDCA5, CDCA8, CDT1, CENPE, CENPF, DLGAP5, ESPL1, FBXO5, GEN1, GSG2, INCENP, KIF14, KIF18A, KIF18B, KIF22, KIF23, KIF2C, KIF4A, KIFC1, MAD2L1, NCAPD2, NCAPG, NCAPH, NDC80, NEK2, NUF2, NUSAP1, PLK1, PRC1, PSRC1, PTTG1, RACGAP1, SGOL1, SPAG5, TACC3, TRIP13, TTK, TUBG1, ZWINT
GO:0098813	nuclear chromosome segregation	3.28396e-20	5.33456e-24	61	AURKB, BLM, BUB1, BUB1B, C15orf23, CASC5, CCDC99, CCNB1, CDC20, CDC6, CDCA5, CDCA8, CDT1, CENPE, CENPF, DDX12, DLGAP5, ECT2, EME1, ESCO2, ESPL1, FAM83D, FANCD2, FBXO5, FMN2, GEM, GEN1, GSG2, INCENP, KIF14, KIF18A, KIF18B, KIF22, KIF23, KIF2C, KIF4A, KIFC1, MAD2L1, NCAPD2, NCAPG, NCAPH, NDC80, NEK2, NUF2, NUSAP1, PLK1, PRC1, PSRC1, PTTG1, RACGAP1, RMI2, SGOL1, SGOL2, SPAG5, STAG3, TACC3, TOP2A, TR…
GO:0000775	chromosome, centromeric region	1.6555e-19	2.68924e-23	52	AURKA, AURKB, BIRC5, BUB1, BUB1B, C15orf23, CASC5, CCDC99, CCNB1, CDCA5, CDCA8, CDT1, CENPA, CENPE, CENPF, CENPH, CENPI, CENPK, CENPL, CENPM, CENPN, CENPO, CENPW, ERCC6L, ESCO2, HELLS, HJURP, INCENP, KIF18A, KIF22, KIF2C, MAD2L1, MLF1IP, NCAPD2, NCAPG, NDC80, NEK2, NUF2, OIP5, PLK1, SGOL1, SGOL2, SKA1, SKA3, SPAG5, SPC24, SPC25, STAG3, SUV39H1, TTK, ZWILCH, ZWINT
GO:0007275	multicellular organism development	9.2376e-19	1.50058e-22	410	ACP5, ACTG2, ADAM22, ADAMTS16, ADM, ADM2, ADRB2, AGR2, AGT, AGTR1, AKR1C3, ALDH1A2, ALOX12, ALPK3, ALX4, AMIGO2, AMOT, ANGPT1, ANGPTL4, ANKRD1, ANLN, ANO1, ANXA3, APLN, APOB, APOD, APOE, ARC, ARHGAP11B, ARSE, ARVCF, ASF1B, ASNS, ASPM, ASPN, AURKA, AURKB, B3GNT5, BATF, BCL2A1, BCL6, BHLHE41, BLM, BLNK, BMP2, BRCA1, BRCA2, BST2, C10orf58, C13orf15, C2orf82, C3, C7orf51, C8orf46, C9orf140, CADM1, CA…
GO:0000779	condensed chromosome, centromeric region	1.12785e-18	1.83211e-22	40	AURKA, AURKB, BIRC5, BUB1, BUB1B, C15orf23, CASC5, CCDC99, CCNB1, CDT1, CENPA, CENPE, CENPF, CENPH, CENPK, CENPM, CENPN, CENPO, CENPW, ERCC6L, HJURP, INCENP, KIF2C, MAD2L1, MLF1IP, NCAPD2, NCAPG, NDC80, NEK2, NUF2, PLK1, SGOL1, SGOL2, SKA1, SKA3, SPAG5, SPC24, SPC25, ZWILCH, ZWINT
GO:0048731	system development	1.13374e-18	1.84168e-22	376	ACP5, ACTG2, ADAM22, ADAMTS16, ADM, ADM2, ADRB2, AGR2, AGT, AGTR1, AKR1C3, ALDH1A2, ALOX12, ALPK3, ALX4, AMIGO2, AMOT, ANGPT1, ANGPTL4, ANKRD1, ANLN, ANXA3, APLN, APOB, APOD, APOE, ARC, ARHGAP11B, ARSE, ASNS, ASPM, ASPN, AURKA, B3GNT5, BATF, BCL2A1, BCL6, BHLHE41, BLM, BLNK, BMP2, BRCA1, BRCA2, C10orf58, C13orf15, C2orf82, C3, C7orf51, C8orf46, C9orf140, CARD10, CCKAR, CCNA2, CCNB1, CCNB2, CCNF, …
GO:0000793	condensed chromosome	3.38018e-18	5.49087e-22	54	AURKA, AURKB, BIRC5, BLM, BRCA1, BRCA2, BUB1, BUB1B, C15orf23, CASC5, CCDC99, CCNB1, CDCA5, CDT1, CENPA, CENPE, CENPF, CENPH, CENPK, CENPM, CENPN, CENPO, CENPW, ERCC6L, FANCD2, H2AFX, HJURP, INCENP, KIF2C, MAD2L1, MKI67, MLF1IP, NCAPD2, NCAPG, NCAPG2, NCAPH, NDC80, NEK2, NUF2, PLK1, RAD51, SGOL1, SGOL2, SKA1, SKA3, SPAG5, SPC24, SPC25, STAG3, SUV39H1, TOP2A, TUBG1, ZWILCH, ZWINT
GO:0000776	kinetochore	2.70471e-17	4.39362e-21	41	AURKB, BIRC5, BUB1, BUB1B, C15orf23, CASC5, CCDC99, CCNB1, CDT1, CENPA, CENPE, CENPF, CENPH, CENPI, CENPK, CENPM, CENPN, CENPO, CENPW, ERCC6L, HJURP, INCENP, KIF18A, KIF22, KIF2C, MAD2L1, MLF1IP, NDC80, NEK2, NUF2, PLK1, SGOL1, SGOL2, SKA1, SKA3, SPAG5, SPC24, SPC25, TTK, ZWILCH, ZWINT
GO:0000777	condensed chromosome kinetochore	9.46464e-17	1.53747e-20	36	BIRC5, BUB1, BUB1B, C15orf23, CASC5, CCDC99, CCNB1, CDT1, CENPA, CENPE, CENPF, CENPH, CENPK, CENPM, CENPN, CENPO, CENPW, ERCC6L, HJURP, INCENP, KIF2C, MAD2L1, MLF1IP, NDC80, NEK2, NUF2, PLK1, SGOL1, SGOL2, SKA1, SKA3, SPAG5, SPC24, SPC25, ZWILCH, ZWINT
GO:0048513	animal organ development	3.98972e-16	6.48102e-20	291	ACP5, ACTG2, ADAMTS16, ADM, ADRB2, AGR2, AGT, AGTR1, AKR1C3, ALDH1A2, ALOX12, ALPK3, ALX4, AMIGO2, ANGPT1, ANKRD1, ANLN, ANXA3, APLN, APOD, ARHGAP11B, ASNS, ASPM, ASPN, AURKA, B3GNT5, BATF, BCL2A1, BCL6, BHLHE41, BLM, BLNK, BMP2, BRCA2, C10orf58, C13orf15, C2orf82, C9orf140, CCKAR, CCNA2, CCNB1, CCNB2, CCNF, CCR1, CD1D, CD74, CD79B, CDH2, CDH23, CDK1, CDKN1C, CDO1, CEACAM1, CENPF, CHAD, CHI3L1, C…
GO:0048856	anatomical structure development	4.92391e-16	7.99855e-20	429	ACP5, ACTG2, ADAM22, ADAMTS16, ADM, ADM2, ADRB2, AGR2, AGT, AGTR1, AKR1C3, ALDH1A2, ALOX12, ALPK3, ALX4, AMIGO2, AMOT, ANGPT1, ANGPTL4, ANKRD1, ANLN, ANO1, ANXA3, APLN, APOB, APOD, APOE, ARC, ARHGAP11B, ARHGEF26, ARSE, ARVCF, ASF1B, ASNS, ASPM, ASPN, AURKA, AURKB, B3GNT5, BATF, BCL2A1, BCL6, BHLHE41, BLM, BLNK, BMP2, BRCA1, BRCA2, BST2, C10orf58, C13orf15, C2orf82, C3, C7orf51, C8orf46, C9orf140,…
GO:0032502	developmental process	1.2459e-15	2.02388e-19	450	A2M, ABCA1, ACP5, ACTG2, ADAM22, ADAMTS16, ADM, ADM2, ADRB2, AGR2, AGT, AGTR1, AKR1C3, ALDH1A2, ALOX12, ALPK3, ALX4, AMIGO2, AMOT, ANGPT1, ANGPTL4, ANKRD1, ANLN, ANO1, ANXA3, APLN, APOB, APOD, APOE, ARC, ARHGAP11B, ARHGEF26, ARSE, ARVCF, ASF1B, ASNS, ASPM, ASPN, AURKA, AURKB, B3GNT5, BATF, BCL2A1, BCL6, BHLHE41, BLM, BLNK, BMP2, BRCA1, BRCA2, BST2, C10orf58, C13orf15, C2orf40, C2orf82, C3, C7orf5…
GO:0098687	chromosomal region	2.02505e-14	3.28955e-18	61	AURKA, AURKB, BIRC5, BLM, BRCA2, BUB1, BUB1B, C15orf23, CASC5, CCDC99, CCNB1, CDCA5, CDCA8, CDK1, CDT1, CENPA, CENPE, CENPF, CENPH, CENPI, CENPK, CENPL, CENPM, CENPN, CENPO, CENPW, ERCC6L, ESCO2, H2AFX, HELLS, HJURP, INCENP, KIF18A, KIF22, KIF2C, MAD2L1, MCM5, MLF1IP, NCAPD2, NCAPG, NDC80, NEK2, NUF2, OIP5, ORC1, PIF1, PLK1, RAD51, RECQL4, SGOL1, SGOL2, SKA1, SKA3, SPAG5, SPC24, SPC25, STAG3, SUV…
GO:0032501	multicellular organismal process	2.30622e-14	3.7463e-18	516	A2M, ABCA1, ABCC6, ACADL, ACP5, ACTG2, ADAM22, ADAMTS16, ADM, ADM2, ADRB2, AGR2, AGT, AGTR1, AKR1C3, ALDH1A2, ALOX12, ALPK3, ALX4, AMIGO2, AMOT, AMPD3, ANGPT1, ANGPTL4, ANKRD1, ANLN, ANO1, ANXA3, APLN, APOB, APOC1, APOD, APOE, ARC, ARHGAP11B, ARSE, ARVCF, ASF1B, ASNS, ASPM, ASPN, ATP1A2, ATP1A3, ATP8A1, AURKA, AURKB, B3GNT5, BANK1, BARD1, BATF, BCL2A1, BCL6, BHLHE41, BIRC5, BLM, BLNK, BMP2, BPI, …
GO:0008283	cell proliferation	5.24103e-14	8.51369e-18	191	ADM, AGT, AGTR1, AKR1C3, ALDH1A2, ANGPT1, APLN, APOD, APOE, ASPM, AURKB, BCL6, BHLHE41, BIRC5, BLM, BMP2, BRCA1, BRCA2, BST2, BUB1, BUB1B, C13orf15, C9orf140, CAMK2N1, CCNA2, CCNB1, CCNB2, CCND2, CCNF, CD1D, CD40, CD74, CDC20, CDC25A, CDC25C, CDC6, CDCA7, CDH2, CDK1, CDKN1C, CDKN3, CEACAM1, CENPF, CKS2, CLMN, CNN1, CTSH, CXCL1, CYP7B1, DBF4B, DLGAP5, DOCK2, DUSP15, E2F1, E2F7, E2F8, EGLN3, ELN, E…
GO:0010564	regulation of cell cycle process	1.03244e-13	1.67712e-17	94	ANLN, AURKA, AURKB, BCL6, BLM, BORA, BRCA1, BRCA2, BUB1, BUB1B, C13orf15, C15orf23, C15orf42, CCDC99, CCNA2, CCNB1, CCNB2, CCND2, CCNF, CDC20, CDC25A, CDC25C, CDC45, CDC6, CDCA5, CDK1, CDKN1C, CDT1, CENPE, CENPF, CIT, CLSPN, DBF4B, DCDC5, DLGAP5, DTL, E2F1, E2F7, E2F8, ECT2, EREG, ESPL1, EZH2, FAM83D, FBXO43, FBXO5, FGF10, FOXM1, FZD9, GEN1, GPNMB, GTSE1, HMMR, IGF2, INCENP, KIF11, KIF14, KIF20A,…
GO:0044772	mitotic cell cycle phase transition	1.51069e-13	2.45401e-17	75	ANLN, AURKA, AURKB, BLM, BORA, BRCA1, BUB1, BUB1B, C13orf15, C15orf42, CCDC99, CCNA2, CCNB1, CCNB2, CCND2, CDC20, CDC25A, CDC25C, CDC45, CDC6, CDCA5, CDK1, CDKN1C, CDKN3, CDT1, CENPE, CENPF, CIT, CKS2, CLSPN, DBF4, DBF4B, DLGAP5, DTL, E2F1, E2F7, E2F8, EIF4EBP1, ESPL1, EZH2, FBXO5, FGF10, FOXM1, GEN1, GPNMB, GTSE1, HMMR, IQGAP3, KIF14, MAD2L1, MCM10, MCM5, MCM8, MELK, NDC80, NEK2, NES, ORC1, ORC6…
GO:0005819	spindle	4.95934e-13	8.0561e-17	59	ASPM, AURKA, AURKB, BIRC5, BUB1B, C15orf23, C1orf135, CAPN6, CCDC99, CCNB1, CDC20, CDC6, CDCA8, CDK1, CENPE, CENPF, CEP128, CKAP2, CKAP2L, DCDC5, DLGAP5, ECT2, ESPL1, FAM83D, FBXO5, FMN2, GEM, GSG2, INCENP, KIF11, KIF14, KIF15, KIF18A, KIF18B, KIF20A, KIF20B, KIF22, KIF23, KIF4A, KIFC1, MAD2L1, MTUS1, NEK2, NUSAP1, PLK1, POC1A, PRC1, PSRC1, RACGAP1, SGOL1, SHCBP1, SKA1, SKA3, SPAG5, TACC3, TPX2, …
GO:0007088	regulation of mitotic nuclear division	7.09359e-13	1.15231e-16	42	ANLN, AURKA, AURKB, BORA, BUB1, BUB1B, C13orf15, CCDC99, CCNA2, CCNB1, CCNB2, CCND2, CCNF, CDC20, CDC25C, CDC6, CDCA5, CDKN1C, CDT1, CENPE, CENPF, DLGAP5, EREG, ESPL1, FBXO5, GEN1, IGF2, KIF11, KIF20B, MAD2L1, MKI67, NDC80, NEK2, NUSAP1, PKMYT1, PLK1, PTTG1, TACC3, TGFA, TRIP13, TTK, UBE2C
GO:0044770	cell cycle phase transition	1.2416e-12	2.01689e-16	77	ANLN, AURKA, AURKB, BLM, BORA, BRCA1, BUB1, BUB1B, C13orf15, C15orf42, CCDC99, CCNA2, CCNB1, CCNB2, CCND2, CDC20, CDC25A, CDC25C, CDC45, CDC6, CDCA5, CDK1, CDKN1C, CDKN3, CDT1, CENPE, CENPF, CIT, CKS2, CLSPN, DBF4, DBF4B, DLGAP5, DTL, E2F1, E2F7, E2F8, EIF4EBP1, ESPL1, EZH2, FAM83D, FBXO5, FGF10, FOXM1, GEN1, GPNMB, GTSE1, HMMR, IQGAP3, KIF14, MAD2L1, MCM10, MCM5, MCM8, MELK, NDC80, NEK2, NES, OR…
GO:0007346	regulation of mitotic cell cycle	4.65931e-12	7.56873e-16	80	ANLN, ASNS, AURKA, AURKB, BCL6, BLM, BORA, BRCA1, BRCA2, BUB1, BUB1B, C13orf15, C15orf42, CCDC99, CCNA2, CCNB1, CCNB2, CCND2, CCNF, CDC20, CDC25A, CDC25C, CDC45, CDC6, CDCA5, CDK1, CDKN1C, CDT1, CENPE, CENPF, CKS2, CLSPN, DBF4B, DCDC5, DLGAP5, DTL, E2F1, E2F7, E2F8, EIF4EBP1, EME1, EREG, ESPL1, EZH2, FBXO5, FGF10, FZD3, GEN1, GPNMB, GTSE1, HMMR, IGF2, INCENP, KIF11, KIF14, KIF20B, MAD2L1, MKI67, …
GO:1902850	microtubule cytoskeleton organization involved in mitosis	9.86682e-12	1.6028e-15	34	AURKA, AURKB, BIRC5, BORA, C9orf140, CCDC99, CCNB1, CDC20, CENPA, CENPE, ESPL1, FGF10, KIF11, KIF23, KIF4A, KIFC1, MYBL2, NDC80, NEK2, NUF2, NUSAP1, PLK1, POC1A, PRC1, PSRC1, RACGAP1, SPC25, STIL, STMN1, TACC3, TPX2, TTK, TUBG1, WDR62
GO:0051783	regulation of nuclear division	1.52515e-11	2.47751e-15	43	ANLN, AURKA, AURKB, BORA, BUB1, BUB1B, C13orf15, CCDC99, CCNA2, CCNB1, CCNB2, CCND2, CCNF, CDC20, CDC25C, CDC6, CDCA5, CDKN1C, CDT1, CENPE, CENPF, DLGAP5, EREG, ESPL1, FBXO43, FBXO5, GEN1, IGF2, KIF11, KIF20B, MAD2L1, MKI67, NDC80, NEK2, NUSAP1, PKMYT1, PLK1, PTTG1, TACC3, TGFA, TRIP13, TTK, UBE2C
GO:0051983	regulation of chromosome segregation	3.1802e-11	5.16601e-15	30	AURKB, BUB1, BUB1B, C15orf23, CCDC99, CCNB1, CDC20, CDC6, CDCA5, CDT1, CENPE, CENPF, DLGAP5, ECT2, ESPL1, FBXO5, GEN1, KIF2C, MAD2L1, MKI67, NDC80, NEK2, PLK1, PTTG1, RACGAP1, RMI2, SPAG5, TACC3, TRIP13, TTK
GO:0051726	regulation of cell cycle	4.37614e-11	7.10874e-15	121	ANLN, ASNS, ASPM, AURKA, AURKB, BARD1, BCL6, BLM, BMP2, BORA, BRCA1, BRCA2, BUB1, BUB1B, C11orf82, C13orf15, C15orf23, C15orf42, CAMK2N1, CCDC99, CCNA2, CCNB1, CCNB2, CCND2, CCNF, CDC20, CDC25A, CDC25C, CDC45, CDC6, CDCA5, CDK1, CDK18, CDKL2, CDKN1C, CDKN3, CDT1, CENPE, CENPF, CIT, CKS2, CLSPN, DBF4B, DCDC5, DIRAS3, DLGAP5, DTL, E2F1, E2F2, E2F7, E2F8, ECT2, EIF4EBP1, EME1, EREG, ESPL1, EZH2, FAM…
GO:0009888	tissue development	5.11337e-11	8.30632e-15	178	ACTG2, ADAMTS16, ADM, ADRB2, AGR2, AGT, AKR1C3, ALDH1A2, ALPK3, ALX4, ANKRD1, APOD, ARC, ARHGEF26, ASPN, BHLHE41, BMP2, BRCA2, C13orf15, C2orf82, C9orf140, CA9, CCNB1, CCR1, CDH2, CDK1, CDKN1C, CEACAM1, CENPF, CES1, CHI3L1, CHRDL2, COL11A1, COL11A2, COL19A1, COL27A1, COL2A1, CRABP2, CTSH, CTSK, CYP7B1, DACT2, DLX2, DNER, DSC2, DSC3, E2F7, E2F8, EFNA1, ENPP1, EREG, ESR1, EXPH5, EZH2, FAM20A, FAM83…
GO:0048523	negative regulation of cellular process	3.48164e-10	5.65569e-14	340	A2M, ABCA1, ACADL, ACP5, ADAM22, ADM, ADRB2, AGR2, AGT, AKR1C3, ALDH1A2, ALOX12, AMIGO2, ANGPT1, ANGPTL4, ANKRD1, APLN, APOBEC3B, APOC1, APOD, APOE, ARC, ARHGAP28, ASNS, ASPM, ASPN, ATP1A2, AURKA, AURKB, BACH2, BANK1, BARD1, BCL2A1, BCL6, BEND5, BHLHE41, BIRC5, BLM, BMF, BMP2, BPI, BRCA1, BRCA2, BST2, BUB1, BUB1B, C11orf82, C12orf48, C13orf15, C15orf42, C1orf135, C3, C4BPA, CAMK2N1, CARD10, CASC5…
GO:0007010	cytoskeleton organization	1.30391e-09	2.11812e-13	131	AIF1L, AMOT, ANKRD1, ANLN, APOE, ARC, ARHGAP28, ASPM, AURKA, AURKB, BCL6, BIRC5, BORA, BRCA1, BRCA2, BST2, C13orf15, C15orf23, C1orf135, C9orf140, CAPN6, CCDC99, CCNB1, CCNF, CDC20, CDC42EP2, CDK1, CENPA, CENPE, CENPW, CIT, CKAP2, CLMN, CNN1, CXCL1, DOCK2, ECT2, EPB41L4A, EPB41L4B, EPHA5, ESPL1, FBXO5, FGF10, FGF13, FGF7, FHDC1, FMN2, FRMD7, FRMPD4, FZD10, GAS2L3, GEN1, GPM6B, ICAM1, IQSEC3, KIAA…
GO:0051304	chromosome separation	2.67759e-09	4.34956e-13	26	AURKB, BLM, BUB1, BUB1B, CCDC99, CCNB1, CDC20, CDC6, CDT1, CENPE, CENPF, DLGAP5, EME1, ESPL1, FBXO5, GEN1, MAD2L1, NCAPD2, NCAPH, NDC80, PLK1, PTTG1, TACC3, TOP2A, TRIP13, TTK
GO:0010965	regulation of mitotic sister chromatid separation	2.68166e-09	4.35618e-13	21	AURKB, BUB1, BUB1B, CCDC99, CCNB1, CDC20, CDC6, CDT1, CENPE, CENPF, DLGAP5, ESPL1, FBXO5, GEN1, MAD2L1, NDC80, PLK1, PTTG1, TACC3, TRIP13, TTK
GO:0045787	positive regulation of cell cycle	3.4727e-09	5.64116e-13	57	ASNS, AURKA, AURKB, BRCA1, BRCA2, C13orf15, CCNA2, CCNB1, CCNB2, CCND2, CCNF, CDC25A, CDC25C, CDC45, CDC6, CDCA5, CDK1, CDT1, CIT, CKS2, DBF4B, DLGAP5, DTL, E2F1, E2F7, E2F8, ECT2, EIF4EBP1, EREG, ESPL1, EZH2, FAM83D, FBXO5, FGF10, FGFR2, FOSL1, FZD9, GEN1, GTSE1, IGF2, KIF14, KIF20B, KIF23, MAD2L1, MLXIPL, NDC80, NUSAP1, PLK4, POC1A, PSRC1, RACGAP1, RECQL4, SOX4, SPAG5, SSTR5, TGFA, UBE2C
GO:0005694	chromosome	4.03267e-09	6.5508e-13	109	ASF1B, AURKA, AURKB, BCL6, BIRC5, BLM, BRCA1, BRCA2, BUB1, BUB1B, C12orf48, C15orf23, C1orf135, CASC5, CCDC99, CCNB1, CCND2, CDC45, CDCA2, CDCA5, CDCA8, CDK1, CDT1, CENPA, CENPE, CENPF, CENPH, CENPI, CENPK, CENPL, CENPM, CENPN, CENPO, CENPW, DTL, E2F1, EME1, ERCC6L, ESCO2, ESR1, EZH2, FANCD2, GINS1, GINS2, GINS4, GSG2, H2AFX, H2AFZ, HELLS, HEY2, HILS1, HJURP, HR, INCENP, IRF4, KIF18A, KIF22, KIF2…
GO:0009653	anatomical structure morphogenesis	4.69291e-09	7.62331e-13	211	ACP5, ACTG2, ADAMTS16, ADM, ADM2, AGR2, AGT, AGTR1, ALDH1A2, ALX4, AMOT, ANGPT1, ANGPTL4, ANKRD1, ANXA3, APLN, APOB, APOD, APOE, ARC, ARHGEF26, ASPN, AURKA, BCL6, BHLHE41, BMP2, BRCA1, C13orf15, C3, C7orf51, C9orf140, CA9, CARD10, CASC5, CCKAR, CD36, CD40, CDC42EP2, CDH19, CDH2, CDHR3, CDKN1C, CEACAM1, CHAD, CHI3L1, COL11A1, COL15A1, COL27A1, COL2A1, COL9A1, CPM, CPNE5, CRABP2, CRISPLD1, CRISPLD2…
GO:0007052	mitotic spindle organization	4.81241e-09	7.81743e-13	28	AURKA, AURKB, BIRC5, BORA, CCNB1, CDC20, CENPE, KIF11, KIF23, KIF4A, KIFC1, MYBL2, NDC80, NEK2, NUF2, PLK1, POC1A, PRC1, PSRC1, RACGAP1, SPC25, STIL, STMN1, TACC3, TPX2, TTK, TUBG1, WDR62
GO:0051306	mitotic sister chromatid separation	8.41923e-09	1.36765e-12	21	AURKB, BUB1, BUB1B, CCDC99, CCNB1, CDC20, CDC6, CDT1, CENPE, CENPF, DLGAP5, ESPL1, FBXO5, GEN1, MAD2L1, NDC80, PLK1, PTTG1, TACC3, TRIP13, TTK
GO:0007091	metaphase/anaphase transition of mitotic cell cycle	8.82719e-09	1.43392e-12	20	AURKB, BUB1, BUB1B, CCDC99, CCNB1, CDC20, CDC6, CDT1, CENPE, CENPF, DLGAP5, ESPL1, FBXO5, GEN1, MAD2L1, NDC80, PLK1, TACC3, TRIP13, TTK
GO:0016043	cellular component organization	1.54881e-08	2.51593e-12	431	A2M, ABCA1, ABCB4, ACADL, ADAMTS14, ADAMTS16, ADM, ADRB2, AGT, AGTR1, AIF1L, AMIGO2, AMOT, ANGPT1, ANGPTL4, ANKRD1, ANLN, APLN, APOB, APOC1, APOD, APOE, ARC, ARHGAP28, ARHGEF26, ARVCF, ASF1B, ASPM, ATP1A3, ATP8A1, ATP8B3, ATP8B4, AURKA, AURKB, BCL6, BIRC5, BLM, BMF, BORA, BRCA1, BRCA2, BST2, BUB1, BUB1B, C13orf15, C15orf23, C15orf42, C1orf135, C1orf88, C2, C3, C4BPA, C4orf49, C7orf51, C9orf140, C…
GO:1905818	regulation of chromosome separation	1.72959e-08	2.80959e-12	21	AURKB, BUB1, BUB1B, CCDC99, CCNB1, CDC20, CDC6, CDT1, CENPE, CENPF, DLGAP5, ESPL1, FBXO5, GEN1, MAD2L1, NDC80, PLK1, PTTG1, TACC3, TRIP13, TTK
GO:0007051	spindle organization	1.82988e-08	2.97252e-12	35	ASPM, AURKA, AURKB, BIRC5, BORA, C15orf23, C1orf135, CCNB1, CDC20, CENPE, CENPW, ESPL1, FBXO5, KIF11, KIF23, KIF4A, KIFC1, MYBL2, NDC80, NEK2, NUF2, PLK1, POC1A, PRC1, PSRC1, RACGAP1, SPAG5, SPC25, STIL, STMN1, TACC3, TPX2, TTK, TUBG1, WDR62
GO:0044784	metaphase/anaphase transition of cell cycle	1.91607e-08	3.11252e-12	20	AURKB, BUB1, BUB1B, CCDC99, CCNB1, CDC20, CDC6, CDT1, CENPE, CENPF, DLGAP5, ESPL1, FBXO5, GEN1, MAD2L1, NDC80, PLK1, TACC3, TRIP13, TTK
GO:0042127	regulation of cell proliferation	1.97041e-08	3.20079e-12	145	ADM, AGT, AGTR1, AKR1C3, ALDH1A2, ANGPT1, APLN, APOD, APOE, ASPM, BCL6, BIRC5, BLM, BMP2, BRCA1, BRCA2, C13orf15, C9orf140, CAMK2N1, CCNA2, CCNB1, CCNB2, CCND2, CCNF, CD1D, CD40, CD74, CDC20, CDC6, CDCA7, CDH2, CDK1, CDKN1C, CDKN3, CEACAM1, CLMN, CNN1, CTSH, CXCL1, CYP7B1, DBF4B, DUSP15, E2F1, E2F7, EGLN3, EREG, ESM1, ESR1, EZH2, FANCA, FBXO2, FBXO5, FGF10, FGF5, FGF7, FGF9, FGFR2, FOSL1, FOXF1, …
GO:0051302	regulation of cell division	2.17347e-08	3.53066e-12	34	ASPM, AURKA, AURKB, BLM, BRCA2, CDC6, CIT, DCDC5, E2F7, E2F8, ECT2, EREG, FGF5, FGF7, FGF9, FGFR2, IGF2, INCENP, KIF14, KIF18B, KIF20A, KIF20B, KIF23, MDK, ORC6, PDGFD, PGF, PLK1, PRC1, RACGAP1, SSTR5, SUSD2, TGFA, TXNIP
GO:1901990	regulation of mitotic cell cycle phase transition	2.26468e-08	3.67881e-12	53	ANLN, AURKA, AURKB, BLM, BRCA1, BUB1, BUB1B, C13orf15, C15orf42, CCDC99, CCNB1, CCND2, CDC20, CDC25A, CDC25C, CDC45, CDC6, CDCA5, CDK1, CDKN1C, CDT1, CENPE, CENPF, CLSPN, DBF4B, DLGAP5, DTL, E2F1, E2F7, E2F8, ESPL1, EZH2, FBXO5, FGF10, GEN1, GPNMB, GTSE1, HMMR, KIF14, MAD2L1, NDC80, NEK2, ORC1, PLK1, PLK4, RECQL4, SOX4, TPX2, TRIP13, TTK, TUBB2C, TUBG1, UBE2C
GO:0048519	negative regulation of biological process	2.87582e-08	4.67157e-12	363	A2M, ABCA1, ACADL, ACP5, ADAM22, ADM, ADRB2, AGR2, AGT, AKR1C3, ALDH1A2, ALOX12, AMIGO2, AMOT, ANGPT1, ANGPTL4, ANKRD1, APLN, APOBEC3B, APOC1, APOD, APOE, ARC, ARHGAP28, ASNS, ASPM, ASPN, ATP1A2, AURKA, AURKB, BACH2, BANK1, BARD1, BCL2A1, BCL6, BEND5, BHLHE41, BIRC5, BLM, BMF, BMP2, BPI, BRCA1, BRCA2, BST2, BUB1, BUB1B, C11orf82, C12orf48, C13orf15, C15orf42, C1orf135, C3, C4BPA, C9orf140, CAMK2N…
GO:0030071	regulation of mitotic metaphase/anaphase transition	2.90526e-08	4.7194e-12	19	AURKB, BUB1, BUB1B, CCDC99, CCNB1, CDC20, CDC6, CDT1, CENPE, CENPF, DLGAP5, ESPL1, FBXO5, GEN1, MAD2L1, NDC80, PLK1, TRIP13, TTK
GO:0051239	regulation of multicellular organismal process	3.55667e-08	5.77756e-12	232	ABCA1, ACADL, ACP5, ADM, ADM2, ADRB2, AGT, AGTR1, ALOX12, AMIGO2, AMOT, ANGPT1, ANGPTL4, ANKRD1, ANXA3, APLN, APOC1, APOD, APOE, ARC, ASPM, ASPN, ATP1A2, ATP1A3, AURKA, BANK1, BCL6, BHLHE41, BMP2, BPI, BRCA1, BRCA2, BST2, C10orf58, C13orf15, C3, C9orf140, CADM1, CARD10, CCNB1, CCR1, CD14, CD36, CD40, CD74, CDC20, CDH2, CDK1, CDKN1C, CEACAM1, CENPF, CHAD, CHI3L1, CIDEA, CLIC2, CNN1, CPNE5, CRABP2,…
GO:0031012	extracellular matrix	4.68439e-08	7.60947e-12	65	A2M, APOE, ASPN, C2orf82, CDH2, CHAD, CHI3L1, CILP, COL11A1, COL11A2, COL15A1, COL19A1, COL27A1, COL2A1, COL9A1, COL9A3, COLEC12, CRISPLD2, CTSS, ECM2, ELN, F13A1, FGF10, FGF9, FGFR2, FLG, GDF10, ICAM1, LAMA1, LAMC2, LRRC17, LRRC32, LRRN1, LRRN2, LUM, MATN3, MDK, MFAP5, MGP, MMP1, MMP11, MMP13, MMP3, MMP8, MYOC, NOV, NTN4, OGN, POSTN, PRG4, RARRES2, SERPINA3, SERPINA5, SERPINE1, SERPING1, SFRP1, …
GO:0090068	positive regulation of cell cycle process	4.87276e-08	7.91546e-12	45	AURKA, AURKB, BRCA1, C13orf15, CCNB1, CCND2, CDC25A, CDC25C, CDC45, CDC6, CDCA5, CDK1, CDT1, CIT, DBF4B, DLGAP5, DTL, E2F1, E2F7, E2F8, ECT2, EREG, ESPL1, EZH2, FAM83D, FBXO5, FGF10, GEN1, GTSE1, IGF2, KIF14, KIF20B, KIF23, MAD2L1, NDC80, NUSAP1, PLK4, POC1A, RACGAP1, RECQL4, SOX4, SPAG5, SSTR5, TGFA, UBE2C
GO:1902099	regulation of metaphase/anaphase transition of cell cycle	6.33021e-08	1.0283e-11	19	AURKB, BUB1, BUB1B, CCDC99, CCNB1, CDC20, CDC6, CDT1, CENPE, CENPF, DLGAP5, ESPL1, FBXO5, GEN1, MAD2L1, NDC80, PLK1, TRIP13, TTK
GO:0033045	regulation of sister chromatid segregation	6.9148e-08	1.12326e-11	23	AURKB, BUB1, BUB1B, CCDC99, CCNB1, CDC20, CDC6, CDCA5, CDT1, CENPE, CENPF, DLGAP5, ESPL1, FBXO5, GEN1, MAD2L1, NDC80, PLK1, PTTG1, RMI2, TACC3, TRIP13, TTK
GO:0000226	microtubule cytoskeleton organization	6.99472e-08	1.13624e-11	69	ASPM, AURKA, AURKB, BIRC5, BORA, BRCA1, BRCA2, C15orf23, C1orf135, C9orf140, CAPN6, CCDC99, CCNB1, CCNF, CDC20, CDK1, CENPA, CENPE, CENPW, CKAP2, ESPL1, FBXO5, FGF10, FGF13, FMN2, GAS2L3, GEN1, KIAA0101, KIF11, KIF18A, KIF18B, KIF20A, KIF23, KIF24, KIF2C, KIF4A, KIFC1, MARK1, MYBL2, NCKAP5, NDC80, NEK2, NUF2, NUSAP1, PARD6G, PLK1, PLK4, POC1A, PRC1, PSRC1, RACGAP1, SGOL1, SKA1, SKA3, SNCA, SPAG5,…
GO:0010948	negative regulation of cell cycle process	7.1097e-08	1.15492e-11	45	AURKA, AURKB, BCL6, BLM, BRCA1, BUB1, BUB1B, C13orf15, C15orf42, CCDC99, CCNB1, CCNF, CDC20, CDC25C, CDC6, CDK1, CDT1, CENPF, CLSPN, DTL, E2F1, E2F7, E2F8, ESPL1, EZH2, FBXO43, FBXO5, FGF10, FZD9, GEN1, GPNMB, GTSE1, MAD2L1, MLXIPL, NDC80, NEK2, ORC1, PLK1, PTTG1, RAD51, RRM2, SOX4, SUSD2, TRIP13, TTK
GO:1901987	regulation of cell cycle phase transition	7.85563e-08	1.27609e-11	55	ANLN, AURKA, AURKB, BLM, BRCA1, BUB1, BUB1B, C13orf15, C15orf42, CCDC99, CCNB1, CCND2, CDC20, CDC25A, CDC25C, CDC45, CDC6, CDCA5, CDK1, CDKN1C, CDT1, CENPE, CENPF, CLSPN, DBF4B, DLGAP5, DTL, E2F1, E2F7, E2F8, ESPL1, EZH2, FAM83D, FBXO5, FGF10, GEN1, GPNMB, GTSE1, HMMR, KIF14, MAD2L1, NDC80, NEK2, ORC1, PLK1, PLK4, RECQL4, SOX4, SUSD2, TPX2, TRIP13, TTK, TUBB2C, TUBG1, UBE2C
GO:0005576	extracellular region	8.49258e-08	1.37956e-11	314	A2M, ABCB4, ACTG2, ADAMTS14, ADAMTS16, ADM, ADM2, AGR2, AGT, AIF1L, AKR1B10, AKR1C3, ALDH3A1, ALOX12, AMPD3, ANGPT1, ANGPTL4, ANGPTL7, ANO1, ANXA3, AOX1, APLN, APOB, APOC1, APOD, APOE, ARC, ARSE, ART5, ASPN, ATP1A2, ATP1A3, ATP8A1, BMP2, BPI, BPIFB4, BST2, C10orf58, C16orf89, C1QTNF7, C2, C2orf40, C2orf82, C3, C4BPA, CA11, CD14, CD36, CD40, CD74, CD79B, CD82, CD8B, CDCA8, CDH2, CDK1, CEACAM1, CEP…
GO:0033047	regulation of mitotic sister chromatid segregation	1.25526e-07	2.03909e-11	21	AURKB, BUB1, BUB1B, CCDC99, CCNB1, CDC20, CDC6, CDT1, CENPE, CENPF, DLGAP5, ESPL1, FBXO5, GEN1, MAD2L1, NDC80, PLK1, PTTG1, TACC3, TRIP13, TTK
GO:0007093	mitotic cell cycle checkpoint	1.26076e-07	2.04802e-11	33	AURKA, AURKB, BLM, BRCA1, BUB1, BUB1B, C13orf15, C15orf42, CCDC99, CCNB1, CDC20, CDC25C, CDC6, CDK1, CDT1, CENPF, CLSPN, E2F1, E2F7, E2F8, EME1, GEN1, GTSE1, MAD2L1, NDC80, ORC1, PLK1, SOX4, TOP2A, TRIP13, TTK, ZWILCH, ZWINT
GO:0033046	negative regulation of sister chromatid segregation	2.08344e-07	3.3844e-11	17	AURKB, BUB1, BUB1B, CCDC99, CCNB1, CDC20, CDT1, CENPF, ESPL1, FBXO5, GEN1, MAD2L1, NDC80, PLK1, PTTG1, TRIP13, TTK
GO:0044427	chromosomal part	2.35035e-07	3.81799e-11	95	ASF1B, AURKA, AURKB, BCL6, BIRC5, BLM, BRCA1, BRCA2, BUB1, BUB1B, C12orf48, C15orf23, C1orf135, CASC5, CCDC99, CCNB1, CCND2, CDC45, CDCA5, CDCA8, CDK1, CDT1, CENPA, CENPE, CENPF, CENPH, CENPI, CENPK, CENPL, CENPM, CENPN, CENPO, CENPW, E2F1, EME1, ERCC6L, ESCO2, ESR1, EZH2, GINS1, GINS2, GINS4, H2AFX, H2AFZ, HELLS, HEY2, HILS1, HJURP, HR, INCENP, IRF4, KIF18A, KIF22, KIF2C, MAD2L1, MCM10, MCM5, ML…
GO:2000816	negative regulation of mitotic sister chromatid separation	2.84251e-07	4.61746e-11	16	AURKB, BUB1, BUB1B, CCDC99, CCNB1, CDC20, CDT1, CENPF, FBXO5, GEN1, MAD2L1, NDC80, PLK1, PTTG1, TRIP13, TTK
GO:0072686	mitotic spindle	3.06941e-07	4.98605e-11	25	ASPM, AURKA, AURKB, C15orf23, CDK1, CENPE, CKAP2L, DCDC5, ECT2, ESPL1, FAM83D, GEM, KIF11, KIF18A, KIF18B, KIF20B, KIF22, KIF23, KIFC1, MAD2L1, NUSAP1, RACGAP1, SPAG5, TACC3, TPX2
GO:0051985	negative regulation of chromosome segregation	3.14623e-07	5.11084e-11	17	AURKB, BUB1, BUB1B, CCDC99, CCNB1, CDC20, CDT1, CENPF, ESPL1, FBXO5, GEN1, MAD2L1, NDC80, PLK1, PTTG1, TRIP13, TTK
GO:0007017	microtubule-based process	3.33849e-07	5.42315e-11	83	ASPM, AURKA, AURKB, BIRC5, BORA, BRCA1, BRCA2, C15orf23, C1orf135, C4orf49, C9orf140, CAPN6, CCDC99, CCNB1, CCNF, CDC20, CDK1, CENPA, CENPE, CENPW, CKAP2, DLG2, DLGAP5, DNAH11, ESPL1, FBXO5, FGF10, FGF13, FMN2, GAS2L3, GEN1, GTSE1, KIAA0101, KIF11, KIF14, KIF15, KIF18A, KIF18B, KIF20A, KIF20B, KIF22, KIF23, KIF24, KIF26A, KIF2C, KIF4A, KIFC1, MARK1, MYBL2, NCKAP5, NDC80, NEK2, NUF2, NUSAP1, PARD6…
GO:0030154	cell differentiation	4.36268e-07	7.08687e-11	293	A2M, ABCA1, ADAM22, ADM, ADRB2, AGR2, AGT, AGTR1, AKR1C3, ALDH1A2, ALPK3, AMOT, ANGPT1, ANGPTL4, ANKRD1, ANLN, APOB, APOD, APOE, ARC, ARHGEF26, ASF1B, ASPM, AURKA, BATF, BCL6, BHLHE41, BLM, BLNK, BMP2, BRCA2, C10orf58, C13orf15, C7orf51, C8orf46, CADM1, CASC5, CCIN, CCKAR, CCNB1, CCR1, CD1D, CD36, CD74, CD79B, CDC20, CDH2, CDH23, CDK1, CDKN1C, CEACAM1, CENPF, CES1, CHAC1, CHRDL2, CIT, CLMN, CMTM5…
GO:1905819	negative regulation of chromosome separation	4.43864e-07	7.21027e-11	16	AURKB, BUB1, BUB1B, CCDC99, CCNB1, CDC20, CDT1, CENPF, FBXO5, GEN1, MAD2L1, NDC80, PLK1, PTTG1, TRIP13, TTK
GO:0045931	positive regulation of mitotic cell cycle	6.2108e-07	1.0089e-10	30	ASNS, AURKA, BRCA2, C13orf15, CCNB1, CCND2, CDC25A, CDC25C, CDC45, CDC6, CDCA5, CDK1, CDT1, DBF4B, DLGAP5, DTL, EIF4EBP1, EREG, ESPL1, FBXO5, FGF10, GEN1, IGF2, KIF20B, MAD2L1, NDC80, NUSAP1, RECQL4, TGFA, UBE2C
GO:0051128	regulation of cellular component organization	6.27217e-07	1.01887e-10	197	ABCA1, ABCB4, ADAMTS16, ADRB2, AGT, AGTR1, AMIGO2, ANGPT1, ANKRD1, ANLN, APLN, APOC1, APOD, APOE, ARC, ARHGAP28, ATP8A1, AURKA, AURKB, BCL6, BMF, BORA, BRCA1, BST2, BUB1, BUB1B, C13orf15, C1orf88, C2, C3, C4BPA, C4orf49, CAPN6, CCDC99, CCNA2, CCNB1, CCNB2, CCND2, CCNF, CD14, CD36, CDC20, CDC25C, CDC42EP2, CDC45, CDC6, CDCA5, CDH2, CDKN1C, CDT1, CEACAM1, CENPE, CENPF, CIDEA, CIT, CKAP2, CPNE5, CRA…
GO:0048869	cellular developmental process	6.78578e-07	1.1023e-10	303	A2M, ABCA1, ADAM22, ADM, ADRB2, AGR2, AGT, AGTR1, AKR1C3, ALDH1A2, ALPK3, AMOT, ANGPT1, ANGPTL4, ANKRD1, ANLN, APOB, APOD, APOE, ARC, ARHGEF26, ASF1B, ASPM, AURKA, BATF, BCL6, BHLHE41, BLM, BLNK, BMP2, BRCA2, C10orf58, C13orf15, C2orf40, C7orf51, C8orf46, CADM1, CASC5, CCIN, CCKAR, CCNB1, CCR1, CD1D, CD36, CD74, CD79B, CDC20, CDC42EP2, CDH19, CDH2, CDH23, CDHR3, CDK1, CDKN1C, CEACAM1, CENPF, CES1…
GO:0034508	centromere complex assembly	6.82706e-07	1.10901e-10	16	CASC5, CENPA, CENPE, CENPF, CENPH, CENPI, CENPK, CENPL, CENPM, CENPN, CENPO, CENPW, HELLS, HJURP, MLF1IP, OIP5
GO:1901988	negative regulation of cell cycle phase transition	8.0907e-07	1.31428e-10	34	AURKA, AURKB, BLM, BRCA1, BUB1, BUB1B, C13orf15, C15orf42, CCDC99, CCNB1, CDC20, CDC25C, CDC6, CDK1, CDT1, CENPF, CLSPN, DTL, E2F1, E2F7, E2F8, EZH2, FBXO5, GEN1, GPNMB, GTSE1, MAD2L1, NDC80, ORC1, PLK1, SOX4, SUSD2, TRIP13, TTK
GO:0045841	negative regulation of mitotic metaphase/anaphase transition	9.18162e-07	1.49149e-10	15	AURKB, BUB1, BUB1B, CCDC99, CCNB1, CDC20, CDT1, CENPF, FBXO5, GEN1, MAD2L1, NDC80, PLK1, TRIP13, TTK
GO:1903046	meiotic cell cycle process	9.39613e-07	1.52634e-10	34	ASPM, AURKA, BLM, BRCA2, BUB1, BUB1B, CDC20, CDC25A, CDC25C, CKS2, EME1, EREG, ESPL1, EXO1, FANCA, FANCD2, FBXO43, FBXO5, FMN2, KIF18A, MND1, NCAPD2, NCAPH, NUF2, PLK1, PTTG1, RAD51, SGOL1, SGOL2, STAG3, TOP2A, TRIP13, TTK, TUBG1
GO:0033048	negative regulation of mitotic sister chromatid segregation	1.03526e-06	1.68171e-10	16	AURKB, BUB1, BUB1B, CCDC99, CCNB1, CDC20, CDT1, CENPF, FBXO5, GEN1, MAD2L1, NDC80, PLK1, PTTG1, TRIP13, TTK
GO:1901991	negative regulation of mitotic cell cycle phase transition	1.11971e-06	1.81889e-10	32	AURKA, AURKB, BLM, BRCA1, BUB1, BUB1B, C13orf15, C15orf42, CCDC99, CCNB1, CDC20, CDC25C, CDC6, CDK1, CDT1, CENPF, CLSPN, E2F1, E2F7, E2F8, EZH2, FBXO5, GEN1, GPNMB, GTSE1, MAD2L1, NDC80, ORC1, PLK1, SOX4, TRIP13, TTK
GO:0051321	meiotic cell cycle	1.14057e-06	1.85278e-10	40	ASPM, AURKA, BLM, BRCA2, BUB1, BUB1B, CDC20, CDC25A, CDC25C, CKS2, EME1, EREG, ESPL1, EXO1, FANCA, FANCD2, FBXO43, FBXO5, FMN2, H2AFX, KIF18A, MND1, NCAPD2, NCAPH, NEK2, NUF2, PKMYT1, PLK1, PSMC3IP, PTTG1, RAD51, RAD54L, SGOL1, SGOL2, STAG3, TOP2A, TRIP13, TTK, TUBG1, XRCC2
GO:0071840	cellular component organization or biogenesis	1.17883e-06	1.91492e-10	431	A2M, ABCA1, ABCB4, ACADL, ADAMTS14, ADAMTS16, ADM, ADRB2, AGT, AGTR1, AIF1L, AMIGO2, AMOT, ANGPT1, ANGPTL4, ANKRD1, ANLN, APLN, APOB, APOC1, APOD, APOE, ARC, ARHGAP28, ARHGEF26, ARVCF, ASF1B, ASPM, ATP1A3, ATP8A1, ATP8B3, ATP8B4, AURKA, AURKB, BCL6, BIRC5, BLM, BMF, BORA, BRCA1, BRCA2, BST2, BUB1, BUB1B, C13orf15, C15orf23, C15orf42, C1orf135, C1orf88, C2, C3, C4BPA, C4orf49, C7orf51, C9orf140, C…
GO:1902100	negative regulation of metaphase/anaphase transition of cell cycle	1.44461e-06	2.34666e-10	15	AURKB, BUB1, BUB1B, CCDC99, CCNB1, CDC20, CDT1, CENPF, FBXO5, GEN1, MAD2L1, NDC80, PLK1, TRIP13, TTK
GO:0051310	metaphase plate congression	1.73162e-06	2.8129e-10	18	CCDC99, CCNB1, CDCA5, CDCA8, CDT1, CENPE, CENPF, FAM83D, GEM, KIF14, KIF18A, KIF22, KIF2C, KIFC1, NDC80, NUF2, PSRC1, SPAG5
GO:0008608	attachment of spindle microtubules to kinetochore	1.82557e-06	2.96552e-10	14	AURKB, C15orf23, CASC5, CCNB1, CDT1, CENPE, ECT2, KIF2C, NDC80, NEK2, NUF2, RACGAP1, SGOL1, SPAG5
GO:0022414	reproductive process	1.90595e-06	3.09608e-10	128	ADAMTS16, ADM, AGT, AKR1C3, APOB, ASF1B, ASPM, ATP8B3, AURKA, BCL6, BLM, BRCA2, BUB1, BUB1B, C8orf42, CADM1, CASC5, CCIN, CCNB1, CCNF, CDC20, CDC25A, CDC25C, CDK1, CDKL2, CDKN1C, CENPI, CKS2, COL9A3, CYP19A1, CYP7B1, DEFB1, DMRTA1, E2F1, E2F7, E2F8, EME1, EPYC, EREG, ESPL1, ESR1, ETNK2, EXO1, FANCA, FANCD2, FBXO43, FBXO5, FGF10, FGF9, FGFR2, FMN2, FOSL1, GNPDA1, H2AFX, HAS1, HAS2, HEY2, HILS1, IC…
GO:0000003	reproduction	2.18323e-06	3.54651e-10	128	ADAMTS16, ADM, AGT, AKR1C3, APOB, ASF1B, ASPM, ATP8B3, AURKA, BCL6, BLM, BRCA2, BUB1, BUB1B, C8orf42, CADM1, CASC5, CCIN, CCNB1, CCNF, CDC20, CDC25A, CDC25C, CDK1, CDKL2, CDKN1C, CENPI, CKS2, COL9A3, CYP19A1, CYP7B1, DEFB1, DMRTA1, E2F1, E2F7, E2F8, EME1, EPYC, EREG, ESPL1, ESR1, ETNK2, EXO1, FANCA, FANCD2, FBXO43, FBXO5, FGF10, FGF9, FGFR2, FMN2, FOSL1, GNPDA1, H2AFX, HAS1, HAS2, HEY2, HILS1, IC…
GO:0015630	microtubule cytoskeleton	2.19478e-06	3.56528e-10	112	ASPM, AURKA, AURKB, BIRC5, BRCA1, BRCA2, BUB1B, C13orf15, C15orf23, C1orf135, C1orf88, C4orf47, CAPN6, CCDC99, CCNB1, CCNB2, CCNF, CDC20, CDC42EP2, CDC45, CDC6, CDCA8, CDK1, CDKL2, CENPE, CENPF, CEP128, CEP55, CKAP2, CKAP2L, DCDC5, DLGAP5, DNAH11, DTL, E2F1, ECT2, ESPL1, FAM83D, FBXO5, FGF13, FHDC1, FMN2, GAS2L3, GEM, GEN1, GSG2, GTSE1, H2AFX, HMMR, HYLS1, INCENP, KIAA0101, KIF11, KIF14, KIF15, K…
GO:0051270	regulation of cellular component movement	2.29863e-06	3.73397e-10	95	ABI3, AGT, AMOT, ANGPT1, ANXA3, APOD, APOE, ATP1A2, ATP8A1, BCL6, BMP2, BST2, C13orf15, C9orf100, CARD10, CCR1, CD40, CD74, CEACAM1, CTSH, CYGB, CYP19A1, DAPK2, DEFB1, DNAH11, DOCK10, DSC2, EFNA1, ENPP2, EPB41L4B, EREG, FBXO5, FGF10, FGF13, FGF7, FGF9, FOXF1, GPNMB, GTSE1, HAS1, HAS2, ICAM1, IFITM1, IGSF10, IL6R, IRS2, KCNE3, KIF14, KIF20B, KIT, KRT16, LAMA1, LAMC2, LBP, MEOX2, MGAT3, MMP3, MTUS1…
GO:0032879	regulation of localization	2.47582e-06	4.02179e-10	206	ABCA1, ABCB4, ABI3, ADRB2, AGR2, AGT, AGTR1, AMOT, ANGPT1, ANKRD1, ANO1, ANXA3, APLN, APOB, APOC1, APOD, APOE, ARC, ATP1A2, ATP8A1, BANK1, BARD1, BCL6, BMP2, BORA, BST2, C13orf15, C2, C3, C4BPA, C9orf100, C9orf140, CADM1, CARD10, CCKAR, CCR1, CD14, CD36, CD40, CD74, CDCA5, CDH2, CDK1, CDT1, CEACAM1, CIDEA, CLIC2, CLIC6, CTSH, CTSS, CYGB, CYP19A1, DAPK2, DEFB1, DGKI, DNAH11, DOCK10, DOCK2, DSC2, E…
GO:0044421	extracellular region part	2.51024e-06	4.0777e-10	258	A2M, ABCB4, ACTG2, ADM, AGR2, AGT, AIF1L, AKR1C3, ALDH3A1, ALOX12, ANGPT1, ANGPTL4, ANO1, ANXA3, AOX1, APLN, APOB, APOC1, APOD, APOE, ARC, ARSE, ASPN, ATP1A2, ATP1A3, ATP8A1, BMP2, BPI, BST2, C16orf89, C2, C2orf40, C2orf82, C3, C4BPA, CD14, CD36, CD40, CD74, CD79B, CD82, CDCA8, CDH2, CDK1, CEACAM1, CEP55, CES1, CFH, CFI, CHAD, CHI3L1, CHI3L2, CHRDL2, CILP, CILP2, CLEC18A, CLEC18B, CLEC3A, CLIC6, …
GO:0031055	chromatin remodeling at centromere	2.95596e-06	4.80176e-10	14	CASC5, CENPA, CENPH, CENPI, CENPK, CENPL, CENPM, CENPN, CENPO, CENPW, HELLS, HJURP, MLF1IP, OIP5
GO:0000940	condensed chromosome outer kinetochore	3.04146e-06	4.94065e-10	9	BUB1, BUB1B, CCDC99, CCNB1, CENPF, NDC80, PLK1, SKA1, SKA3
GO:0006260	DNA replication	3.09969e-06	5.03524e-10	41	BARD1, BCL6, BLM, BRCA1, BRCA2, C15orf42, CCNA2, CDC45, CDC6, CDK1, CDT1, CLSPN, DBF4, DBF4B, DTL, E2F7, E2F8, EME1, EREG, ESCO2, EXO1, FBXO5, FGF10, GEN1, GINS1, GINS2, GINS4, KIAA0101, MCM10, MCM5, MCM8, ORC1, ORC6, PIF1, POLE2, POLQ, RAD51, RECQL4, RFC3, RMI2, RRM2
GO:0000075	cell cycle checkpoint	3.33229e-06	5.41307e-10	36	AURKA, AURKB, BLM, BRCA1, BUB1, BUB1B, C13orf15, C15orf42, CCDC99, CCNB1, CDC20, CDC25C, CDC45, CDC6, CDK1, CDT1, CENPF, CLSPN, DTL, E2F1, E2F7, E2F8, EME1, GEN1, GTSE1, H2AFX, MAD2L1, NDC80, ORC1, PLK1, SOX4, TOP2A, TRIP13, TTK, ZWILCH, ZWINT
GO:0051303	establishment of chromosome localization	4.02455e-06	6.5376e-10	20	CCDC99, CCNB1, CDCA5, CDCA8, CDT1, CENPE, CENPF, DLGAP5, FAM83D, FMN2, GEM, KIF14, KIF18A, KIF22, KIF2C, KIFC1, NDC80, NUF2, PSRC1, SPAG5
GO:0045839	negative regulation of mitotic nuclear division	4.11893e-06	6.69091e-10	17	AURKB, BUB1, BUB1B, C13orf15, CCDC99, CCNB1, CDC20, CDT1, CENPF, FBXO5, GEN1, MAD2L1, NDC80, PLK1, PTTG1, TRIP13, TTK
GO:0071174	mitotic spindle checkpoint	4.69249e-06	7.62263e-10	14	AURKB, BUB1, BUB1B, CCDC99, CCNB1, CDC20, CDT1, CENPF, GEN1, MAD2L1, NDC80, PLK1, TRIP13, TTK
GO:0007094	mitotic spindle assembly checkpoint	4.69249e-06	7.62263e-10	14	AURKB, BUB1, BUB1B, CCDC99, CCNB1, CDC20, CDT1, CENPF, GEN1, MAD2L1, NDC80, PLK1, TRIP13, TTK
GO:0031577	spindle checkpoint	4.69249e-06	7.62263e-10	14	AURKB, BUB1, BUB1B, CCDC99, CCNB1, CDC20, CDT1, CENPF, GEN1, MAD2L1, NDC80, PLK1, TRIP13, TTK
GO:0071173	spindle assembly checkpoint	4.69249e-06	7.62263e-10	14	AURKB, BUB1, BUB1B, CCDC99, CCNB1, CDC20, CDT1, CENPF, GEN1, MAD2L1, NDC80, PLK1, TRIP13, TTK
GO:0050000	chromosome localization	5.22358e-06	8.48536e-10	20	CCDC99, CCNB1, CDCA5, CDCA8, CDT1, CENPE, CENPF, DLGAP5, FAM83D, FMN2, GEM, KIF14, KIF18A, KIF22, KIF2C, KIFC1, NDC80, NUF2, PSRC1, SPAG5
GO:0005539	glycosaminoglycan binding	5.5876e-06	9.07667e-10	36	APOB, APOE, CFH, COL11A1, CRISPLD2, ECM2, EPYC, FGF10, FGF7, FGF9, FGFR2, GPNMB, GREM2, HMMR, IGJ, LAMC2, LIPG, MDK, NOD2, NOV, ODZ1, PGF, POSTN, RSPO2, RSPO3, SAA1, SELL, SELP, SERPINA5, SFRP1, SLIT2, SOD3, TLR2, VIT, WISP1, WISP2
GO:0051784	negative regulation of nuclear division	6.01385e-06	9.76909e-10	18	AURKB, BUB1, BUB1B, C13orf15, CCDC99, CCNB1, CDC20, CDT1, CENPF, FBXO43, FBXO5, GEN1, MAD2L1, NDC80, PLK1, PTTG1, TRIP13, TTK
GO:0008201	heparin binding	6.22985e-06	1.012e-09	30	APOB, APOE, CFH, COL11A1, CRISPLD2, ECM2, FGF10, FGF7, FGF9, FGFR2, GPNMB, GREM2, LAMC2, LIPG, MDK, NOV, ODZ1, PGF, POSTN, RSPO2, RSPO3, SAA1, SELL, SELP, SERPINA5, SFRP1, SLIT2, SOD3, WISP1, WISP2
GO:0007399	nervous system development	7.07949e-06	1.15001e-09	184	ADAM22, ADM, AGT, ALDH1A2, AMIGO2, ANKRD1, ANXA3, APOB, APOD, APOE, ARC, ARHGAP11B, ASPM, AURKA, B3GNT5, BCL2A1, BCL6, BHLHE41, BMP2, BRCA2, C7orf51, C8orf46, CCKAR, CDC20, CDH2, CDH23, CDK1, CDKN1C, CENPF, CHAC1, CIT, CLMN, CMTM8, COL2A1, CPNE5, CRABP2, CRTAC1, CTTNBP2, CXCL1, DIO3, DLX2, DNAH11, DNER, DOCK10, E2F1, ECT2, EFNA1, EPHA5, EPHB6, EZH2, FANCD2, FAT4, FGF10, FGF11, FGF13, FGF5, FGF9, …
GO:0035295	tube development	7.19528e-06	1.16882e-09	97	ADAMTS16, ADM, ADM2, AGR2, AGT, AGTR1, ALDH1A2, ALX4, AMOT, ANGPT1, ANGPTL4, ANXA3, APLN, APOB, APOD, APOE, BMP2, BRCA1, C13orf15, C3, CARD10, CCNB1, CD40, CDH2, CEACAM1, CHI3L1, COL15A1, COL2A1, CRISPLD2, CTSH, DACT2, E2F2, E2F7, E2F8, EFNA1, ENPP2, EREG, ESM1, ESR1, FAT4, FGF10, FGF7, FGF9, FGFR2, FOXF1, FZD3, GPNMB, HAS2, HEY2, HHIP, ISM1, ITGB2, ITGB8, KIF18A, KIF20B, KIT, LAMA1, LECT1, MEOX2…
GO:0051276	chromosome organization	7.61938e-06	1.23772e-09	109	ASF1B, AURKA, AURKB, BCL6, BLM, BRCA1, BRCA2, BUB1, BUB1B, C15orf23, CASC5, CCDC99, CCNA2, CCNB1, CDC20, CDC45, CDC6, CDCA5, CDCA8, CDK1, CDT1, CENPA, CENPE, CENPF, CENPH, CENPI, CENPK, CENPL, CENPM, CENPN, CENPO, CENPW, CPA4, DDX12, DLGAP5, ESCO2, ESPL1, ESR1, EXO1, EZH2, FANCD2, FBXO5, GEM, GEN1, GINS1, GINS2, GINS4, GSG2, H2AFX, H2AFZ, HELLS, HILS1, HJURP, HR, IGF2, INCENP, IRF4, JHDM1D, KIF14…
GO:0005876	spindle microtubule	7.88691e-06	1.28117e-09	17	AURKA, AURKB, BIRC5, CAPN6, CDK1, CENPE, KIF11, KIF18A, KIF18B, KIF4A, NUSAP1, PLK1, PRC1, PSRC1, SKA1, SKA3, TUBG1
GO:0005874	microtubule	8.77578e-06	1.42557e-09	53	ASPM, AURKA, AURKB, BIRC5, C15orf23, CAPN6, CDK1, CENPE, CKAP2, DCDC5, DNAH11, FGF13, FHDC1, GAS2L3, GTSE1, INCENP, KIF11, KIF14, KIF15, KIF18A, KIF18B, KIF20A, KIF20B, KIF22, KIF23, KIF24, KIF26A, KIF2C, KIF4A, KIFC1, MAP1LC3C, MTUS1, NCKAP5, NEK2, NUSAP1, PLK1, PRC1, PSRC1, RACGAP1, REEP4, ROR2, SAA1, SHROOM2, SKA1, SKA3, SPAG5, STMN1, TPPP3, TPX2, TUBA1B, TUBA1C, TUBB2C, TUBG1
GO:0034080	CENP-A containing nucleosome assembly	9.47575e-06	1.53927e-09	13	CASC5, CENPA, CENPH, CENPI, CENPK, CENPL, CENPM, CENPN, CENPO, CENPW, HJURP, MLF1IP, OIP5
GO:0061641	CENP-A containing chromatin organization	9.47575e-06	1.53927e-09	13	CASC5, CENPA, CENPH, CENPI, CENPK, CENPL, CENPM, CENPN, CENPO, CENPW, HJURP, MLF1IP, OIP5
GO:0030334	regulation of cell migration	1.05027e-05	1.70609e-09	83	ABI3, AGT, AMOT, ANGPT1, ANXA3, APOD, APOE, ATP8A1, BMP2, BST2, C13orf15, C9orf100, CARD10, CCR1, CD40, CD74, CEACAM1, CTSH, CYGB, CYP19A1, DAPK2, DOCK10, EFNA1, ENPP2, EPB41L4B, FBXO5, FGF10, FGF7, FGF9, FOXF1, GPNMB, GTSE1, HAS1, HAS2, ICAM1, IFITM1, IGSF10, IL6R, IRS2, KIF14, KIF20B, KIT, KRT16, LAMA1, LAMC2, LBP, MEOX2, MGAT3, MMP3, MTUS1, MYOC, MYOCD, NOV, NOX4, NRG1, NTF3, PDGFD, PGF, PLXNA…
GO:0045930	negative regulation of mitotic cell cycle	1.1699e-05	1.90043e-09	39	AURKA, AURKB, BCL6, BLM, BRCA1, BUB1, BUB1B, C13orf15, C15orf42, CCDC99, CCNB1, CDC20, CDC25C, CDC6, CDK1, CDT1, CENPF, CLSPN, E2F1, E2F7, E2F8, EME1, EZH2, FBXO5, FZD3, GEN1, GPNMB, GTSE1, MAD2L1, NDC80, ORC1, PLK1, PTTG1, SOX4, TOP2A, TRIP13, TTK, ZWILCH, ZWINT
GO:0000086	G2/M transition of mitotic cell cycle	1.18165e-05	1.91951e-09	33	AURKA, AURKB, BLM, BORA, BRCA1, C15orf42, CCNA2, CCNB1, CCNB2, CDC25A, CDC25C, CDC6, CDK1, CENPF, CIT, CLSPN, DBF4B, DTL, FBXO5, FOXM1, HMMR, KIF14, MELK, NEK2, NES, ORC1, PKMYT1, PLK1, PLK4, RECQL4, TPX2, TUBB2C, TUBG1
GO:0000922	spindle pole	1.25593e-05	2.04017e-09	29	ASPM, AURKA, AURKB, C15orf23, C1orf135, CCDC99, CCNB1, CDC20, CDC6, CENPF, CEP128, CKAP2, CKAP2L, DLGAP5, FAM83D, KIF11, KIF20B, MAD2L1, NEK2, PLK1, POC1A, PRC1, PSRC1, SGOL1, SPAG5, TACC3, TPX2, TUBG1, WDR62
GO:0051216	cartilage development	1.31e-05	2.12801e-09	34	BMP2, C2orf82, CHI3L1, CHRDL2, COL11A1, COL11A2, COL27A1, COL2A1, CTSK, DLX2, FGF9, FRZB, ITGB8, LECT1, LUM, MATN3, MGP, MMP13, NKX3-2, NOV, POC1A, PTH1R, RARB, ROR2, RSPO2, SCIN, SOX6, SOX9, STC1, TYMS, VIT, VWA1, WNT2B, ZBTB16
GO:2000145	regulation of cell motility	1.31164e-05	2.13068e-09	87	ABI3, AGT, AMOT, ANGPT1, ANXA3, APOD, APOE, ATP8A1, BMP2, BST2, C13orf15, C9orf100, CARD10, CCR1, CD40, CD74, CEACAM1, CTSH, CYGB, CYP19A1, DAPK2, DEFB1, DOCK10, EFNA1, ENPP2, EPB41L4B, EREG, FBXO5, FGF10, FGF7, FGF9, FOXF1, GPNMB, GTSE1, HAS1, HAS2, ICAM1, IFITM1, IGSF10, IL6R, IRS2, KIF14, KIF20B, KIT, KRT16, LAMA1, LAMC2, LBP, MEOX2, MGAT3, MMP3, MTUS1, MYOC, MYOCD, NKD1, NOV, NOX4, NRG1, NTF3…
GO:0051338	regulation of transferase activity	1.8232e-05	2.96167e-09	92	ADRB2, AGT, ANGPT1, APOE, AURKB, BLM, BMP2, C13orf15, C1orf88, CAMK2N1, CARD10, CCNA2, CCNB1, CCNB2, CCND2, CCNF, CD40, CD74, CDC20, CDC25A, CDC25C, CDC6, CDK1, CDKN1C, CDKN3, CEACAM1, CENPE, CHI3L1, CKS2, CLSPN, DBF4, DBF4B, DIRAS3, ECT2, EFNA1, EREG, EZH2, FAM20A, FBXO5, FGF10, FGF13, FZD10, GPRC5B, GPRC5C, GRM1, HERC5, IGF2, IL6R, IQGAP3, IRS2, KIF14, KIT, MAD2L1, MYOCD, NCAPG2, NEK2, NOD2, NO…
GO:0000281	mitotic cytokinesis	2.14953e-05	3.49177e-09	19	ANLN, BRCA2, CDT1, CENPA, CEP55, CIT, CKAP2, DCDC5, ECT2, ESPL1, INCENP, KIF20A, KIF20B, KIF23, KIF4A, NUSAP1, PLK1, RACGAP1, STMN1
GO:0044839	cell cycle G2/M phase transition	3.57229e-05	5.80293e-09	34	AURKA, AURKB, BLM, BORA, BRCA1, C15orf42, CCNA2, CCNB1, CCNB2, CDC25A, CDC25C, CDC6, CDK1, CENPF, CIT, CLSPN, DBF4B, DTL, FBXO5, FOXM1, GTSE1, HMMR, KIF14, MELK, NEK2, NES, ORC1, PKMYT1, PLK1, PLK4, RECQL4, TPX2, TUBB2C, TUBG1
GO:0006336	DNA replication-independent nucleosome assembly	3.68032e-05	5.97843e-09	14	ASF1B, CASC5, CENPA, CENPH, CENPI, CENPK, CENPL, CENPM, CENPN, CENPO, CENPW, HJURP, MLF1IP, OIP5
GO:0045786	negative regulation of cell cycle	3.96634e-05	6.44304e-09	63	AURKA, AURKB, BARD1, BCL6, BLM, BMP2, BRCA1, BUB1, BUB1B, C11orf82, C13orf15, C15orf42, CAMK2N1, CCDC99, CCNB1, CCNF, CDC20, CDC25C, CDC45, CDC6, CDK1, CDKN1C, CDKN3, CDT1, CENPF, CLSPN, DTL, E2F1, E2F7, E2F8, EME1, ESPL1, EZH2, FBXO43, FBXO5, FGF10, FOXM1, FZD3, FZD9, GEN1, GPNMB, GTSE1, H2AFX, KIF20B, MAD2L1, MLXIPL, MYOCD, NDC80, NEK2, ORC1, PLK1, PRR11, PTTG1, RAD51, RRAGD, RRM2, SOX4, SUSD2,…
GO:0044430	cytoskeletal part	4.69196e-05	7.62178e-09	140	ACTG2, AIF1L, AMOT, ANLN, ASPM, AURKA, AURKB, BIRC5, BMF, BRCA1, BRCA2, BUB1B, C13orf15, C15orf23, C1orf135, C1orf88, C4orf47, CAPN6, CCDC99, CCIN, CCNB1, CCNB2, CCNF, CDC20, CDC45, CDC6, CDCA8, CDH2, CDK1, CDKL2, CENPE, CENPF, CEP128, CEP55, CKAP2, CKAP2L, DCDC5, DLGAP5, DNAH11, DTL, E2F1, ECT2, ESPL1, FAM83D, FBXO5, FGF13, FHDC1, FLG, FMN2, GAS2L3, GEM, GEN1, GSG2, GTSE1, H2AFX, HMMR, HYLS1, IN…
GO:0000794	condensed nuclear chromosome	4.7523e-05	7.71979e-09	22	AURKA, AURKB, BLM, BRCA1, BRCA2, BUB1, BUB1B, CCNB1, CENPA, CENPO, H2AFX, INCENP, NCAPD2, NCAPH, NDC80, NEK2, NUF2, PLK1, RAD51, STAG3, SUV39H1, TUBG1
GO:0043062	extracellular structure organization	4.88412e-05	7.93392e-09	50	A2M, ABCA1, ADAMTS14, AGT, AGTR1, APOB, APOC1, APOE, C13orf15, CD36, COL11A1, COL11A2, COL15A1, COL19A1, COL27A1, COL2A1, COL9A1, COL9A3, CRISPLD2, CTSK, CTSS, ECM2, ELN, FOXF1, GPM6B, HAS1, HAS2, HPN, ICAM1, ITGB2, ITGB8, JAM2, LAMA1, LAMC2, LIPG, LUM, MATN3, MFAP5, MMP1, MMP11, MMP13, MMP3, MMP8, PLA2G2A, POSTN, SERPINE1, SOX9, SPINT2, VIT, VWA1
GO:0034724	DNA replication-independent nucleosome organization	5.3234e-05	8.6475e-09	14	ASF1B, CASC5, CENPA, CENPH, CENPI, CENPK, CENPL, CENPM, CENPN, CENPO, CENPW, HJURP, MLF1IP, OIP5
GO:0006928	movement of cell or subcellular component	6.28596e-05	1.02111e-08	164	ABI3, AGT, AGTR1, AMOT, ANGPT1, ANLN, ANXA3, APOB, APOD, APOE, ARC, ASPM, ATP1A2, ATP8A1, BCL6, BMP2, BST2, C13orf15, C4orf49, C9orf100, CARD10, CCKAR, CCR1, CCRL1, CD40, CD74, CDH2, CDK1, CEACAM1, CENPE, CTSH, CXCL1, CYGB, CYP19A1, CYP7B1, DAPK2, DEFB1, DEPDC1B, DLG2, DLGAP5, DNAH11, DNER, DOCK10, DSC2, EFNA1, ENPP2, EPB41L4B, EPHA5, EPHB6, EREG, FAM83D, FBXO5, FGF10, FGF13, FGF7, FGF9, FMN2, FO…
GO:0051716	cellular response to stimulus	6.71608e-05	1.09098e-08	471	A2M, ABCA1, ABCB4, ADM, ADM2, ADRB2, AGR2, AGT, AGTR1, AKR1C3, ALDH1A2, ALDH3A1, AMOT, ANGPT1, ANKRD1, ANO1, ANXA3, APLN, APOB, APOD, APOE, ARC, ARHGAP11A, ARHGAP11B, ARHGAP28, ARHGEF26, ARHGEF3, ASNS, ASPM, ASPN, ATP1A2, ATP1A3, ATRNL1, AURKA, AURKB, BANK1, BARD1, BATF, BCL2A1, BCL6, BHLHE41, BIRC5, BLM, BLNK, BMF, BMP2, BRCA1, BRCA2, BST2, BTBD11, C10orf58, C11orf82, C12orf48, C13orf15, C15orf4…
GO:0001501	skeletal system development	7.26625e-05	1.18035e-08	59	ACP5, ALX4, ARSE, BMP2, C2orf82, CDKN1C, CHAD, CHI3L1, CHRDL2, CLEC3A, COL11A1, COL11A2, COL19A1, COL27A1, COL2A1, CTSK, DLX2, EXTL1, FAT4, FGF9, FGFR2, FRZB, GDF10, HAS2, HHIP, IGF2, INSIG1, ITGB8, JAG2, KIT, LECT1, LRRC17, LUM, MATN3, MDFI, MGP, MMP13, MYOC, NKX3-2, NOV, POC1A, POSTN, PTH1R, RARB, ROR2, RSPO2, SCIN, SFRP1, SOX4, SOX6, SOX9, STC1, TEK, TNFSF11, TYMS, VIT, VWA1, WNT2B, ZBTB16
GO:0140013	meiotic nuclear division	9.471e-05	1.5385e-08	29	ASPM, AURKA, BLM, BRCA2, BUB1, BUB1B, CDC20, CKS2, EME1, EREG, ESPL1, FANCA, FANCD2, FBXO43, FBXO5, FMN2, KIF18A, MND1, NCAPH, NUF2, PLK1, PTTG1, RAD51, SGOL1, SGOL2, STAG3, TOP2A, TRIP13, TTK
GO:0065009	regulation of molecular function	0.000121477	1.97331e-08	231	A2M, ADM, ADM2, ADRB2, AGT, AGTR1, AMOT, ANGPT1, ANGPTL4, ANXA3, APLN, APOC1, APOE, ARC, ARHGAP11A, ARHGAP11B, ARHGAP28, ATP1A2, AURKA, AURKB, BCL6, BIRC5, BLM, BMP2, BST2, C13orf15, C1orf88, C3, CAMK2N1, CARD10, CASC5, CCNA2, CCNB1, CCNB2, CCND2, CCNF, CD36, CD40, CD74, CDC20, CDC25A, CDC25C, CDC42EP2, CDC6, CDCA5, CDK1, CDKN1C, CDKN3, CDT1, CEACAM1, CENPE, CHI3L1, CKS2, CLIC2, CLSPN, CMTM5, CMT…
GO:0031145	anaphase-promoting complex-dependent catabolic process	0.00012239	1.98814e-08	13	AURKA, AURKB, BUB1B, C2orf40, CCNB1, CDC20, CDK1, FBXO5, MAD2L1, PLK1, PTTG1, UBE2C, UBE2S
GO:0071103	DNA conformation change	0.000127979	2.07893e-08	37	ASF1B, BLM, CASC5, CCNB1, CDC45, CDCA5, CDK1, CENPA, CENPH, CENPI, CENPK, CENPL, CENPM, CENPN, CENPO, CENPW, DDX12, GINS1, GINS2, GINS4, H2AFX, HELLS, HILS1, HJURP, MLF1IP, NCAPD2, NCAPG, NCAPG2, NCAPH, NUSAP1, OIP5, PIF1, RAD51, RAD54L, RECQL4, SOX9, TOP2A
GO:0007155	cell adhesion	0.000138584	2.25121e-08	119	ADAM22, AGR2, ALOX12, AMIGO2, ANGPT1, ANXA3, APOD, ARVCF, BCL6, BLM, BMP2, C13orf15, C2CD4A, C2CD4B, CADM1, CCR1, CD1D, CD36, CD74, CDH19, CDH2, CDH23, CDHR3, CEACAM1, CLDN23, CNTNAP3, COL15A1, COL19A1, DACT2, DLG2, DSC2, DSC3, ECM2, EFNA1, EPB41L4B, FAT3, FAT4, FOXF1, GPM6B, GPNMB, HAS1, HAS2, ICAM1, IGF2, IGFBP2, IGSF9, IL20RB, IL6R, ITGB2, ITGB8, ITPKB, JAG2, JAM2, KIF14, KIRREL3, KIT, LAMA1, …
GO:0040012	regulation of locomotion	0.000146294	2.37645e-08	89	ABI3, AGT, AMOT, ANGPT1, ANXA3, APOD, APOE, ATP8A1, BMP2, BST2, C13orf15, C9orf100, CARD10, CCR1, CD40, CD74, CEACAM1, CTSH, CYGB, CYP19A1, DAPK2, DEFB1, DOCK10, EFNA1, ENPP2, EPB41L4B, EREG, FBXO5, FGF10, FGF7, FGF9, FOXF1, GPNMB, GTSE1, HAS1, HAS2, HTR1D, ICAM1, IFITM1, IGSF10, IL6R, IRS2, KIF14, KIF20B, KIT, KRT16, LAMA1, LAMC2, LBP, MEOX2, MGAT3, MMP3, MTUS1, MYOC, MYOCD, NKD1, NOV, NOX4, NRG…
GO:0050794	regulation of cellular process	0.000146736	2.38362e-08	644	A2M, ABCA1, ABCB4, ABI3, ACADL, ACP5, ADAM22, ADAMTS16, ADM, ADM2, ADRB2, AGR2, AGT, AGTR1, AKR1C3, ALDH1A2, ALOX12, ALX4, AMIGO2, AMOT, ANGPT1, ANGPTL4, ANKRD1, ANLN, ANO1, ANXA3, APLN, APOB, APOBEC3B, APOC1, APOD, APOE, ARC, ARHGAP11A, ARHGAP11B, ARHGAP28, ARHGEF26, ARHGEF3, ASNS, ASPM, ASPN, ATP1A2, ATP8A1, ATRNL1, AURKA, AURKB, BACH2, BANK1, BARD1, BATF, BCL2A1, BCL6, BEND5, BHLHE41, BIRC5, B…
GO:0050789	regulation of biological process	0.000149279	2.42494e-08	679	A2M, ABCA1, ABCB4, ABI3, ACADL, ACP5, ACTG2, ADAM22, ADAMTS16, ADM, ADM2, ADRB2, AGR2, AGT, AGTR1, AKR1C3, ALDH1A2, ALOX12, ALX4, AMIGO2, AMOT, ANGPT1, ANGPTL4, ANKRD1, ANLN, ANO1, ANXA3, APLN, APOB, APOBEC3B, APOC1, APOD, APOE, ARC, ARHGAP11A, ARHGAP11B, ARHGAP28, ARHGEF26, ARHGEF3, ASNS, ASPM, ASPN, ATP1A2, ATP1A3, ATP8A1, ATRNL1, AURKA, AURKB, BACH2, BANK1, BARD1, BATF, BCL2A1, BCL6, BEND5, BH…
GO:0007080	mitotic metaphase plate congression	0.000150092	2.43814e-08	14	CCDC99, CCNB1, CDCA5, CDCA8, CDT1, CENPE, KIF14, KIF18A, KIF22, KIF2C, KIFC1, NDC80, NUF2, PSRC1
GO:0048518	positive regulation of biological process	0.00016539	2.68665e-08	390	A2M, ABCA1, ABCB4, ACADL, ACTG2, ADM, ADM2, ADRB2, AGR2, AGT, AGTR1, AKR1C3, ALDH1A2, ALX4, AMIGO2, AMOT, ANGPT1, ANGPTL4, ANKRD1, ANLN, ANO1, ANXA3, APLN, APOB, APOC1, APOE, ARC, ARHGEF26, ARHGEF3, ASNS, ASPM, ATP8A1, AURKA, AURKB, BANK1, BARD1, BATF, BCL6, BIRC5, BLM, BLNK, BMF, BMP2, BRCA1, BRCA2, BST2, C13orf15, C1orf88, C2, C2CD4A, C2CD4B, C3, C4BPA, C4orf49, C9orf100, C9orf140, CADM1, CAMK2…
GO:0061640	cytoskeleton-dependent cytokinesis	0.000170266	2.76585e-08	21	ANLN, AURKB, BRCA2, CDT1, CENPA, CEP55, CIT, CKAP2, DCDC5, ECT2, ESPL1, FMN2, INCENP, KIF20A, KIF20B, KIF23, KIF4A, NUSAP1, PLK1, RACGAP1, STMN1
GO:0051383	kinetochore organization	0.000170807	2.77464e-08	10	CDT1, CENPA, CENPE, CENPF, CENPH, CENPK, CENPN, CENPW, NDC80, NUF2
GO:2000026	regulation of multicellular organismal development	0.000172894	2.80855e-08	153	ADM, ADM2, ADRB2, AGT, AGTR1, AMIGO2, AMOT, ANGPTL4, ANKRD1, ANXA3, APOE, ARC, ASPM, ASPN, BCL6, BHLHE41, BMP2, BRCA1, BRCA2, C10orf58, C13orf15, C3, C9orf140, CARD10, CCNB1, CCR1, CD40, CD74, CDC20, CDH2, CDK1, CDKN1C, CEACAM1, CENPF, CHAD, CHI3L1, CPNE5, CRABP2, CTSH, CTSK, DIO3, DLX2, E2F1, E2F2, ECT2, EFNA1, ENPP1, ENPP2, ESR1, EZH2, FANCA, FANCD2, FAT4, FBXO5, FGF10, FGF13, FGF7, FGF9, FGFR2…
GO:0000910	cytokinesis	0.000188624	3.06407e-08	28	ANLN, AURKA, AURKB, BRCA2, CDC6, CDT1, CENPA, CEP55, CIT, CKAP2, DCDC5, E2F7, E2F8, ECT2, ESPL1, FMN2, INCENP, KIF14, KIF20A, KIF20B, KIF23, KIF4A, NUSAP1, PLK1, PRC1, RACGAP1, SSTR5, STMN1
GO:0022610	biological adhesion	0.000191125	3.10469e-08	119	ADAM22, AGR2, ALOX12, AMIGO2, ANGPT1, ANXA3, APOD, ARVCF, BCL6, BLM, BMP2, C13orf15, C2CD4A, C2CD4B, CADM1, CCR1, CD1D, CD36, CD74, CDH19, CDH2, CDH23, CDHR3, CEACAM1, CLDN23, CNTNAP3, COL15A1, COL19A1, DACT2, DLG2, DSC2, DSC3, ECM2, EFNA1, EPB41L4B, FAT3, FAT4, FOXF1, GPM6B, GPNMB, HAS1, HAS2, ICAM1, IGF2, IGFBP2, IGSF9, IL20RB, IL6R, ITGB2, ITGB8, ITPKB, JAG2, JAM2, KIF14, KIRREL3, KIT, LAMA1, …
GO:0035239	tube morphogenesis	0.000231285	3.75706e-08	79	ADAMTS16, ADM, ADM2, AGR2, AGT, AGTR1, AMOT, ANGPT1, ANGPTL4, ANXA3, APLN, APOB, APOD, APOE, BMP2, BRCA1, C13orf15, C3, CARD10, CD40, CDH2, CEACAM1, CHI3L1, COL15A1, CTSH, E2F2, E2F7, E2F8, EFNA1, ENPP2, EREG, ESM1, ESR1, FAT4, FGF10, FGF9, FGFR2, FOXF1, FZD3, GPNMB, HAS2, HEY2, HHIP, ISM1, ITGB2, ITGB8, KIF20B, LAMA1, LECT1, MEOX2, MICAL2, MTSS1, MYOCD, NOV, NTRK2, PGF, PGR, PODXL, PPARG, RSPO2,…
GO:0061448	connective tissue development	0.000236059	3.83462e-08	37	BMP2, C2orf82, CHI3L1, CHRDL2, COL11A1, COL11A2, COL27A1, COL2A1, CTSK, DLX2, FGF9, FRZB, ITGB8, LECT1, LUM, MATN3, MGP, MMP13, NKX3-2, NOV, PDGFD, POC1A, PPARGC1A, PTH1R, RARB, ROR2, RORC, RSPO2, SCIN, SOX6, SOX9, STC1, TYMS, VIT, VWA1, WNT2B, ZBTB16
GO:0060429	epithelium development	0.000244407	3.97022e-08	107	ADAMTS16, ADM, AGR2, AGT, AKR1C3, ALDH1A2, ALX4, ARHGEF26, BHLHE41, BMP2, BRCA2, C9orf140, CA9, CDH2, CDK1, CDKN1C, CEACAM1, CES1, COL2A1, CTSH, CTSK, CYP7B1, DACT2, DSC2, DSC3, E2F7, E2F8, EREG, ESR1, EXPH5, EZH2, FAT4, FGF10, FGF7, FGFR2, FLG, FOXF1, FRZB, FZD3, GAL, GRHL1, HEY2, HHIP, ICAM1, IQGAP3, JAG2, KIF20B, KLF15, KRT14, KRT16, KRT17, KRT19, KRT34, KRT4, KRT7, KRT75, KRT81, KRT9, LAMA1, …
GO:0040007	growth	0.000245353	3.98559e-08	90	ADM, ADRB2, AGR2, AGT, AGTR1, APOD, APOE, ASPM, AURKA, BCL6, BRCA2, BST2, CCNB1, CCNB2, CD36, CDK1, CDKN1C, CEACAM1, COL27A1, CPNE5, CRABP2, CYP19A1, DIO3, ENPP1, EREG, ESM1, ESR1, ETNK2, EZH2, FGF10, FGF13, FGF7, FGF9, FGFR2, FRZB, FZD9, GAL, GAP43, GINS1, GINS4, HEY2, HPN, HTRA4, IGF2, IGFBP2, IL17RB, KIF14, KIF26A, LBP, MATN3, MMP13, MYOCD, NCAPG2, NKD1, NLGN4X, NOV, NRK, ODZ4, PLAC8, POC1A, P…
GO:0050896	response to stimulus	0.000283268	4.60149e-08	556	A2M, ABCA1, ABCA13, ABCB4, ABCC6, ACP5, ADM, ADM2, ADRB2, AGR2, AGT, AGTR1, AKR1C3, ALDH1A2, ALDH3A1, ALOX12, AMOT, AMPD3, ANGPT1, ANGPTL4, ANGPTL7, ANKRD1, ANO1, ANXA3, APLN, APOB, APOBEC3B, APOD, APOE, ARC, ARHGAP11A, ARHGAP11B, ARHGAP28, ARHGEF26, ARHGEF3, ASNS, ASPM, ASPN, ATP1A2, ATP1A3, ATP8A1, ATP8B4, ATRNL1, AURKA, AURKB, BANK1, BARD1, BATF, BCL2A1, BCL6, BHLHE41, BIRC5, BLM, BLNK, BMF, B…
GO:0071459	protein localization to chromosome, centromeric region	0.000298602	4.85059e-08	10	AURKB, BUB1B, CASC5, CCDC99, CDK1, CDT1, CENPA, GSG2, NDC80, TTK
GO:0050793	regulation of developmental process	0.000348751	5.66522e-08	185	ABCA1, ADM, ADM2, ADRB2, AGR2, AGT, AGTR1, AMIGO2, AMOT, ANGPTL4, ANKRD1, ANXA3, APOB, APOE, ARC, ASPM, ASPN, AURKA, BCL6, BHLHE41, BMP2, BRCA1, BRCA2, C10orf58, C13orf15, C3, C9orf140, CARD10, CCNB1, CCR1, CD36, CD40, CD74, CDC20, CDC42EP2, CDH2, CDK1, CDKN1C, CEACAM1, CENPF, CHAD, CHI3L1, CMTM5, CPNE5, CRABP2, CTSH, CTSK, DIO3, DLX2, E2F1, E2F2, ECT2, EFNA1, ENPP1, ENPP2, EREG, ESR1, EZH2, FANC…
GO:0051781	positive regulation of cell division	0.000388825	6.31619e-08	19	AURKB, CDC6, CIT, ECT2, EREG, FGF5, FGF7, FGF9, FGFR2, IGF2, KIF14, KIF20B, KIF23, MDK, PDGFD, PGF, RACGAP1, SSTR5, TGFA
GO:0051233	spindle midzone	0.000407738	6.62342e-08	12	AURKA, AURKB, CDC6, CDCA8, CENPE, GEM, KIF14, KIF18A, KIF18B, KIF20B, PLK1, RACGAP1
GO:0005615	extracellular space	0.000409901	6.65856e-08	235	A2M, ABCB4, ACTG2, ADM, AGR2, AGT, AIF1L, AKR1C3, ALDH3A1, ALOX12, ANGPT1, ANGPTL4, ANO1, ANXA3, AOX1, APLN, APOB, APOC1, APOD, APOE, ARSE, ATP8A1, BMP2, BPI, BST2, C16orf89, C2, C2orf40, C3, C4BPA, CD14, CD36, CD40, CD74, CD79B, CD82, CDK1, CEACAM1, CES1, CFH, CFI, CHAD, CHI3L1, CHI3L2, CHRDL2, CILP, CILP2, CLEC18A, CLEC18B, CLEC3A, CLIC6, CMTM5, CMTM8, COL11A1, COL11A2, COL15A1, COL19A1, COL27A…
GO:0009887	animal organ morphogenesis	0.000432991	7.03364e-08	90	ACP5, ACTG2, ADAMTS16, ADM, AGT, ALDH1A2, ALX4, ANKRD1, ASPN, BHLHE41, BMP2, C9orf140, CDH2, CEACAM1, CHAD, COL11A1, COL27A1, COL2A1, COL9A1, CTSH, CYP7B1, DIO3, DLX2, DNAH11, EFNA1, ELN, EREG, ESR1, ETV7, FAM20A, FANCD2, FAT4, FGF10, FGF7, FGF9, FGFR2, FOXF1, FOXO1, FRZB, FZD3, GCNT3, HAS2, HEY2, HHIP, HPN, IGF2, INSIG1, JAG2, LAMA1, MAFB, MATN3, MDFI, MGP, MICAL2, MMP13, NKD1, NKX3-2, NRG1, NTN…
GO:0016477	cell migration	0.000457319	7.42883e-08	121	ABI3, AGT, AGTR1, AMOT, ANGPT1, ANLN, ANXA3, APOB, APOD, APOE, ARC, ASPM, ATP8A1, BMP2, BST2, C13orf15, C9orf100, CARD10, CCKAR, CCR1, CCRL1, CD40, CD74, CDH2, CDK1, CEACAM1, CTSH, CXCL1, CYGB, CYP19A1, CYP7B1, DAPK2, DEPDC1B, DNER, DOCK10, EFNA1, ENPP2, EPB41L4B, FAM83D, FBXO5, FGF10, FGF13, FGF7, FGF9, FOXF1, FZD3, GPNMB, GRB14, GTSE1, HAS1, HAS2, ICAM1, IFITM1, IGJ, IGSF10, IL6R, IRS2, ITGB2, …
GO:0044843	cell cycle G1/S phase transition	0.000462952	7.52034e-08	35	AURKA, C13orf15, CCNA2, CCNB1, CCND2, CDC25A, CDC25C, CDC45, CDC6, CDK1, CDKN3, CDT1, DBF4, E2F1, E2F7, E2F8, EIF4EBP1, EZH2, FAM83D, FBXO5, FGF10, GPNMB, GTSE1, IQGAP3, KIF14, MCM10, MCM5, MCM8, ORC1, ORC6, POLE2, RRM2, SOX4, SUSD2, TYMS
GO:0045859	regulation of protein kinase activity	0.000516484	8.38993e-08	75	ADRB2, AGT, ANGPT1, APOE, BLM, BMP2, C13orf15, CAMK2N1, CARD10, CCNA2, CCNB1, CCNB2, CCND2, CCNF, CD40, CD74, CDC25A, CDC25C, CDC6, CDK1, CDKN1C, CDKN3, CEACAM1, CENPE, CHI3L1, CKS2, CLSPN, DBF4, DBF4B, DIRAS3, ECT2, EFNA1, EREG, EZH2, FAM20A, FGF10, FGF13, FZD10, GPRC5B, GPRC5C, GRM1, HERC5, IGF2, IL6R, IQGAP3, KIF14, KIT, MYOCD, NCAPG2, NOD2, NOX4, NRG1, NRK, NTF3, NTRK2, ODZ1, PDGFD, PKMYT1, P…
GO:0048514	blood vessel morphogenesis	0.000520793	8.45993e-08	61	ADM, ADM2, AGT, AGTR1, AMOT, ANGPT1, ANGPTL4, ANXA3, APLN, APOB, APOD, APOE, BRCA1, C13orf15, C3, CARD10, CD40, CDH2, CEACAM1, CHI3L1, COL15A1, CTSH, E2F2, E2F7, E2F8, EFNA1, ENPP2, EREG, ESM1, FGF10, FGF9, FGFR2, FOXF1, GPNMB, HAS2, HEY2, ISM1, ITGB2, ITGB8, LAMA1, LECT1, MEOX2, MYOCD, NOV, NTRK2, PGF, PPARG, RSPO3, S100A1, S1PR1, SEMA3E, SERPINE1, SFRP1, SLIT2, SOX4, STRA6, TEK, THSD7A, TSPAN12…
GO:0097367	carbohydrate derivative binding	0.000526793	8.55739e-08	171	ABCA1, ABCA10, ABCA13, ABCA6, ABCA9, ABCB4, ABCC6, ACADL, ACBD7, ACSS1, ACTG2, ALPK2, ALPK3, APOB, APOE, ASNS, ATP1A2, ATP1A3, ATP8A1, ATP8B3, ATP8B4, AURKA, AURKB, BLM, BPI, BUB1, BUB1B, CD14, CDC6, CDK1, CDK18, CDKL2, CENPE, CFH, CHI3L1, CHI3L2, CIT, CNGA3, COL11A1, COL2A1, CRISPLD2, CTSK, CTSS, DAPK2, DDX12, DGKI, DIRAS3, DNAH11, ECM2, ENPP1, ENTPD3, EPHA5, EPHB6, EPYC, ERCC6L, ETNK2, FGF10, F…
GO:0065007	biological regulation	0.000578783	9.40193e-08	710	A2M, ABCA1, ABCB4, ABI3, ACADL, ACP5, ACTG2, ADAM22, ADAMTS16, ADM, ADM2, ADRB2, AGR2, AGT, AGTR1, AKR1C3, ALDH1A2, ALOX12, ALX4, AMIGO2, AMOT, AMPD3, ANGPT1, ANGPTL4, ANKRD1, ANLN, ANO1, ANXA3, APLN, APOB, APOBEC3B, APOC1, APOD, APOE, ARC, ARHGAP11A, ARHGAP11B, ARHGAP28, ARHGEF26, ARHGEF3, ASNS, ASPM, ASPN, ATP1A2, ATP1A3, ATP8A1, ATP8B3, ATP8B4, ATRNL1, AURKA, AURKB, BACH2, BANK1, BARD1, BATF, …
GO:0051347	positive regulation of transferase activity	0.000587699	9.54676e-08	65	ADRB2, AGT, ANGPT1, AURKB, BMP2, C13orf15, C1orf88, CARD10, CCNB1, CCND2, CD40, CD74, CDC20, CDC6, CDK1, CENPE, CHI3L1, CKS2, CLSPN, DBF4, DBF4B, ECT2, EFNA1, EREG, EZH2, FAM20A, FGF10, FGF13, FZD10, GPRC5B, GPRC5C, GRM1, IGF2, IL6R, IQGAP3, KIF14, KIT, NCAPG2, NEK2, NOD2, NOX4, NRG1, NRK, NTF3, NTRK2, ODZ1, PARM1, PDGFD, PLK1, PRKCQ, PRLR, PSRC1, RFC3, ROR2, SAA1, SHC2, SNCA, TEK, TGFA, TNFSF11,…
GO:0005871	kinesin complex	0.000630644	1.02444e-07	15	CENPE, KIF11, KIF14, KIF15, KIF18A, KIF18B, KIF20A, KIF20B, KIF22, KIF23, KIF24, KIF26A, KIF2C, KIF4A, KIFC1
GO:0043549	regulation of kinase activity	0.000641396	1.0419e-07	80	ADRB2, AGT, ANGPT1, APOE, BLM, BMP2, C13orf15, C1orf88, CAMK2N1, CARD10, CCNA2, CCNB1, CCNB2, CCND2, CCNF, CD40, CD74, CDC25A, CDC25C, CDC6, CDK1, CDKN1C, CDKN3, CEACAM1, CENPE, CHI3L1, CKS2, CLSPN, DBF4, DBF4B, DIRAS3, ECT2, EFNA1, EREG, EZH2, FAM20A, FGF10, FGF13, FZD10, GPRC5B, GPRC5C, GRM1, HERC5, IGF2, IL6R, IQGAP3, IRS2, KIF14, KIT, MYOCD, NCAPG2, NOD2, NOX4, NRG1, NRK, NTF3, NTRK2, ODZ1, P…
GO:1901681	sulfur compound binding	0.000647756	1.05224e-07	34	ACADL, ACBD7, APOB, APOE, CFH, COL11A1, CRISPLD2, ECM2, ENPP1, FGF10, FGF7, FGF9, FGFR2, GPNMB, GREM2, LAMC2, LIPG, MDK, NOV, ODZ1, PGF, PNPLA3, POSTN, RSPO2, RSPO3, SAA1, SELL, SELP, SERPINA5, SFRP1, SLIT2, SOD3, WISP1, WISP2
GO:0008017	microtubule binding	0.000647756	1.05224e-07	34	BIRC5, CAPN6, CENPE, DCDC5, FAM83D, FGF13, FHDC1, GAS2L3, KIF11, KIF14, KIF15, KIF18A, KIF18B, KIF20A, KIF20B, KIF22, KIF23, KIF24, KIF26A, KIF2C, KIF4A, KIFC1, MAP1LC3C, MTUS1, MX1, NUSAP1, PLK1, PRC1, PSRC1, RACGAP1, REEP4, SKA1, SNCA, SPAG5
GO:0048583	regulation of response to stimulus	0.000658656	1.06994e-07	286	A2M, ABCA1, ACP5, ADM, ADM2, ADRB2, AGR2, AGT, AGTR1, AKR1C3, ALOX12, AMOT, ANGPT1, ANKRD1, ANO1, ANXA3, APLN, APOB, APOD, APOE, ARC, ARHGAP11A, ARHGAP11B, ARHGAP28, ARHGEF26, ARHGEF3, ASPM, ASPN, ATP1A2, AURKA, AURKB, BANK1, BCL2A1, BCL6, BLM, BLNK, BMF, BMP2, BRCA1, BST2, C11orf82, C12orf48, C13orf15, C1orf135, C2, C2CD4A, C2CD4B, C3, C4BPA, C9orf100, CADM1, CAMK2N1, CARD10, CCR1, CD14, CD1D, C…
GO:0005856	cytoskeleton	0.000758954	1.23287e-07	167	ABCB4, ACTG2, AIF1L, AMOT, ANLN, ARC, ASPM, AURKA, AURKB, BIRC5, BMF, BRCA1, BRCA2, BUB1B, C13orf15, C15orf23, C1orf135, C1orf88, C4orf47, CAPN6, CCDC99, CCIN, CCNB1, CCNB2, CCNF, CDC20, CDC42EP2, CDC45, CDC6, CDCA8, CDH2, CDK1, CDKL2, CENPE, CENPF, CEP128, CEP55, CKAP2, CKAP2L, CNN1, CTTNBP2, DCDC5, DLGAP5, DNAH11, DOCK2, DTL, E2F1, ECT2, EPB41L4A, EPB41L4B, ESPL1, FAM83D, FBXO5, FGF13, FHDC1, F…
GO:0099513	polymeric cytoskeletal fiber	0.000835651	1.35746e-07	72	AIF1L, AMOT, ASPM, AURKA, AURKB, BIRC5, C15orf23, CAPN6, CDK1, CENPE, CKAP2, DCDC5, DNAH11, FGF13, FHDC1, FLG, GAS2L3, GTSE1, INCENP, KIF11, KIF14, KIF15, KIF18A, KIF18B, KIF20A, KIF20B, KIF22, KIF23, KIF24, KIF26A, KIF2C, KIF4A, KIFC1, KRT14, KRT16, KRT17, KRT19, KRT34, KRT4, KRT7, KRT75, KRT81, KRT9, LMNB1, LMNB2, MAP1LC3C, MTUS1, NCKAP5, NEK2, NES, NUSAP1, PKP1, PLK1, PRC1, PSRC1, RACGAP1, REE…
GO:1901989	positive regulation of cell cycle phase transition	0.000839936	1.36442e-07	19	CCNB1, CCND2, CDC25A, CDC25C, CDC45, CDC6, CDCA5, CDK1, CDT1, DBF4B, DLGAP5, DTL, ESPL1, EZH2, FAM83D, FBXO5, FGF10, RECQL4, UBE2C
GO:1904029	regulation of cyclin-dependent protein kinase activity	0.000853841	1.38701e-07	20	BLM, C13orf15, CAMK2N1, CCNA2, CCNB1, CCNB2, CCND2, CCNF, CDC25A, CDC25C, CDC6, CDKN1C, CDKN3, CKS2, DIRAS3, HERC5, MYOCD, PKMYT1, PLK1, PSRC1
GO:0048608	reproductive structure development	0.000887933	1.44239e-07	49	ADM, AKR1C3, ASPM, BRCA2, CCNF, CDKN1C, COL9A3, CYP19A1, CYP7B1, DMRTA1, E2F7, E2F8, EREG, ESR1, ETNK2, FANCA, FGF10, FGF9, FGFR2, FOSL1, HEY2, ICAM1, IGF2, ITGB8, KIF18A, KIT, KRT19, MAMLD1, MDFI, MYOCD, NRK, PCYT1B, PGR, PLK4, PPARG, RHOBTB3, ROR2, RSPO3, SERPINA5, SFRP1, SLIT2, SLIT3, SOX9, SPINT2, STC1, STRA6, TNFSF10, VASH2, WNT2B
GO:0006468	protein phosphorylation	0.000987954	1.60486e-07	148	ADM2, ADRB2, AGT, ALPK2, ALPK3, ANGPT1, APOE, AURKA, AURKB, BANK1, BIRC5, BLM, BMP2, BUB1, BUB1B, C13orf15, C3, CAMK2N1, CARD10, CCNA2, CCNB1, CCNB2, CCND2, CCNF, CCR1, CD36, CD40, CD74, CDC25A, CDC25C, CDC6, CDH2, CDK1, CDK18, CDKL2, CDKN1C, CDKN3, CEACAM1, CENPE, CHI3L1, CIT, CKS2, CLSPN, CTSH, DAPK2, DBF4, DBF4B, DIRAS3, DLG2, DUSP15, ECT2, EFNA1, ENPP1, ENPP2, EPHA5, EPHB6, EREG, EZH2, FAM20A…
GO:0048589	developmental growth	0.00102978	1.6728e-07	64	ADM, ADRB2, AGR2, AGT, APOD, APOE, ASPM, AURKA, BRCA2, CCNB1, CDK1, CDKN1C, COL27A1, CPNE5, CRABP2, CYP19A1, DIO3, EREG, ESR1, ETNK2, EZH2, FGF10, FGF13, FGF7, FGF9, FGFR2, FZD9, GAL, GAP43, GINS1, GINS4, HEY2, IGF2, MATN3, MMP13, NCAPG2, NKD1, NLGN4X, NOV, NRK, ODZ4, PLAC8, POC1A, POSTN, RARB, RGS4, RSPO2, S1PR1, SEMA3D, SEMA3E, SEMA4G, SEMA5B, SEMA6B, SFRP1, SLIT2, SLIT3, SOX9, STC1, STIL, STRA…
GO:1901992	positive regulation of mitotic cell cycle phase transition	0.00104481	1.69722e-07	17	CCNB1, CCND2, CDC25A, CDC25C, CDC45, CDC6, CDCA5, CDK1, CDT1, DBF4B, DLGAP5, DTL, ESPL1, FBXO5, FGF10, RECQL4, UBE2C
GO:0050790	regulation of catalytic activity	0.00106705	1.73334e-07	172	A2M, ADRB2, AGT, AGTR1, AMOT, ANGPT1, ANGPTL4, ANXA3, APOC1, APOE, ARHGAP11A, ARHGAP11B, ARHGAP28, AURKB, BCL6, BIRC5, BLM, BMP2, BST2, C13orf15, C1orf88, C3, CAMK2N1, CARD10, CASC5, CCNA2, CCNB1, CCNB2, CCND2, CCNF, CD40, CD74, CDC20, CDC25A, CDC25C, CDC42EP2, CDC6, CDK1, CDKN1C, CDKN3, CEACAM1, CENPE, CHI3L1, CKS2, CLSPN, CPAMD8, CTSH, CXCL1, CYGB, DBF4, DBF4B, DEPDC1, DEPDC1B, DGKI, DIRAS3, DL…
GO:0061458	reproductive system development	0.00110074	1.78808e-07	49	ADM, AKR1C3, ASPM, BRCA2, CCNF, CDKN1C, COL9A3, CYP19A1, CYP7B1, DMRTA1, E2F7, E2F8, EREG, ESR1, ETNK2, FANCA, FGF10, FGF9, FGFR2, FOSL1, HEY2, ICAM1, IGF2, ITGB8, KIF18A, KIT, KRT19, MAMLD1, MDFI, MYOCD, NRK, PCYT1B, PGR, PLK4, PPARG, RHOBTB3, ROR2, RSPO3, SERPINA5, SFRP1, SLIT2, SLIT3, SOX9, SPINT2, STC1, STRA6, TNFSF10, VASH2, WNT2B
GO:0033043	regulation of organelle organization	0.00111339	1.80863e-07	107	ADAMTS16, ADRB2, ANLN, ARHGAP28, AURKA, AURKB, BCL6, BMF, BORA, BRCA1, BST2, BUB1, BUB1B, C13orf15, C4orf49, CAPN6, CCDC99, CCNA2, CCNB1, CCNB2, CCND2, CCNF, CDC20, CDC25C, CDC42EP2, CDC45, CDC6, CDCA5, CDH2, CDKN1C, CDT1, CENPE, CENPF, CIT, CKAP2, DLGAP5, E2F1, ECT2, EPHA5, EREG, ESPL1, FBXO43, FBXO5, FGF13, FRMD7, FZD10, FZD9, GAP43, GEN1, GPM6B, GRIK5, HILS1, ICAM1, IGF2, INSIG1, KIF11, KIF18A…
GO:0008284	positive regulation of cell proliferation	0.00111352	1.80884e-07	84	ADM, AGT, AGTR1, AKR1C3, ALDH1A2, APLN, ASPM, BCL6, BIRC5, BLM, BMP2, C9orf140, CCNA2, CCNB1, CCNB2, CCND2, CCNF, CD1D, CD40, CD74, CDC20, CDC6, CDK1, CTSH, CYP7B1, DBF4B, E2F1, EREG, ESM1, ESR1, EZH2, FBXO5, FGF10, FGF5, FGF7, FGF9, FGFR2, FOSL1, FOXF1, FOXM1, FZD3, FZD9, HAS2, HEY2, HPN, IGF2, IGFBP2, IL6R, IQGAP3, IRS2, KIAA1524, KIF14, KIF20B, KIT, LAMC2, MLXIPL, MYOCD, NES, NOD2, NRG1, NTF3,…
GO:0010646	regulation of cell communication	0.00111443	1.81031e-07	243	A2M, ABCA1, ADM, ADM2, ADRB2, AGR2, AGT, AGTR1, AKR1C3, AMOT, ANGPT1, ANKRD1, ANO1, ANXA3, APLN, APOD, APOE, ARC, ARHGAP11A, ARHGAP11B, ARHGAP28, ARHGEF26, ARHGEF3, ASPM, ASPN, ATP1A2, AURKA, AURKB, BANK1, BCL2A1, BCL6, BLNK, BMF, BMP2, BRCA1, BST2, C11orf82, C3, C9orf100, CAMK2N1, CARD10, CCKAR, CCR1, CD14, CD36, CD40, CD74, CDC20, CDC42EP2, CDH2, CDK1, CDKN1C, CEACAM1, CEP55, CHAC1, CHI3L1, CID…
GO:0035556	intracellular signal transduction	0.00119298	1.93791e-07	202	A2M, ABCA1, ADM, ADM2, ADRB2, AGT, AGTR1, AKR1C3, AMOT, ANGPT1, ANKRD1, APOE, ARHGAP11A, ARHGAP11B, ARHGAP28, ARHGEF26, ARHGEF3, ATP1A2, AURKA, AURKB, BANK1, BATF, BCL2A1, BCL6, BLNK, BMF, BMP2, BRCA1, BRCA2, BST2, C11orf82, C13orf15, C7orf51, C9orf100, CAMK2N1, CARD10, CCNA2, CCNB1, CCR1, CCRL1, CD14, CD36, CD40, CD74, CDC25C, CDC42EP2, CDH2, CDK1, CEACAM1, CEP55, CHAC1, CHI3L1, CIT, CLIC2, CTSH…
GO:0099512	supramolecular fiber	0.0012363	2.00829e-07	87	AIF1L, AMOT, ANKRD1, ASPM, AURKA, AURKB, BIRC5, C15orf23, CAPN6, CDK1, CENPE, CKAP2, CMYA5, COL11A1, COL11A2, COL27A1, COL2A1, DCDC5, DNAH11, ELN, FBXO32, FGF13, FHDC1, FLG, GAS2L3, GTSE1, INCENP, KIF11, KIF14, KIF15, KIF18A, KIF18B, KIF20A, KIF20B, KIF22, KIF23, KIF24, KIF26A, KIF2C, KIF4A, KIFC1, KRT14, KRT16, KRT17, KRT19, KRT34, KRT4, KRT7, KRT75, KRT81, KRT9, LMNB1, LMNB2, LUM, MAP1LC3C, MFA…
GO:0010389	regulation of G2/M transition of mitotic cell cycle	0.00129899	2.11012e-07	25	AURKA, AURKB, BLM, BRCA1, C15orf42, CCNB1, CDC25A, CDC25C, CDC6, CDK1, CENPF, CLSPN, DBF4B, DTL, FBXO5, HMMR, KIF14, NEK2, ORC1, PLK1, PLK4, RECQL4, TPX2, TUBB2C, TUBG1
GO:0000780	condensed nuclear chromosome, centromeric region	0.00130888	2.12618e-07	10	AURKA, AURKB, BUB1, BUB1B, CCNB1, CENPA, CENPO, NDC80, NUF2, PLK1
GO:0000778	condensed nuclear chromosome kinetochore	0.00143873	2.33711e-07	8	BUB1, BUB1B, CCNB1, CENPA, CENPO, NDC80, NUF2, PLK1
GO:0062023	collagen-containing extracellular matrix	0.0015104	2.45355e-07	44	A2M, APOE, ASPN, C2orf82, CDH2, CILP, COL11A1, COL11A2, COL15A1, COL27A1, COL2A1, CTSS, ECM2, ELN, F13A1, FGF10, FGF9, FGFR2, FLG, GDF10, ICAM1, LAMA1, LAMC2, LUM, MDK, MFAP5, MGP, MMP8, MYOC, NOV, NTN4, OGN, POSTN, PRG4, SERPINA3, SERPINA5, SERPINE1, SERPING1, SFRP1, SLPI, SOD3, SPON1, VIT, VWA1
GO:0030496	midbody	0.00151381	2.45908e-07	27	ANLN, ASPM, AURKA, AURKB, BIRC5, CDCA8, CDK1, CENPE, CENPF, CEP55, CIT, DCDC5, ECT2, GEM, INCENP, KIF14, KIF20A, KIF20B, KIF23, KIF4A, NEK2, PLK1, PRC1, PSRC1, RACGAP1, SHCBP1, SPAG5
GO:0040011	locomotion	0.0015472	2.51332e-07	143	ABI3, AGT, AGTR1, AMOT, ANGPT1, ANLN, ANXA3, APOB, APOD, APOE, ARC, ASPM, ATP1A2, ATP8A1, BMP2, BST2, C13orf15, C9orf100, CARD10, CCKAR, CCR1, CCRL1, CD40, CD74, CDH2, CDK1, CEACAM1, CMTM5, CMTM8, CTSH, CXCL1, CYGB, CYP19A1, CYP7B1, CYSLTR1, DAPK2, DEFB1, DEPDC1B, DNAH11, DNER, DOCK10, DOCK2, EFNA1, ENPP2, EPB41L4B, EPHA5, EPHB6, EREG, FAM83D, FBXO5, FGF10, FGF13, FGF7, FGF9, FOSL1, FOXF1, FZD3, …
GO:0099081	supramolecular polymer	0.00169466	2.75286e-07	87	AIF1L, AMOT, ANKRD1, ASPM, AURKA, AURKB, BIRC5, C15orf23, CAPN6, CDK1, CENPE, CKAP2, CMYA5, COL11A1, COL11A2, COL27A1, COL2A1, DCDC5, DNAH11, ELN, FBXO32, FGF13, FHDC1, FLG, GAS2L3, GTSE1, INCENP, KIF11, KIF14, KIF15, KIF18A, KIF18B, KIF20A, KIF20B, KIF22, KIF23, KIF24, KIF26A, KIF2C, KIF4A, KIFC1, KRT14, KRT16, KRT17, KRT19, KRT34, KRT4, KRT7, KRT75, KRT81, KRT9, LMNB1, LMNB2, LUM, MAP1LC3C, MFA…
GO:0071900	regulation of protein serine/threonine kinase activity	0.00174587	2.83605e-07	54	ADRB2, APOE, BLM, BMP2, C13orf15, CCNA2, CCNB1, CCNB2, CCND2, CCNF, CD40, CD74, CDC25A, CDC25C, CDC6, CDK1, CDKN1C, CDKN3, CKS2, DBF4, DBF4B, DIRAS3, EZH2, FAM20A, FGF10, FZD10, GRM1, HERC5, IGF2, IQGAP3, KIT, MYOCD, NOD2, NOX4, NRG1, NRK, NTF3, ODZ1, PDGFD, PKMYT1, PLK1, PSRC1, PTPN22, RGS4, ROR2, SAA1, SESN2, SFRP1, SHC2, SNCA, TGFA, TNFSF11, TNIK, UCHL1
GO:0030198	extracellular matrix organization	0.00174746	2.83863e-07	42	A2M, ADAMTS14, AGT, C13orf15, COL11A1, COL11A2, COL15A1, COL19A1, COL27A1, COL2A1, COL9A1, COL9A3, CRISPLD2, CTSK, CTSS, ECM2, ELN, FOXF1, GPM6B, HAS1, HAS2, HPN, ICAM1, ITGB2, ITGB8, JAM2, LAMA1, LAMC2, LUM, MATN3, MFAP5, MMP1, MMP11, MMP13, MMP3, MMP8, POSTN, SERPINE1, SOX9, SPINT2, VIT, VWA1
GO:0099080	supramolecular complex	0.00177201	2.87852e-07	87	AIF1L, AMOT, ANKRD1, ASPM, AURKA, AURKB, BIRC5, C15orf23, CAPN6, CDK1, CENPE, CKAP2, CMYA5, COL11A1, COL11A2, COL27A1, COL2A1, DCDC5, DNAH11, ELN, FBXO32, FGF13, FHDC1, FLG, GAS2L3, GTSE1, INCENP, KIF11, KIF14, KIF15, KIF18A, KIF18B, KIF20A, KIF20B, KIF22, KIF23, KIF24, KIF26A, KIF2C, KIF4A, KIFC1, KRT14, KRT16, KRT17, KRT19, KRT34, KRT4, KRT7, KRT75, KRT81, KRT9, LMNB1, LMNB2, LUM, MAP1LC3C, MFA…
GO:1901342	regulation of vasculature development	0.00185558	3.01426e-07	39	ADM, ADM2, AGT, AGTR1, AMOT, ANGPTL4, ANXA3, BRCA1, C13orf15, C3, CARD10, CD40, CEACAM1, CHI3L1, CTSH, E2F2, EFNA1, ENPP2, FGF9, GPNMB, HEY2, ISM1, ITGB2, ITGB8, KIT, LECT1, MEOX2, MYOCD, PDGFD, PGF, PPARG, S100A1, SEMA3E, SERPINE1, SFRP1, SOD2, TEK, TSPAN12, VASH2
GO:0000079	regulation of cyclin-dependent protein serine/threonine kinase activity	0.00206029	3.3468e-07	19	BLM, C13orf15, CCNA2, CCNB1, CCNB2, CCND2, CCNF, CDC25A, CDC25C, CDC6, CDKN1C, CDKN3, CKS2, DIRAS3, HERC5, MYOCD, PKMYT1, PLK1, PSRC1
GO:0048522	positive regulation of cellular process	0.00210551	3.42026e-07	343	ABCB4, ADM, ADRB2, AGR2, AGT, AGTR1, AKR1C3, ALDH1A2, ALX4, AMIGO2, ANGPT1, ANKRD1, ANLN, ANO1, ANXA3, APLN, APOB, APOC1, APOE, ARC, ARHGEF26, ARHGEF3, ASNS, ASPM, ATP8A1, AURKA, AURKB, BANK1, BARD1, BATF, BCL6, BIRC5, BLM, BLNK, BMF, BMP2, BRCA1, BRCA2, BST2, C13orf15, C1orf88, C2, C3, C4orf49, C9orf100, C9orf140, CADM1, CARD10, CASZ1, CCNA2, CCNB1, CCNB2, CCND2, CCNF, CCR1, CD14, CD1D, CD36, CD…
GO:0043486	histone exchange	0.00226275	3.67568e-07	13	CASC5, CENPA, CENPH, CENPI, CENPK, CENPL, CENPM, CENPN, CENPO, CENPW, HJURP, MLF1IP, OIP5
GO:0001568	blood vessel development	0.00228272	3.70812e-07	65	ADM, ADM2, AGT, AGTR1, ALDH1A2, AMOT, ANGPT1, ANGPTL4, ANXA3, APLN, APOB, APOD, APOE, BRCA1, C13orf15, C3, CARD10, CD40, CDH2, CEACAM1, CHI3L1, COL15A1, CTSH, E2F2, E2F7, E2F8, EFNA1, ENPP2, EREG, ESM1, FGF10, FGF9, FGFR2, FOSL1, FOXF1, FOXO1, GPNMB, HAS2, HEY2, ISM1, ITGB2, ITGB8, LAMA1, LECT1, MEOX2, MYOCD, NOV, NTRK2, PDGFD, PGF, PPARG, RSPO3, S100A1, S1PR1, SEMA3E, SERPINE1, SFRP1, SLIT2, SOX…
GO:0001944	vasculature development	0.00229626	3.73012e-07	67	ADM, ADM2, AGT, AGTR1, ALDH1A2, AMOT, ANGPT1, ANGPTL4, ANXA3, APLN, APOB, APOD, APOE, BRCA1, C13orf15, C3, CARD10, CD40, CDH2, CEACAM1, CHI3L1, COL15A1, CTSH, E2F2, E2F7, E2F8, EFNA1, ENPP2, EREG, ESM1, FGF10, FGF9, FGFR2, FOSL1, FOXF1, FOXO1, GPNMB, HAS2, HEY2, ISM1, ITGB2, ITGB8, KIT, LAMA1, LECT1, MEOX2, MYOCD, NOV, NTRK2, PDGFD, PGF, PPARG, RSPO3, S100A1, S1PR1, SEMA3E, SERPINE1, SFRP1, SLIT2…
GO:0032465	regulation of cytokinesis	0.00245862	3.99385e-07	18	AURKA, AURKB, BRCA2, CDC6, CIT, DCDC5, E2F7, E2F8, ECT2, INCENP, KIF14, KIF20A, KIF20B, KIF23, PLK1, PRC1, RACGAP1, SSTR5
GO:0000082	G1/S transition of mitotic cell cycle	0.00256227	4.16223e-07	32	AURKA, C13orf15, CCNB1, CCND2, CDC25A, CDC25C, CDC45, CDC6, CDK1, CDKN3, CDT1, DBF4, E2F1, E2F7, E2F8, EIF4EBP1, EZH2, FBXO5, FGF10, GPNMB, GTSE1, IQGAP3, KIF14, MCM10, MCM5, MCM8, ORC1, ORC6, POLE2, RRM2, SOX4, TYMS
GO:0023051	regulation of signaling	0.00261258	4.24395e-07	243	A2M, ABCA1, ADM, ADM2, ADRB2, AGR2, AGT, AGTR1, AKR1C3, AMOT, ANGPT1, ANKRD1, ANO1, ANXA3, APLN, APOD, APOE, ARC, ARHGAP11A, ARHGAP11B, ARHGAP28, ARHGEF26, ARHGEF3, ASPM, ASPN, ATP1A2, AURKA, AURKB, BANK1, BCL2A1, BCL6, BLNK, BMF, BMP2, BRCA1, BST2, C11orf82, C3, C9orf100, CAMK2N1, CARD10, CCKAR, CCR1, CD14, CD36, CD40, CD74, CDC20, CDC42EP2, CDH2, CDK1, CDKN1C, CEACAM1, CEP55, CHAC1, CHI3L1, CID…
GO:0015631	tubulin binding	0.0027452	4.45938e-07	40	BIRC5, BRCA1, BRCA2, C1orf88, CAPN6, CENPE, DCDC5, FAM83D, FGF13, FHDC1, GAS2L3, KIF11, KIF14, KIF15, KIF18A, KIF18B, KIF20A, KIF20B, KIF22, KIF23, KIF24, KIF26A, KIF2C, KIF4A, KIFC1, MAP1LC3C, MTUS1, MX1, NUSAP1, PLK1, PPARGC1A, PRC1, PSRC1, RACGAP1, REEP4, SKA1, SNCA, SPAG5, STMN1, TPPP3
GO:1902749	regulation of cell cycle G2/M phase transition	0.00296489	4.81627e-07	26	AURKA, AURKB, BLM, BRCA1, C15orf42, CCNB1, CDC25A, CDC25C, CDC6, CDK1, CENPF, CLSPN, DBF4B, DTL, FBXO5, GTSE1, HMMR, KIF14, NEK2, ORC1, PLK1, PLK4, RECQL4, TPX2, TUBB2C, TUBG1
GO:0051240	positive regulation of multicellular organismal process	0.00339569	5.51607e-07	132	ACADL, ADM, ADM2, ADRB2, AGT, AGTR1, AMIGO2, AMOT, ANGPT1, ANGPTL4, ANKRD1, ANXA3, APLN, APOE, ASPM, AURKA, BCL6, BMP2, BRCA1, C13orf15, C3, CADM1, CCNB1, CCR1, CD14, CD36, CD40, CD74, CDC20, CDK1, CEACAM1, CHI3L1, CPNE5, CRABP2, CTSH, DIO2, DIO3, DLX2, E2F1, ECT2, ENPP2, EPB41L4B, EREG, EZH2, FBXO5, FGF10, FGF7, FGF9, FGFR2, FZD3, FZD9, GAL, GPM6B, GPRC5B, HAS2, HEY2, HPN, ICAM1, IFITM1, IGF2, I…
GO:0072358	cardiovascular system development	0.00368305	5.98286e-07	67	ADM, ADM2, AGT, AGTR1, ALDH1A2, AMOT, ANGPT1, ANGPTL4, ANXA3, APLN, APOB, APOD, APOE, BRCA1, C13orf15, C3, CARD10, CD40, CDH2, CEACAM1, CHI3L1, COL15A1, CTSH, E2F2, E2F7, E2F8, EFNA1, ENPP2, EREG, ESM1, FGF10, FGF9, FGFR2, FOSL1, FOXF1, FOXO1, GPNMB, HAS2, HEY2, ISM1, ITGB2, ITGB8, KIT, LAMA1, LECT1, MEOX2, MYOCD, NOV, NTRK2, PDGFD, PGF, PPARG, RSPO3, S100A1, S1PR1, SEMA3E, SERPINE1, SFRP1, SLIT2…
GO:0006261	DNA-dependent DNA replication	0.00379693	6.16785e-07	24	BCL6, BLM, BRCA2, C15orf42, CDC45, CDC6, CDT1, DBF4B, E2F7, E2F8, EME1, FBXO5, GEN1, GINS1, GINS2, GINS4, MCM10, MCM5, ORC1, ORC6, POLE2, POLQ, RAD51, RFC3
GO:0022603	regulation of anatomical structure morphogenesis	0.00408016	6.62794e-07	88	ADM, ADM2, AGT, AGTR1, AMOT, ANGPTL4, ANXA3, APOE, ARC, ASPN, BCL6, BMP2, BRCA1, C13orf15, C3, C9orf140, CARD10, CD36, CD40, CDC42EP2, CDH2, CEACAM1, CHAD, CHI3L1, CPNE5, CRABP2, CTSH, DIO3, E2F2, EFNA1, ENPP2, ESR1, FGF10, FGF13, FGF7, FGFR2, FZD3, GAL, GPNMB, HAS2, HEY2, HPN, ICAM1, ISM1, ITGB2, ITGB8, KIT, KNDC1, LECT1, MBP, MEOX2, MYH14, MYOC, NKD1, NTN4, NTRK2, ODZ4, PGF, PLXNA2, PLXNC1, POS…
GO:0034502	protein localization to chromosome	0.00415247	6.74541e-07	17	AURKB, BRCA2, BUB1B, CASC5, CCDC99, CDCA5, CDK1, CDT1, CENPA, ESCO2, ESR1, EZH2, GSG2, MCM8, NDC80, PLK1, TTK
GO:0060322	head development	0.00426465	6.92763e-07	72	ALDH1A2, AMIGO2, ANXA3, APOD, ARHGAP11B, ASPM, B3GNT5, BCL2A1, BMP2, BRCA2, CCKAR, CDH2, CENPF, COL2A1, CRISPLD1, CRISPLD2, CRTAC1, CTTNBP2, DLX2, E2F1, EPHA5, EZH2, FANCD2, FAT4, FGF10, FGF13, FGF9, FGFR2, FZD3, GRIN2A, GRIN2C, H2AFX, HNMT, IRS2, JHDM1D, KIF14, KIRREL3, KNDC1, MAFB, MAOB, MBP, MDK, NDRG2, NES, NLGN4X, NNAT, NRG1, NRGN, NTRK2, PHGDH, PLXNA2, PPARGC1A, RARB, RGS4, S100A1, S1PR1, S…
GO:0006323	DNA packaging	0.00429794	6.98171e-07	27	ASF1B, CASC5, CCNB1, CDCA5, CDK1, CENPA, CENPH, CENPI, CENPK, CENPL, CENPM, CENPN, CENPO, CENPW, H2AFX, HELLS, HILS1, HJURP, MLF1IP, NCAPD2, NCAPG, NCAPG2, NCAPH, NUSAP1, OIP5, SOX9, TOP2A
GO:0022008	neurogenesis	0.00440661	7.15824e-07	125	ADAM22, ADM, AGT, ALDH1A2, ANKRD1, APOD, APOE, ARC, ASPM, AURKA, BCL6, BHLHE41, BMP2, C7orf51, C8orf46, CCKAR, CDC20, CDH2, CDH23, CDK1, CDKN1C, CHAC1, CIT, CLMN, CPNE5, CRABP2, CRTAC1, DIO3, DLX2, DNER, DOCK10, E2F1, ECT2, EFNA1, EPHA5, EPHB6, EZH2, FAT4, FGF10, FGF13, FGF5, FGFR2, FRMD7, FZD10, FZD3, FZD9, GAP43, GPM6B, GPRC5B, GRIN2A, HEY2, HHIP, IGSF10, IGSF9, IRS2, JAG2, KIF20B, KIRREL3, KIT…
GO:0007166	cell surface receptor signaling pathway	0.00484498	7.87034e-07	210	ABCA1, ADRB2, AGR2, AGT, ANGPT1, ANXA3, APLN, APOD, APOE, ARC, ASPM, ASPN, BATF, BCL2A1, BCL6, BHLHE41, BIRC5, BLNK, BMP2, BRCA1, BST2, BTBD11, C3, CCR1, CCRL1, CD14, CD36, CD40, CD74, CD79B, CD82, CD8B, CDH2, CDKN1C, CEACAM1, CEBPD, CHAC1, CIDEA, CILP, COL2A1, CXCL1, CYSLTR1, DACT2, DEPDC1B, DGKI, DLGAP5, DLX2, DNER, DUSP15, EDARADD, EFNA1, EIF4EBP1, ENPP1, EPHA5, EPHB6, EREG, ESM1, ESR1, F13A1,…
GO:0034501	protein localization to kinetochore	0.00495194	8.04408e-07	8	AURKB, CASC5, CCDC99, CDK1, CDT1, GSG2, NDC80, TTK
GO:0051782	negative regulation of cell division	0.00495194	8.04408e-07	8	ASPM, AURKB, BLM, E2F7, E2F8, ORC6, SUSD2, TXNIP
GO:0048646	anatomical structure formation involved in morphogenesis	0.00593017	9.63316e-07	92	ADM, ADM2, AGT, AGTR1, ALDH1A2, AMOT, ANGPT1, ANGPTL4, ANKRD1, ANXA3, APLN, APOD, BCL6, BHLHE41, BMP2, BRCA1, C13orf15, C3, CARD10, CASC5, CD36, CD40, CEACAM1, CHAD, CHI3L1, COL11A1, COL15A1, COL2A1, CTSH, E2F2, E2F7, E2F8, EFNA1, ENPP2, EREG, ESM1, FAM20A, FGF10, FGF9, FGFR2, FOXF1, FOXO1, FZD3, GPNMB, HEY2, HOPX, ISM1, ITGB2, ITGB8, KIF20B, KNDC1, KRT19, LECT1, MAFB, MEOX2, MFNG, MMP8, NKD1, NK…
GO:0051674	localization of cell	0.00657638	1.06829e-06	126	ABI3, AGT, AGTR1, AMOT, ANGPT1, ANLN, ANXA3, APOB, APOD, APOE, ARC, ASPM, ATP8A1, BMP2, BST2, C13orf15, C9orf100, CARD10, CCKAR, CCR1, CCRL1, CD40, CD74, CDH2, CDK1, CEACAM1, CTSH, CXCL1, CYGB, CYP19A1, CYP7B1, DAPK2, DEFB1, DEPDC1B, DNAH11, DNER, DOCK10, EFNA1, ENPP2, EPB41L4B, EREG, FAM83D, FBXO5, FGF10, FGF13, FGF7, FGF9, FOXF1, FZD3, GPNMB, GRB14, GTSE1, HAS1, HAS2, ICAM1, IFITM1, IGJ, IGSF10…
GO:0048870	cell motility	0.00657638	1.06829e-06	126	ABI3, AGT, AGTR1, AMOT, ANGPT1, ANLN, ANXA3, APOB, APOD, APOE, ARC, ASPM, ATP8A1, BMP2, BST2, C13orf15, C9orf100, CARD10, CCKAR, CCR1, CCRL1, CD40, CD74, CDH2, CDK1, CEACAM1, CTSH, CXCL1, CYGB, CYP19A1, CYP7B1, DAPK2, DEFB1, DEPDC1B, DNAH11, DNER, DOCK10, EFNA1, ENPP2, EPB41L4B, EREG, FAM83D, FBXO5, FGF10, FGF13, FGF7, FGF9, FOXF1, FZD3, GPNMB, GRB14, GTSE1, HAS1, HAS2, ICAM1, IFITM1, IGJ, IGSF10…
GO:0065008	regulation of biological quality	0.00666132	1.08209e-06	262	A2M, ABCA1, ABCB4, ACADL, ACP5, ADAMTS16, ADM, ADM2, ADRB2, AGR2, AGT, AGTR1, AKR1C3, ALDH1A2, ALOX12, AMIGO2, AMPD3, ANGPT1, ANGPTL4, ANO1, APLN, APOB, APOE, ARC, ARHGAP28, ASPM, ATP1A2, ATP1A3, ATP8A1, ATP8B3, ATP8B4, AURKA, AURKB, BARD1, BCL6, BLM, BMF, BMP2, BRCA2, BZRAP1, C11orf82, C2CD4A, C2CD4B, C3, CCKAR, CCNB2, CCR1, CCRL1, CD36, CD40, CD74, CDC20, CDC42EP2, CDH2, CDH23, CDO1, CEACAM1, C…
GO:0009966	regulation of signal transduction	0.0068783	1.11733e-06	218	A2M, ABCA1, ADM, ADM2, ADRB2, AGR2, AGT, AKR1C3, AMOT, ANGPT1, ANKRD1, ANXA3, APLN, APOD, APOE, ARC, ARHGAP11A, ARHGAP11B, ARHGAP28, ARHGEF26, ARHGEF3, ASPM, ASPN, AURKA, AURKB, BANK1, BCL2A1, BCL6, BLNK, BMF, BMP2, BRCA1, BST2, C11orf82, C3, C9orf100, CAMK2N1, CARD10, CCR1, CD14, CD36, CD40, CD74, CDC42EP2, CDH2, CDK1, CDKN1C, CEACAM1, CEP55, CHAC1, CHI3L1, CIDEA, CILP, CLIC2, CMTM5, CMTM8, COL2…
GO:0043009	chordate embryonic development	0.00695235	1.12936e-06	60	ADM, ALDH1A2, ALX4, AMOT, ANGPT1, APOB, ASF1B, BHLHE41, BMP2, BRCA1, BRCA2, CCNB1, CCNB2, CDKN1C, COL11A1, COL2A1, DLX2, DSC3, E2F7, E2F8, ETNK2, FGF9, FGFR2, FOSL1, FOXF1, FZD3, GINS1, GINS4, HEY2, HOPX, IGF2, JAG2, KIF20B, KRT19, LPAR6, MDFI, MEOX2, MFNG, MLF1IP, NCAPG2, NEK2, NKD1, NKX3-2, NRK, PHGDH, PLK4, PLXNA2, PPP4R4, RARRES2, ROR2, RSPO3, SALL2, SFRP1, SOX4, SOX6, SOX9, SPINT2, STIL, VAS…
GO:0009790	embryo development	0.00825202	1.34048e-06	86	ADM, ALDH1A2, ALX4, AMOT, ANGPT1, APLN, APOB, ASF1B, BHLHE41, BMP2, BRCA1, BRCA2, CCNB1, CCNB2, CDK1, CDKN1C, COL11A1, COL2A1, CRABP2, DLX2, DSC3, E2F7, E2F8, EFNA1, ETNK2, FGF10, FGF9, FGFR2, FOSL1, FOXF1, FRZB, FZD3, GINS1, GINS4, GREM2, HEY2, HOPX, HPN, IGF2, INSIG1, ITGB2, JAG2, KIF20B, KIT, KRT19, LAMA1, LPAR6, MAFB, MBP, MDFI, MEOX2, MFNG, MICAL2, MLF1IP, MMP8, NCAPG2, NEK2, NES, NKD1, NKX3…
GO:0072359	circulatory system development	0.00858557	1.39467e-06	89	ADM, ADM2, AGT, AGTR1, ALDH1A2, ALPK3, AMOT, ANGPT1, ANGPTL4, ANKRD1, ANXA3, APLN, APOB, APOD, APOE, BMP2, BRCA1, C13orf15, C3, CARD10, CCNB1, CD40, CDH2, CDK1, CEACAM1, CHI3L1, COL11A1, COL15A1, COL2A1, CTSH, DNAH11, E2F2, E2F7, E2F8, EFNA1, ELN, ENPP2, EREG, ESM1, FAT4, FGF10, FGF9, FGFR2, FOSL1, FOXF1, FOXO1, GPNMB, HAS2, HEY2, HSPB7, ISM1, ITGB2, ITGB8, KIT, LAMA1, LECT1, MEOX2, MICAL2, MYOCD…
GO:0009605	response to external stimulus	0.00978955	1.59024e-06	177	A2M, ABCA1, ACP5, ADM, ADRB2, AGT, AGTR1, AKR1C3, ALDH1A2, ALOX12, AMOT, ANGPT1, ANKRD1, ANO1, ANXA3, APOB, APOBEC3B, APOD, APOE, ASNS, ATP1A2, BANK1, BATF, BCL6, BMP2, BPI, BST2, C2, C2CD4A, C2CD4B, C3, C4BPA, CCNB1, CCR1, CCRL1, CD14, CD1D, CD36, CD40, CD74, CD79B, CEACAM1, CFH, CFI, CHI3L1, CMTM5, CMTM8, COL11A1, CXCL1, CYP19A1, CYP24A1, CYP7B1, CYSLTR1, DAPK2, DEFB1, DOCK2, DSC2, EFNA1, ENPP2…
For comments or suggestions, send email to gotools@genomics.princeton.edu.

## Sheet: 1)TCP_P4_Up
Organism: Human		Annotation provider: GOA
GOID	Term	P-value	Uncorrected	Number	Annotated genes
			P-value	annotated
GO:0007049	cell cycle	1.03905e-65	3.08964e-69	166	ANLN, ASNS, ASPM, AURKA, AURKB, BARD1, BIRC5, BLM, BORA, BRCA1, BRCA2, BUB1, BUB1B, C11orf82, C15orf23, C15orf42, C1orf135, C9orf140, CASC5, CCDC99, CCNA2, CCNB1, CCNB2, CCNF, CDC20, CDC25A, CDC25C, CDC45, CDC6, CDCA2, CDCA3, CDCA5, CDCA8, CDK1, CDKN3, CDT1, CENPA, CENPE, CENPF, CENPW, CEP55, CIT, CKAP2, CKS2, CLSPN, DBF4, DBF4B, DDX12, DLGAP5, DTL, E2F1, E2F2, E2F7, E2F8, ECT2, EIF4EBP1, EME1, E…
GO:0000278	mitotic cell cycle	1.06143e-65	3.15621e-69	126	ANLN, ASNS, AURKA, AURKB, BIRC5, BLM, BORA, BRCA1, BRCA2, BUB1, BUB1B, C15orf23, C15orf42, C9orf140, CCDC99, CCNA2, CCNB1, CCNB2, CCNF, CDC20, CDC25A, CDC25C, CDC45, CDC6, CDCA5, CDCA8, CDK1, CDKN3, CDT1, CENPA, CENPE, CENPF, CENPW, CEP55, CIT, CKAP2, CKS2, CLSPN, DBF4, DBF4B, DLGAP5, DTL, E2F1, E2F7, E2F8, ECT2, EIF4EBP1, EME1, EREG, ESPL1, EZH2, FBXO5, FOXM1, GEN1, GINS1, GSG2, GTSE1, HMMR, INC…
GO:1903047	mitotic cell cycle process	5.34549e-65	1.5895e-68	117	ANLN, AURKA, AURKB, BIRC5, BLM, BORA, BRCA1, BRCA2, BUB1, BUB1B, C15orf23, C15orf42, C9orf140, CCDC99, CCNA2, CCNB1, CCNB2, CCNF, CDC20, CDC25A, CDC25C, CDC45, CDC6, CDCA5, CDCA8, CDK1, CDKN3, CDT1, CENPA, CENPE, CENPF, CEP55, CIT, CKAP2, CKS2, CLSPN, DBF4, DBF4B, DLGAP5, DTL, E2F1, E2F7, E2F8, ECT2, EIF4EBP1, EME1, EREG, ESPL1, EZH2, FBXO5, FOXM1, GEN1, GINS1, GSG2, GTSE1, HMMR, INCENP, IQGAP3, …
GO:0022402	cell cycle process	4.98612e-61	1.48264e-64	140	ANLN, ASPM, AURKA, AURKB, BARD1, BIRC5, BLM, BORA, BRCA1, BRCA2, BUB1, BUB1B, C11orf82, C15orf23, C15orf42, C1orf135, C9orf140, CASC5, CCDC99, CCNA2, CCNB1, CCNB2, CCNF, CDC20, CDC25A, CDC25C, CDC45, CDC6, CDCA5, CDCA8, CDK1, CDKN3, CDT1, CENPA, CENPE, CENPF, CENPW, CEP55, CIT, CKAP2, CKS2, CLSPN, DBF4, DBF4B, DDX12, DLGAP5, DTL, E2F1, E2F7, E2F8, ECT2, EIF4EBP1, EME1, EREG, ESCO2, ESPL1, EXO1, E…
GO:0051301	cell division	2.61432e-54	7.77377e-58	95	ANLN, ASPM, AURKA, AURKB, BIRC5, BLM, BORA, BRCA2, BUB1, BUB1B, C15orf23, C9orf140, CASC5, CCDC99, CCNA2, CCNB1, CCNB2, CCNF, CDC20, CDC25A, CDC25C, CDC6, CDCA2, CDCA3, CDCA5, CDCA8, CDK1, CDT1, CENPA, CENPE, CENPF, CENPW, CEP55, CIT, CKAP2, CKS2, E2F7, E2F8, ECT2, ERCC6L, EREG, ESPL1, FAM64A, FAM83D, FBXO5, FGF5, FGF9, FMN2, HELLS, INCENP, KIF11, KIF14, KIF18B, KIF20A, KIF20B, KIF23, KIF2C, KIF4…
GO:0007059	chromosome segregation	6.08806e-49	1.81031e-52	70	AURKB, BIRC5, BLM, BRCA1, BUB1, BUB1B, C15orf23, CASC5, CCDC99, CCNB1, CDC20, CDC6, CDCA5, CDCA8, CDT1, CENPE, CENPF, CENPN, CENPW, DDX12, DLGAP5, ECT2, EME1, ESCO2, ESPL1, FAM83D, FANCD2, FBXO5, FMN2, GEN1, GSG2, HJURP, INCENP, KIF14, KIF18A, KIF18B, KIF22, KIF23, KIF2C, KIF4A, KIFC1, MAD2L1, MKI67, NCAPD2, NCAPG, NCAPH, NDC80, NEK2, NUF2, NUSAP1, OIP5, PLK1, PRC1, PSRC1, PTTG1, RACGAP1, RMI2, S…
GO:0000280	nuclear division	2.61404e-48	7.77293e-52	78	ANLN, ASPM, AURKA, AURKB, BIRC5, BLM, BORA, BRCA2, BUB1, BUB1B, C15orf23, CCDC99, CCNA2, CCNB1, CCNB2, CCNF, CDC20, CDC25C, CDC6, CDCA5, CDCA8, CDT1, CENPE, CENPF, CKS2, DLGAP5, EME1, EREG, ESPL1, FANCA, FANCD2, FBXO43, FBXO5, FMN2, GEN1, GSG2, INCENP, KIF11, KIF14, KIF18A, KIF18B, KIF20B, KIF22, KIF23, KIF2C, KIF4A, KIFC1, MAD2L1, MKI67, MND1, MYBL2, NCAPD2, NCAPG, NCAPH, NDC80, NEK2, NUF2, NUSA…
GO:0048285	organelle fission	3.05504e-46	9.08427e-50	79	ANLN, ASPM, AURKA, AURKB, BIRC5, BLM, BORA, BRCA2, BUB1, BUB1B, C15orf23, CCDC99, CCNA2, CCNB1, CCNB2, CCNF, CDC20, CDC25C, CDC6, CDCA5, CDCA8, CDT1, CENPE, CENPF, CKS2, DLGAP5, EME1, EREG, ESPL1, FAM54A, FANCA, FANCD2, FBXO43, FBXO5, FMN2, GEN1, GSG2, INCENP, KIF11, KIF14, KIF18A, KIF18B, KIF20B, KIF22, KIF23, KIF2C, KIF4A, KIFC1, MAD2L1, MKI67, MND1, MYBL2, NCAPD2, NCAPG, NCAPH, NDC80, NEK2, NU…
GO:0140014	mitotic nuclear division	1.2863e-44	3.82487e-48	64	ANLN, AURKA, AURKB, BIRC5, BORA, BUB1, BUB1B, C15orf23, CCDC99, CCNA2, CCNB1, CCNB2, CCNF, CDC20, CDC25C, CDC6, CDCA5, CDCA8, CDT1, CENPE, CENPF, DLGAP5, EREG, ESPL1, FBXO5, GEN1, GSG2, INCENP, KIF11, KIF14, KIF18A, KIF18B, KIF20B, KIF22, KIF23, KIF2C, KIF4A, KIFC1, MAD2L1, MKI67, MYBL2, NCAPD2, NCAPG, NCAPH, NDC80, NEK2, NUF2, NUSAP1, PKMYT1, PLK1, PRC1, PSRC1, PTTG1, RACGAP1, SGOL1, SPAG5, TACC…
GO:0098813	nuclear chromosome segregation	2.36812e-42	7.04169e-46	60	AURKB, BLM, BUB1, BUB1B, C15orf23, CASC5, CCDC99, CCNB1, CDC20, CDC6, CDCA5, CDCA8, CDT1, CENPE, CENPF, DDX12, DLGAP5, ECT2, EME1, ESCO2, ESPL1, FAM83D, FANCD2, FBXO5, FMN2, GEN1, GSG2, INCENP, KIF14, KIF18A, KIF18B, KIF22, KIF23, KIF2C, KIF4A, KIFC1, MAD2L1, NCAPD2, NCAPG, NCAPH, NDC80, NEK2, NUF2, NUSAP1, PLK1, PRC1, PSRC1, PTTG1, RACGAP1, RMI2, SGOL1, SGOL2, SPAG5, STAG3, TACC3, TOP2A, TRIP13,…
GO:0000819	sister chromatid segregation	4.15111e-41	1.23435e-44	52	AURKB, BUB1, BUB1B, C15orf23, CCDC99, CCNB1, CDC20, CDC6, CDCA5, CDCA8, CDT1, CENPE, CENPF, DDX12, DLGAP5, ESCO2, ESPL1, FBXO5, GEN1, GSG2, INCENP, KIF14, KIF18A, KIF18B, KIF22, KIF23, KIF2C, KIF4A, KIFC1, MAD2L1, NCAPD2, NCAPG, NCAPH, NDC80, NEK2, NUF2, NUSAP1, PLK1, PRC1, PSRC1, PTTG1, RACGAP1, RMI2, SGOL1, SGOL2, SPAG5, TACC3, TOP2A, TRIP13, TTK, TUBG1, ZWINT
GO:0000775	chromosome, centromeric region	1.15163e-39	3.42441e-43	52	AURKA, AURKB, BIRC5, BUB1, BUB1B, C15orf23, CASC5, CCDC99, CCNB1, CDCA5, CDCA8, CDT1, CENPA, CENPE, CENPF, CENPH, CENPI, CENPK, CENPL, CENPM, CENPN, CENPO, CENPW, ERCC6L, ESCO2, HELLS, HJURP, INCENP, KIF18A, KIF22, KIF2C, MAD2L1, MLF1IP, NCAPD2, NCAPG, NDC80, NEK2, NUF2, OIP5, PLK1, SGOL1, SGOL2, SKA1, SKA3, SPAG5, SPC24, SPC25, STAG3, SUV39H1, TTK, ZWILCH, ZWINT
GO:0000070	mitotic sister chromatid segregation	6.5354e-39	1.94332e-42	47	AURKB, BUB1, BUB1B, C15orf23, CCDC99, CCNB1, CDC20, CDC6, CDCA5, CDCA8, CDT1, CENPE, CENPF, DLGAP5, ESPL1, FBXO5, GEN1, GSG2, INCENP, KIF14, KIF18A, KIF18B, KIF22, KIF23, KIF2C, KIF4A, KIFC1, MAD2L1, NCAPD2, NCAPG, NCAPH, NDC80, NEK2, NUF2, NUSAP1, PLK1, PRC1, PSRC1, PTTG1, RACGAP1, SGOL1, SPAG5, TACC3, TRIP13, TTK, TUBG1, ZWINT
GO:0000793	condensed chromosome	7.13032e-39	2.12023e-42	54	AURKA, AURKB, BIRC5, BLM, BRCA1, BRCA2, BUB1, BUB1B, C15orf23, CASC5, CCDC99, CCNB1, CDCA5, CDT1, CENPA, CENPE, CENPF, CENPH, CENPK, CENPM, CENPN, CENPO, CENPW, ERCC6L, FANCD2, H2AFX, HJURP, INCENP, KIF2C, MAD2L1, MKI67, MLF1IP, NCAPD2, NCAPG, NCAPG2, NCAPH, NDC80, NEK2, NUF2, PLK1, RAD51, SGOL1, SGOL2, SKA1, SKA3, SPAG5, SPC24, SPC25, STAG3, SUV39H1, TOP2A, TUBG1, ZWILCH, ZWINT
GO:0005694	chromosome	5.88341e-37	1.74945e-40	100	ASF1B, AURKA, AURKB, BIRC5, BLM, BRCA1, BRCA2, BUB1, BUB1B, C12orf48, C15orf23, C1orf135, CASC5, CCDC99, CCNB1, CDC45, CDCA2, CDCA5, CDCA8, CDK1, CDT1, CENPA, CENPE, CENPF, CENPH, CENPI, CENPK, CENPL, CENPM, CENPN, CENPO, CENPW, DTL, E2F1, EME1, ERCC6L, ESCO2, EZH2, FANCD2, GINS1, GINS2, GINS4, GSG2, H2AFX, H2AFZ, HELLS, HEY2, HILS1, HJURP, INCENP, KIF18A, KIF22, KIF2C, KIF4A, MAD2L1, MCM10, MCM5…
GO:0098687	chromosomal region	8.94663e-37	2.66031e-40	61	AURKA, AURKB, BIRC5, BLM, BRCA2, BUB1, BUB1B, C15orf23, CASC5, CCDC99, CCNB1, CDCA5, CDCA8, CDK1, CDT1, CENPA, CENPE, CENPF, CENPH, CENPI, CENPK, CENPL, CENPM, CENPN, CENPO, CENPW, ERCC6L, ESCO2, H2AFX, HELLS, HJURP, INCENP, KIF18A, KIF22, KIF2C, MAD2L1, MCM5, MLF1IP, NCAPD2, NCAPG, NDC80, NEK2, NUF2, OIP5, ORC1, PIF1, PLK1, RAD51, RECQL4, SGOL1, SGOL2, SKA1, SKA3, SPAG5, SPC24, SPC25, STAG3, SUV…
GO:0000779	condensed chromosome, centromeric region	1.61604e-34	4.80535e-38	40	AURKA, AURKB, BIRC5, BUB1, BUB1B, C15orf23, CASC5, CCDC99, CCNB1, CDT1, CENPA, CENPE, CENPF, CENPH, CENPK, CENPM, CENPN, CENPO, CENPW, ERCC6L, HJURP, INCENP, KIF2C, MAD2L1, MLF1IP, NCAPD2, NCAPG, NDC80, NEK2, NUF2, PLK1, SGOL1, SGOL2, SKA1, SKA3, SPAG5, SPC24, SPC25, ZWILCH, ZWINT
GO:0044772	mitotic cell cycle phase transition	3.19687e-34	9.506e-38	69	ANLN, AURKA, AURKB, BLM, BORA, BRCA1, BUB1, BUB1B, C15orf42, CCDC99, CCNA2, CCNB1, CCNB2, CDC20, CDC25A, CDC25C, CDC45, CDC6, CDCA5, CDK1, CDKN3, CDT1, CENPE, CENPF, CIT, CKS2, CLSPN, DBF4, DBF4B, DLGAP5, DTL, E2F1, E2F7, E2F8, EIF4EBP1, ESPL1, EZH2, FBXO5, FOXM1, GEN1, GTSE1, HMMR, IQGAP3, KIF14, MAD2L1, MCM10, MCM5, MCM8, MELK, NDC80, NEK2, NES, ORC1, ORC6, PKMYT1, PLK1, PLK4, POLE2, RECQL4, RR…
GO:0000776	kinetochore	2.31522e-33	6.88439e-37	41	AURKB, BIRC5, BUB1, BUB1B, C15orf23, CASC5, CCDC99, CCNB1, CDT1, CENPA, CENPE, CENPF, CENPH, CENPI, CENPK, CENPM, CENPN, CENPO, CENPW, ERCC6L, HJURP, INCENP, KIF18A, KIF22, KIF2C, MAD2L1, MLF1IP, NDC80, NEK2, NUF2, PLK1, SGOL1, SGOL2, SKA1, SKA3, SPAG5, SPC24, SPC25, TTK, ZWILCH, ZWINT
GO:0044770	cell cycle phase transition	6.99278e-33	2.07933e-36	70	ANLN, AURKA, AURKB, BLM, BORA, BRCA1, BUB1, BUB1B, C15orf42, CCDC99, CCNA2, CCNB1, CCNB2, CDC20, CDC25A, CDC25C, CDC45, CDC6, CDCA5, CDK1, CDKN3, CDT1, CENPE, CENPF, CIT, CKS2, CLSPN, DBF4, DBF4B, DLGAP5, DTL, E2F1, E2F7, E2F8, EIF4EBP1, ESPL1, EZH2, FAM83D, FBXO5, FOXM1, GEN1, GTSE1, HMMR, IQGAP3, KIF14, MAD2L1, MCM10, MCM5, MCM8, MELK, NDC80, NEK2, NES, ORC1, ORC6, PKMYT1, PLK1, PLK4, POLE2, RE…
GO:0010564	regulation of cell cycle process	8.58944e-32	2.5541e-35	78	ANLN, AURKA, AURKB, BLM, BORA, BRCA1, BRCA2, BUB1, BUB1B, C15orf23, C15orf42, CCDC99, CCNA2, CCNB1, CCNB2, CCNF, CDC20, CDC25A, CDC25C, CDC45, CDC6, CDCA5, CDK1, CDT1, CENPE, CENPF, CIT, CLSPN, DBF4B, DLGAP5, DTL, E2F1, E2F7, E2F8, ECT2, EREG, ESPL1, EZH2, FAM83D, FBXO43, FBXO5, FOXM1, GEN1, GTSE1, HMMR, INCENP, KIF11, KIF14, KIF20A, KIF20B, KIF23, MAD2L1, MKI67, NDC80, NEK2, NUSAP1, ORC1, PKMYT1…
GO:0044427	chromosomal part	4.59736e-31	1.36704e-34	87	ASF1B, AURKA, AURKB, BIRC5, BLM, BRCA1, BRCA2, BUB1, BUB1B, C12orf48, C15orf23, C1orf135, CASC5, CCDC99, CCNB1, CDC45, CDCA5, CDCA8, CDK1, CDT1, CENPA, CENPE, CENPF, CENPH, CENPI, CENPK, CENPL, CENPM, CENPN, CENPO, CENPW, E2F1, EME1, ERCC6L, ESCO2, EZH2, GINS1, GINS2, GINS4, H2AFX, H2AFZ, HELLS, HEY2, HILS1, HJURP, INCENP, KIF18A, KIF22, KIF2C, MAD2L1, MCM10, MCM5, MLF1IP, MYBL2, MYOCD, NCAPD2, N…
GO:0000777	condensed chromosome kinetochore	5.27289e-31	1.56791e-34	36	BIRC5, BUB1, BUB1B, C15orf23, CASC5, CCDC99, CCNB1, CDT1, CENPA, CENPE, CENPF, CENPH, CENPK, CENPM, CENPN, CENPO, CENPW, ERCC6L, HJURP, INCENP, KIF2C, MAD2L1, MLF1IP, NDC80, NEK2, NUF2, PLK1, SGOL1, SGOL2, SKA1, SKA3, SPAG5, SPC24, SPC25, ZWILCH, ZWINT
GO:0051726	regulation of cell cycle	1.04359e-30	3.10316e-34	96	ANLN, ASNS, ASPM, AURKA, AURKB, BARD1, BLM, BORA, BRCA1, BRCA2, BUB1, BUB1B, C11orf82, C15orf23, C15orf42, CCDC99, CCNA2, CCNB1, CCNB2, CCNF, CDC20, CDC25A, CDC25C, CDC45, CDC6, CDCA5, CDK1, CDKN3, CDT1, CENPE, CENPF, CIT, CKS2, CLSPN, DBF4B, DLGAP5, DTL, E2F1, E2F2, E2F7, E2F8, ECT2, EIF4EBP1, EME1, EREG, ESPL1, EZH2, FAM83D, FBXO43, FBXO5, FOSL1, FOXM1, GEN1, GTSE1, H2AFX, HMMR, INCENP, KIAA010…
GO:0005819	spindle	3.24703e-30	9.65517e-34	55	ASPM, AURKA, AURKB, BIRC5, BUB1B, C15orf23, C1orf135, CCDC99, CCNB1, CDC20, CDC6, CDCA8, CDK1, CENPE, CENPF, CEP128, CKAP2, CKAP2L, DLGAP5, ECT2, ESPL1, FAM83D, FBXO5, FMN2, GSG2, INCENP, KIF11, KIF14, KIF15, KIF18A, KIF18B, KIF20A, KIF20B, KIF22, KIF23, KIF4A, KIFC1, MAD2L1, NEK2, NUSAP1, PLK1, POC1A, PRC1, PSRC1, RACGAP1, SGOL1, SHCBP1, SKA1, SKA3, SPAG5, TACC3, TPX2, TTK, TUBG1, WDR62
GO:0007346	regulation of mitotic cell cycle	1.34561e-29	4.00123e-33	69	ANLN, ASNS, AURKA, AURKB, BLM, BORA, BRCA1, BRCA2, BUB1, BUB1B, C15orf42, CCDC99, CCNA2, CCNB1, CCNB2, CCNF, CDC20, CDC25A, CDC25C, CDC45, CDC6, CDCA5, CDK1, CDT1, CENPE, CENPF, CKS2, CLSPN, DBF4B, DLGAP5, DTL, E2F1, E2F7, E2F8, EIF4EBP1, EME1, EREG, ESPL1, EZH2, FBXO5, GEN1, GTSE1, HMMR, INCENP, KIF11, KIF14, KIF20B, MAD2L1, MKI67, NDC80, NEK2, NUSAP1, ORC1, PKMYT1, PLK1, PLK4, PSRC1, PTTG1, REC…
GO:XXXXXXX	unannotated	1.79763e-29	5.34532e-33	19	43163, C11orf91, C17orf53, C5orf34, CCDC18, FLJ46906, LOC100128191, LOC100287314, LOC100288637, LOC100505633, LOC100507127, LOC344887, LOC399815, LOC401097, LOC645638, LOC730755, MGC16121, RGAG1, TREML3
GO:0043232	intracellular non-membrane-bounded organelle	3.50619e-28	1.04258e-31	191	ACTG2, AIF1L, ANKRD1, ANLN, ARC, ASF1B, ASPM, AURKA, AURKB, BARD1, BIRC5, BLM, BRCA1, BRCA2, BUB1, BUB1B, C12orf48, C15orf23, C1orf135, C9orf140, CASC5, CCDC99, CCIN, CCNB1, CCNB2, CCNF, CDC20, CDC42EP2, CDC45, CDC6, CDCA2, CDCA5, CDCA8, CDH2, CDK1, CDT1, CENPA, CENPE, CENPF, CENPH, CENPI, CENPK, CENPL, CENPM, CENPN, CENPO, CENPW, CEP128, CEP55, CKAP2, CKAP2L, CNN1, DLGAP5, DOCK2, DTL, E2F1, E2F8…
GO:0043228	non-membrane-bounded organelle	4.55421e-28	1.35421e-31	191	ACTG2, AIF1L, ANKRD1, ANLN, ARC, ASF1B, ASPM, AURKA, AURKB, BARD1, BIRC5, BLM, BRCA1, BRCA2, BUB1, BUB1B, C12orf48, C15orf23, C1orf135, C9orf140, CASC5, CCDC99, CCIN, CCNB1, CCNB2, CCNF, CDC20, CDC42EP2, CDC45, CDC6, CDCA2, CDCA5, CDCA8, CDH2, CDK1, CDT1, CENPA, CENPE, CENPF, CENPH, CENPI, CENPK, CENPL, CENPM, CENPN, CENPO, CENPW, CEP128, CEP55, CKAP2, CKAP2L, CNN1, DLGAP5, DOCK2, DTL, E2F1, E2F8…
GO:0051276	chromosome organization	7.56267e-28	2.24879e-31	94	ASF1B, AURKA, AURKB, BLM, BRCA1, BRCA2, BUB1, BUB1B, C15orf23, CASC5, CCDC99, CCNA2, CCNB1, CDC20, CDC45, CDC6, CDCA5, CDCA8, CDK1, CDT1, CENPA, CENPE, CENPF, CENPH, CENPI, CENPK, CENPL, CENPM, CENPN, CENPO, CENPW, DDX12, DLGAP5, ESCO2, ESPL1, EXO1, EZH2, FANCD2, FBXO5, GEN1, GINS1, GINS2, GINS4, GSG2, H2AFX, H2AFZ, HELLS, HILS1, HJURP, INCENP, KIF14, KIF18A, KIF18B, KIF22, KIF23, KIF2C, KIF4A, K…
GO:0000226	microtubule cytoskeleton organization	1.55813e-25	4.63315e-29	63	ASPM, AURKA, AURKB, BIRC5, BORA, BRCA1, BRCA2, C15orf23, C1orf135, C9orf140, CCDC99, CCNB1, CCNF, CDC20, CDK1, CENPA, CENPE, CENPW, CKAP2, ESPL1, FBXO5, FMN2, GAS2L3, GEN1, KIAA0101, KIF11, KIF18A, KIF18B, KIF20A, KIF23, KIF24, KIF2C, KIF4A, KIFC1, MYBL2, NCKAP5, NDC80, NEK2, NUF2, NUSAP1, PLK1, PLK4, POC1A, PRC1, PSRC1, RACGAP1, SGOL1, SKA1, SKA3, SPAG5, SPC25, STIL, STMN1, TACC3, TPPP3, TPX2, T…
GO:0015630	microtubule cytoskeleton	1.49854e-24	4.45595e-28	90	ASPM, AURKA, AURKB, BIRC5, BRCA1, BRCA2, BUB1B, C15orf23, C1orf135, CCDC99, CCNB1, CCNB2, CCNF, CDC20, CDC42EP2, CDC45, CDC6, CDCA8, CDK1, CENPE, CENPF, CEP128, CEP55, CKAP2, CKAP2L, DLGAP5, DTL, E2F1, ECT2, ESPL1, FAM83D, FBXO5, FMN2, GAS2L3, GEN1, GSG2, GTSE1, H2AFX, HMMR, HYLS1, INCENP, KIAA0101, KIF11, KIF14, KIF15, KIF18A, KIF18B, KIF20A, KIF20B, KIF22, KIF23, KIF24, KIF2C, KIF4A, KIFC1, MAD…
GO:0007017	microtubule-based process	3.99705e-24	1.18854e-27	71	ASPM, AURKA, AURKB, BIRC5, BORA, BRCA1, BRCA2, C15orf23, C1orf135, C9orf140, CCDC99, CCNB1, CCNF, CDC20, CDK1, CENPA, CENPE, CENPW, CKAP2, DLGAP5, ESPL1, FBXO5, FMN2, GAS2L3, GEN1, GTSE1, KIAA0101, KIF11, KIF14, KIF15, KIF18A, KIF18B, KIF20A, KIF20B, KIF22, KIF23, KIF24, KIF2C, KIF4A, KIFC1, MYBL2, NCKAP5, NDC80, NEK2, NUF2, NUSAP1, PLK1, PLK4, POC1A, PRC1, PSRC1, RACGAP1, SGOL1, SKA1, SKA3, SPAG…
GO:0044430	cytoskeletal part	8.74395e-24	2.60004e-27	107	ACTG2, AIF1L, ANLN, ASPM, AURKA, AURKB, BIRC5, BRCA1, BRCA2, BUB1B, C15orf23, C1orf135, CCDC99, CCIN, CCNB1, CCNB2, CCNF, CDC20, CDC45, CDC6, CDCA8, CDH2, CDK1, CENPE, CENPF, CEP128, CEP55, CKAP2, CKAP2L, DLGAP5, DTL, E2F1, ECT2, ESPL1, FAM83D, FBXO5, FLG, FMN2, GAS2L3, GEN1, GSG2, GTSE1, H2AFX, HMMR, HYLS1, INCENP, KIAA0101, KIF11, KIF14, KIF15, KIF18A, KIF18B, KIF20A, KIF20B, KIF22, KIF23, KIF2…
GO:1902850	microtubule cytoskeleton organization involved in mitosis	1.63201e-23	4.85285e-27	33	AURKA, AURKB, BIRC5, BORA, C9orf140, CCDC99, CCNB1, CDC20, CENPA, CENPE, ESPL1, KIF11, KIF23, KIF4A, KIFC1, MYBL2, NDC80, NEK2, NUF2, NUSAP1, PLK1, POC1A, PRC1, PSRC1, RACGAP1, SPC25, STIL, STMN1, TACC3, TPX2, TTK, TUBG1, WDR62
GO:0006996	organelle organization	6.17711e-23	1.83679e-26	170	ADAMTS16, ADRB2, AIF1L, ANKRD1, ANLN, ARC, ASF1B, ASPM, ATP8B3, AURKA, AURKB, BIRC5, BLM, BORA, BRCA1, BRCA2, BUB1, BUB1B, C15orf23, C1orf135, C9orf140, CASC5, CCDC99, CCNA2, CCNB1, CCNB2, CCNF, CDC20, CDC25C, CDC42EP2, CDC45, CDC6, CDCA5, CDCA8, CDH2, CDK1, CDT1, CENPA, CENPE, CENPF, CENPH, CENPI, CENPK, CENPL, CENPM, CENPN, CENPO, CENPW, CIT, CKAP2, CKS2, CNN1, CXCL1, DDX12, DLGAP5, DOCK2, E2F1…
GO:0007088	regulation of mitotic nuclear division	6.97221e-23	2.07321e-26	37	ANLN, AURKA, AURKB, BORA, BUB1, BUB1B, CCDC99, CCNA2, CCNB1, CCNB2, CCNF, CDC20, CDC25C, CDC6, CDCA5, CDT1, CENPE, CENPF, DLGAP5, EREG, ESPL1, FBXO5, GEN1, KIF11, KIF20B, MAD2L1, MKI67, NDC80, NEK2, NUSAP1, PKMYT1, PLK1, PTTG1, TACC3, TRIP13, TTK, UBE2C
GO:0051983	regulation of chromosome segregation	7.2962e-23	2.16955e-26	30	AURKB, BUB1, BUB1B, C15orf23, CCDC99, CCNB1, CDC20, CDC6, CDCA5, CDT1, CENPE, CENPF, DLGAP5, ECT2, ESPL1, FBXO5, GEN1, KIF2C, MAD2L1, MKI67, NDC80, NEK2, PLK1, PTTG1, RACGAP1, RMI2, SPAG5, TACC3, TRIP13, TTK
GO:0051783	regulation of nuclear division	6.21351e-22	1.84761e-25	38	ANLN, AURKA, AURKB, BORA, BUB1, BUB1B, CCDC99, CCNA2, CCNB1, CCNB2, CCNF, CDC20, CDC25C, CDC6, CDCA5, CDT1, CENPE, CENPF, DLGAP5, EREG, ESPL1, FBXO43, FBXO5, GEN1, KIF11, KIF20B, MAD2L1, MKI67, NDC80, NEK2, NUSAP1, PKMYT1, PLK1, PTTG1, TACC3, TRIP13, TTK, UBE2C
GO:0007051	spindle organization	2.39257e-21	7.11438e-25	35	ASPM, AURKA, AURKB, BIRC5, BORA, C15orf23, C1orf135, CCNB1, CDC20, CENPE, CENPW, ESPL1, FBXO5, KIF11, KIF23, KIF4A, KIFC1, MYBL2, NDC80, NEK2, NUF2, PLK1, POC1A, PRC1, PSRC1, RACGAP1, SPAG5, SPC25, STIL, STMN1, TACC3, TPX2, TTK, TUBG1, WDR62
GO:1901990	regulation of mitotic cell cycle phase transition	4.66385e-21	1.38681e-24	47	ANLN, AURKA, AURKB, BLM, BRCA1, BUB1, BUB1B, C15orf42, CCDC99, CCNB1, CDC20, CDC25A, CDC25C, CDC45, CDC6, CDCA5, CDK1, CDT1, CENPE, CENPF, CLSPN, DBF4B, DLGAP5, DTL, E2F1, E2F7, E2F8, ESPL1, EZH2, FBXO5, GEN1, GTSE1, HMMR, KIF14, MAD2L1, NDC80, NEK2, ORC1, PLK1, PLK4, RECQL4, TPX2, TRIP13, TTK, TUBB2C, TUBG1, UBE2C
GO:0051321	meiotic cell cycle	1.06678e-20	3.1721e-24	40	ASPM, AURKA, BLM, BRCA2, BUB1, BUB1B, CDC20, CDC25A, CDC25C, CKS2, EME1, EREG, ESPL1, EXO1, FANCA, FANCD2, FBXO43, FBXO5, FMN2, H2AFX, KIF18A, MND1, NCAPD2, NCAPH, NEK2, NUF2, PKMYT1, PLK1, PSMC3IP, PTTG1, RAD51, RAD54L, SGOL1, SGOL2, STAG3, TOP2A, TRIP13, TTK, TUBG1, XRCC2
GO:1901987	regulation of cell cycle phase transition	3.26986e-20	9.72304e-24	48	ANLN, AURKA, AURKB, BLM, BRCA1, BUB1, BUB1B, C15orf42, CCDC99, CCNB1, CDC20, CDC25A, CDC25C, CDC45, CDC6, CDCA5, CDK1, CDT1, CENPE, CENPF, CLSPN, DBF4B, DLGAP5, DTL, E2F1, E2F7, E2F8, ESPL1, EZH2, FAM83D, FBXO5, GEN1, GTSE1, HMMR, KIF14, MAD2L1, NDC80, NEK2, ORC1, PLK1, PLK4, RECQL4, TPX2, TRIP13, TTK, TUBB2C, TUBG1, UBE2C
GO:0005856	cytoskeleton	8.08809e-20	2.40502e-23	117	ACTG2, AIF1L, ANLN, ARC, ASPM, AURKA, AURKB, BIRC5, BRCA1, BRCA2, BUB1B, C15orf23, C1orf135, CCDC99, CCIN, CCNB1, CCNB2, CCNF, CDC20, CDC42EP2, CDC45, CDC6, CDCA8, CDH2, CDK1, CENPE, CENPF, CEP128, CEP55, CKAP2, CKAP2L, CNN1, DLGAP5, DOCK2, DTL, E2F1, ECT2, EPB41L4B, ESPL1, FAM83D, FBXO5, FLG, FMN2, GAS2L3, GEN1, GSG2, GTSE1, H2AFX, HMMR, HSPB7, HYLS1, INCENP, KIAA0101, KIF11, KIF14, KIF15, KIF18…
GO:0007052	mitotic spindle organization	9.25956e-20	2.75336e-23	28	AURKA, AURKB, BIRC5, BORA, CCNB1, CDC20, CENPE, KIF11, KIF23, KIF4A, KIFC1, MYBL2, NDC80, NEK2, NUF2, PLK1, POC1A, PRC1, PSRC1, RACGAP1, SPC25, STIL, STMN1, TACC3, TPX2, TTK, TUBG1, WDR62
GO:0045787	positive regulation of cell cycle	1.12118e-19	3.33387e-23	47	ASNS, AURKA, AURKB, BRCA1, BRCA2, CCNA2, CCNB1, CCNB2, CCNF, CDC25A, CDC25C, CDC45, CDC6, CDCA5, CDK1, CDT1, CIT, CKS2, DBF4B, DLGAP5, DTL, E2F1, E2F7, E2F8, ECT2, EIF4EBP1, EREG, ESPL1, EZH2, FAM83D, FBXO5, FOSL1, GEN1, GTSE1, KIF14, KIF20B, KIF23, MAD2L1, NDC80, NUSAP1, PLK4, POC1A, PSRC1, RACGAP1, RECQL4, SPAG5, UBE2C
GO:0007010	cytoskeleton organization	1.98126e-19	5.89134e-23	87	AIF1L, ANKRD1, ANLN, ARC, ASPM, AURKA, AURKB, BIRC5, BORA, BRCA1, BRCA2, C15orf23, C1orf135, C9orf140, CCDC99, CCNB1, CCNF, CDC20, CDC42EP2, CDK1, CENPA, CENPE, CENPW, CIT, CKAP2, CNN1, CXCL1, DOCK2, ECT2, EPB41L4B, EPHA5, ESPL1, FBXO5, FMN2, GAS2L3, GEN1, KIAA0101, KIF11, KIF18A, KIF18B, KIF20A, KIF23, KIF24, KIF2C, KIF4A, KIFC1, KRT14, KRT16, KRT17, KRT19, KRT9, MICAL2, MYBL2, NCKAP5, NDC80, NE…
GO:0051304	chromosome separation	2.22842e-19	6.62629e-23	26	AURKB, BLM, BUB1, BUB1B, CCDC99, CCNB1, CDC20, CDC6, CDT1, CENPE, CENPF, DLGAP5, EME1, ESPL1, FBXO5, GEN1, MAD2L1, NCAPD2, NCAPH, NDC80, PLK1, PTTG1, TACC3, TOP2A, TRIP13, TTK
GO:1903046	meiotic cell cycle process	5.39632e-19	1.60462e-22	34	ASPM, AURKA, BLM, BRCA2, BUB1, BUB1B, CDC20, CDC25A, CDC25C, CKS2, EME1, EREG, ESPL1, EXO1, FANCA, FANCD2, FBXO43, FBXO5, FMN2, KIF18A, MND1, NCAPD2, NCAPH, NUF2, PLK1, PTTG1, RAD51, SGOL1, SGOL2, STAG3, TOP2A, TRIP13, TTK, TUBG1
GO:0006260	DNA replication	1.64706e-18	4.8976e-22	39	BARD1, BLM, BRCA1, BRCA2, C15orf42, CCNA2, CDC45, CDC6, CDK1, CDT1, CLSPN, DBF4, DBF4B, DTL, E2F7, E2F8, EME1, EREG, ESCO2, EXO1, FBXO5, GEN1, GINS1, GINS2, GINS4, KIAA0101, MCM10, MCM5, MCM8, ORC1, ORC6, PIF1, POLE2, POLQ, RAD51, RECQL4, RFC3, RMI2, RRM2
GO:0006259	DNA metabolic process	4.44152e-18	1.3207e-21	73	ANKRD1, ANXA3, APOBEC3B, AURKB, BARD1, BLM, BRCA1, BRCA2, C12orf48, C15orf42, C1orf135, CCNA2, CDC45, CDC6, CDCA5, CDK1, CDT1, CENPF, CLSPN, DBF4, DBF4B, DTL, E2F7, E2F8, EME1, EREG, ESCO2, EXO1, EZH2, FANCA, FANCD2, FANCI, FBXO5, FMN2, FOXM1, GEN1, GINS1, GINS2, GINS4, H2AFX, HELLS, HILS1, KIAA0101, KIF22, KPNA2, MCM10, MCM5, MCM8, MND1, NEIL3, NEK2, ORC1, ORC6, PIF1, POLE2, POLQ, PSMC3IP, PTTG1…
GO:0010965	regulation of mitotic sister chromatid separation	1.14307e-17	3.39895e-21	21	AURKB, BUB1, BUB1B, CCDC99, CCNB1, CDC20, CDC6, CDT1, CENPE, CENPF, DLGAP5, ESPL1, FBXO5, GEN1, MAD2L1, NDC80, PLK1, PTTG1, TACC3, TRIP13, TTK
GO:0007093	mitotic cell cycle checkpoint	1.55038e-17	4.61012e-21	31	AURKA, AURKB, BLM, BRCA1, BUB1, BUB1B, C15orf42, CCDC99, CCNB1, CDC20, CDC25C, CDC6, CDK1, CDT1, CENPF, CLSPN, E2F1, E2F7, E2F8, EME1, GEN1, GTSE1, MAD2L1, NDC80, ORC1, PLK1, TOP2A, TRIP13, TTK, ZWILCH, ZWINT
GO:0000086	G2/M transition of mitotic cell cycle	2.38408e-17	7.08915e-21	33	AURKA, AURKB, BLM, BORA, BRCA1, C15orf42, CCNA2, CCNB1, CCNB2, CDC25A, CDC25C, CDC6, CDK1, CENPF, CIT, CLSPN, DBF4B, DTL, FBXO5, FOXM1, HMMR, KIF14, MELK, NEK2, NES, ORC1, PKMYT1, PLK1, PLK4, RECQL4, TPX2, TUBB2C, TUBG1
GO:0051306	mitotic sister chromatid separation	3.93644e-17	1.17051e-20	21	AURKB, BUB1, BUB1B, CCDC99, CCNB1, CDC20, CDC6, CDT1, CENPE, CENPF, DLGAP5, ESPL1, FBXO5, GEN1, MAD2L1, NDC80, PLK1, PTTG1, TACC3, TRIP13, TTK
GO:0090068	positive regulation of cell cycle process	4.16192e-17	1.23756e-20	38	AURKA, AURKB, BRCA1, CCNB1, CDC25A, CDC25C, CDC45, CDC6, CDCA5, CDK1, CDT1, CIT, DBF4B, DLGAP5, DTL, E2F1, E2F7, E2F8, ECT2, EREG, ESPL1, EZH2, FAM83D, FBXO5, GEN1, GTSE1, KIF14, KIF20B, KIF23, MAD2L1, NDC80, NUSAP1, PLK4, POC1A, RACGAP1, RECQL4, SPAG5, UBE2C
GO:0044839	cell cycle G2/M phase transition	4.78691e-17	1.4234e-20	34	AURKA, AURKB, BLM, BORA, BRCA1, C15orf42, CCNA2, CCNB1, CCNB2, CDC25A, CDC25C, CDC6, CDK1, CENPF, CIT, CLSPN, DBF4B, DTL, FBXO5, FOXM1, GTSE1, HMMR, KIF14, MELK, NEK2, NES, ORC1, PKMYT1, PLK1, PLK4, RECQL4, TPX2, TUBB2C, TUBG1
GO:0000075	cell cycle checkpoint	6.49171e-17	1.93033e-20	34	AURKA, AURKB, BLM, BRCA1, BUB1, BUB1B, C15orf42, CCDC99, CCNB1, CDC20, CDC25C, CDC45, CDC6, CDK1, CDT1, CENPF, CLSPN, DTL, E2F1, E2F7, E2F8, EME1, GEN1, GTSE1, H2AFX, MAD2L1, NDC80, ORC1, PLK1, TOP2A, TRIP13, TTK, ZWILCH, ZWINT
GO:0033045	regulation of sister chromatid segregation	8.29615e-17	2.46689e-20	23	AURKB, BUB1, BUB1B, CCDC99, CCNB1, CDC20, CDC6, CDCA5, CDT1, CENPE, CENPF, DLGAP5, ESPL1, FBXO5, GEN1, MAD2L1, NDC80, PLK1, PTTG1, RMI2, TACC3, TRIP13, TTK
GO:1905818	regulation of chromosome separation	8.60082e-17	2.55749e-20	21	AURKB, BUB1, BUB1B, CCDC99, CCNB1, CDC20, CDC6, CDT1, CENPE, CENPF, DLGAP5, ESPL1, FBXO5, GEN1, MAD2L1, NDC80, PLK1, PTTG1, TACC3, TRIP13, TTK
GO:0007091	metaphase/anaphase transition of mitotic cell cycle	9.20479e-17	2.73708e-20	20	AURKB, BUB1, BUB1B, CCDC99, CCNB1, CDC20, CDC6, CDT1, CENPE, CENPF, DLGAP5, ESPL1, FBXO5, GEN1, MAD2L1, NDC80, PLK1, TACC3, TRIP13, TTK
GO:0044784	metaphase/anaphase transition of cell cycle	2.12475e-16	6.31803e-20	20	AURKB, BUB1, BUB1B, CCDC99, CCNB1, CDC20, CDC6, CDT1, CENPE, CENPF, DLGAP5, ESPL1, FBXO5, GEN1, MAD2L1, NDC80, PLK1, TACC3, TRIP13, TTK
GO:0071103	DNA conformation change	2.87682e-16	8.55432e-20	36	ASF1B, BLM, CASC5, CCNB1, CDC45, CDCA5, CDK1, CENPA, CENPH, CENPI, CENPK, CENPL, CENPM, CENPN, CENPO, CENPW, DDX12, GINS1, GINS2, GINS4, H2AFX, HELLS, HILS1, HJURP, MLF1IP, NCAPD2, NCAPG, NCAPG2, NCAPH, NUSAP1, OIP5, PIF1, RAD51, RAD54L, RECQL4, TOP2A
GO:0016043	cellular component organization	3.58526e-16	1.06609e-19	217	ADAMTS14, ADAMTS16, ADRB2, AIF1L, AMIGO2, ANKRD1, ANLN, ARC, ASF1B, ASPM, ATP1A3, ATP8B3, AURKA, AURKB, BIRC5, BLM, BORA, BRCA1, BRCA2, BUB1, BUB1B, C15orf23, C15orf42, C1orf135, C9orf140, CARD10, CASC5, CCDC99, CCKAR, CCNA2, CCNB1, CCNB2, CCNF, CDC20, CDC25C, CDC42EP2, CDC45, CDC6, CDCA5, CDCA8, CDH2, CDK1, CDT1, CENPA, CENPE, CENPF, CENPH, CENPI, CENPK, CENPL, CENPM, CENPN, CENPO, CENPW, CEP55,…
GO:0000922	spindle pole	4.10453e-16	1.2205e-19	29	ASPM, AURKA, AURKB, C15orf23, C1orf135, CCDC99, CCNB1, CDC20, CDC6, CENPF, CEP128, CKAP2, CKAP2L, DLGAP5, FAM83D, KIF11, KIF20B, MAD2L1, NEK2, PLK1, POC1A, PRC1, PSRC1, SGOL1, SPAG5, TACC3, TPX2, TUBG1, WDR62
GO:0010948	negative regulation of cell cycle process	4.9926e-16	1.48457e-19	37	AURKA, AURKB, BLM, BRCA1, BUB1, BUB1B, C15orf42, CCDC99, CCNB1, CCNF, CDC20, CDC25C, CDC6, CDK1, CDT1, CENPF, CLSPN, DTL, E2F1, E2F7, E2F8, ESPL1, EZH2, FBXO43, FBXO5, GEN1, GTSE1, MAD2L1, NDC80, NEK2, ORC1, PLK1, PTTG1, RAD51, RRM2, TRIP13, TTK
GO:0030071	regulation of mitotic metaphase/anaphase transition	7.40001e-16	2.20042e-19	19	AURKB, BUB1, BUB1B, CCDC99, CCNB1, CDC20, CDC6, CDT1, CENPE, CENPF, DLGAP5, ESPL1, FBXO5, GEN1, MAD2L1, NDC80, PLK1, TRIP13, TTK
GO:0033047	regulation of mitotic sister chromatid segregation	7.50914e-16	2.23287e-19	21	AURKB, BUB1, BUB1B, CCDC99, CCNB1, CDC20, CDC6, CDT1, CENPE, CENPF, DLGAP5, ESPL1, FBXO5, GEN1, MAD2L1, NDC80, PLK1, PTTG1, TACC3, TRIP13, TTK
GO:1902099	regulation of metaphase/anaphase transition of cell cycle	1.71432e-15	5.0976e-19	19	AURKB, BUB1, BUB1B, CCDC99, CCNB1, CDC20, CDC6, CDT1, CENPE, CENPF, DLGAP5, ESPL1, FBXO5, GEN1, MAD2L1, NDC80, PLK1, TRIP13, TTK
GO:1901991	negative regulation of mitotic cell cycle phase transition	4.04954e-15	1.20415e-18	29	AURKA, AURKB, BLM, BRCA1, BUB1, BUB1B, C15orf42, CCDC99, CCNB1, CDC20, CDC25C, CDC6, CDK1, CDT1, CENPF, CLSPN, E2F1, E2F7, E2F8, EZH2, FBXO5, GEN1, GTSE1, MAD2L1, NDC80, ORC1, PLK1, TRIP13, TTK
GO:0140013	meiotic nuclear division	4.78653e-15	1.42329e-18	29	ASPM, AURKA, BLM, BRCA2, BUB1, BUB1B, CDC20, CKS2, EME1, EREG, ESPL1, FANCA, FANCD2, FBXO43, FBXO5, FMN2, KIF18A, MND1, NCAPH, NUF2, PLK1, PTTG1, RAD51, SGOL1, SGOL2, STAG3, TOP2A, TRIP13, TTK
GO:0045786	negative regulation of cell cycle	5.81261e-15	1.7284e-18	50	AURKA, AURKB, BARD1, BLM, BRCA1, BUB1, BUB1B, C11orf82, C15orf42, CCDC99, CCNB1, CCNF, CDC20, CDC25C, CDC45, CDC6, CDK1, CDKN3, CDT1, CENPF, CLSPN, DTL, E2F1, E2F7, E2F8, EME1, ESPL1, EZH2, FBXO43, FBXO5, FOXM1, GEN1, GTSE1, H2AFX, KIF20B, MAD2L1, MYOCD, NDC80, NEK2, ORC1, PLK1, PRR11, PTTG1, RAD51, RRM2, TOP2A, TRIP13, TTK, ZWILCH, ZWINT
GO:1901988	negative regulation of cell cycle phase transition	6.11957e-15	1.81968e-18	30	AURKA, AURKB, BLM, BRCA1, BUB1, BUB1B, C15orf42, CCDC99, CCNB1, CDC20, CDC25C, CDC6, CDK1, CDT1, CENPF, CLSPN, DTL, E2F1, E2F7, E2F8, EZH2, FBXO5, GEN1, GTSE1, MAD2L1, NDC80, ORC1, PLK1, TRIP13, TTK
GO:0099513	polymeric cytoskeletal fiber	1.10316e-14	3.28028e-18	57	AIF1L, ASPM, AURKA, AURKB, BIRC5, C15orf23, CDK1, CENPE, CKAP2, FLG, GAS2L3, GTSE1, INCENP, KIF11, KIF14, KIF15, KIF18A, KIF18B, KIF20A, KIF20B, KIF22, KIF23, KIF24, KIF2C, KIF4A, KIFC1, KRT14, KRT16, KRT17, KRT19, KRT34, KRT7, KRT81, KRT9, LMNB1, LMNB2, NCKAP5, NEK2, NES, NUSAP1, PKP1, PLK1, PRC1, PSRC1, RACGAP1, REEP4, SKA1, SKA3, SPAG5, STMN1, TEK, TPPP3, TPX2, TUBA1B, TUBA1C, TUBB2C, TUBG1
GO:0071840	cellular component organization or biogenesis	1.32141e-14	3.92926e-18	217	ADAMTS14, ADAMTS16, ADRB2, AIF1L, AMIGO2, ANKRD1, ANLN, ARC, ASF1B, ASPM, ATP1A3, ATP8B3, AURKA, AURKB, BIRC5, BLM, BORA, BRCA1, BRCA2, BUB1, BUB1B, C15orf23, C15orf42, C1orf135, C9orf140, CARD10, CASC5, CCDC99, CCKAR, CCNA2, CCNB1, CCNB2, CCNF, CDC20, CDC25C, CDC42EP2, CDC45, CDC6, CDCA5, CDCA8, CDH2, CDK1, CDT1, CENPA, CENPE, CENPF, CENPH, CENPI, CENPK, CENPL, CENPM, CENPN, CENPO, CENPW, CEP55,…
GO:0045930	negative regulation of mitotic cell cycle	1.94189e-14	5.77428e-18	34	AURKA, AURKB, BLM, BRCA1, BUB1, BUB1B, C15orf42, CCDC99, CCNB1, CDC20, CDC25C, CDC6, CDK1, CDT1, CENPF, CLSPN, E2F1, E2F7, E2F8, EME1, EZH2, FBXO5, GEN1, GTSE1, MAD2L1, NDC80, ORC1, PLK1, PTTG1, TOP2A, TRIP13, TTK, ZWILCH, ZWINT
GO:0072686	mitotic spindle	2.44039e-14	7.25658e-18	23	ASPM, AURKA, AURKB, C15orf23, CDK1, CENPE, CKAP2L, ECT2, ESPL1, FAM83D, KIF11, KIF18A, KIF18B, KIF20B, KIF22, KIF23, KIFC1, MAD2L1, NUSAP1, RACGAP1, SPAG5, TACC3, TPX2
GO:0033046	negative regulation of sister chromatid segregation	3.05727e-14	9.09089e-18	17	AURKB, BUB1, BUB1B, CCDC99, CCNB1, CDC20, CDT1, CENPF, ESPL1, FBXO5, GEN1, MAD2L1, NDC80, PLK1, PTTG1, TRIP13, TTK
GO:0005874	microtubule	4.47643e-14	1.33108e-17	42	ASPM, AURKA, AURKB, BIRC5, C15orf23, CDK1, CENPE, CKAP2, GAS2L3, GTSE1, INCENP, KIF11, KIF14, KIF15, KIF18A, KIF18B, KIF20A, KIF20B, KIF22, KIF23, KIF24, KIF2C, KIF4A, KIFC1, NCKAP5, NEK2, NUSAP1, PLK1, PRC1, PSRC1, RACGAP1, REEP4, SKA1, SKA3, SPAG5, STMN1, TPPP3, TPX2, TUBA1B, TUBA1C, TUBB2C, TUBG1
GO:0051985	negative regulation of chromosome segregation	4.75961e-14	1.41529e-17	17	AURKB, BUB1, BUB1B, CCDC99, CCNB1, CDC20, CDT1, CENPF, ESPL1, FBXO5, GEN1, MAD2L1, NDC80, PLK1, PTTG1, TRIP13, TTK
GO:2000816	negative regulation of mitotic sister chromatid separation	9.54638e-14	2.83865e-17	16	AURKB, BUB1, BUB1B, CCDC99, CCNB1, CDC20, CDT1, CENPF, FBXO5, GEN1, MAD2L1, NDC80, PLK1, PTTG1, TRIP13, TTK
GO:1905819	negative regulation of chromosome separation	1.53663e-13	4.56922e-17	16	AURKB, BUB1, BUB1B, CCDC99, CCNB1, CDC20, CDT1, CENPF, FBXO5, GEN1, MAD2L1, NDC80, PLK1, PTTG1, TRIP13, TTK
GO:0005815	microtubule organizing center	1.6437e-13	4.88759e-17	55	ASPM, AURKA, AURKB, BRCA1, BRCA2, BUB1B, C1orf135, CCDC99, CCNB1, CCNB2, CCNF, CDC20, CDC45, CDK1, CENPF, CEP128, CEP55, CKAP2, CKAP2L, DLGAP5, DTL, E2F1, ESPL1, GEN1, GSG2, H2AFX, HMMR, HYLS1, KIAA0101, KIF15, KIF18A, KIF20B, KIF23, KIF24, KIF2C, KIFC1, MAMLD1, MLF1IP, NDC80, NEK2, PLK1, PLK4, POC1A, PODXL, RAD51, SGOL1, SPAG5, STIL, TACC3, TEK, TOP2A, TPX2, TUBG1, WDR62, XRCC2
GO:0034508	centromere complex assembly	2.4363e-13	7.24444e-17	16	CASC5, CENPA, CENPE, CENPF, CENPH, CENPI, CENPK, CENPL, CENPM, CENPN, CENPO, CENPW, HELLS, HJURP, MLF1IP, OIP5
GO:0000794	condensed nuclear chromosome	2.83767e-13	8.4379e-17	22	AURKA, AURKB, BLM, BRCA1, BRCA2, BUB1, BUB1B, CCNB1, CENPA, CENPO, H2AFX, INCENP, NCAPD2, NCAPH, NDC80, NEK2, NUF2, PLK1, RAD51, STAG3, SUV39H1, TUBG1
GO:0033048	negative regulation of mitotic sister chromatid segregation	3.80823e-13	1.13239e-16	16	AURKB, BUB1, BUB1B, CCDC99, CCNB1, CDC20, CDT1, CENPF, FBXO5, GEN1, MAD2L1, NDC80, PLK1, PTTG1, TRIP13, TTK
GO:0006974	cellular response to DNA damage stimulus	5.28192e-13	1.5706e-16	58	ANKRD1, AURKA, BARD1, BLM, BRCA1, BRCA2, C11orf82, C12orf48, C15orf42, C1orf135, CCNB1, CDC25C, CDC45, CDCA5, CDK1, CLSPN, DTL, E2F1, E2F7, E2F8, EME1, ESCO2, EXO1, FANCA, FANCD2, FANCI, FBXO5, FMN2, FOXM1, GEN1, GINS2, GINS4, GTSE1, H2AFX, KIAA0101, KIF22, MCM10, MCM8, NEIL3, PIF1, PLK1, PMAIP1, POLE2, POLQ, PTTG1, RAD51, RAD51AP1, RAD54L, RECQL4, RFC3, RMI2, SESN2, SUV39H1, TOP2A, TRIP13, UBE2T…
GO:0045841	negative regulation of mitotic metaphase/anaphase transition	7.49006e-13	2.2272e-16	15	AURKB, BUB1, BUB1B, CCDC99, CCNB1, CDC20, CDT1, CENPF, FBXO5, GEN1, MAD2L1, NDC80, PLK1, TRIP13, TTK
GO:1902100	negative regulation of metaphase/anaphase transition of cell cycle	1.21462e-12	3.61171e-16	15	AURKB, BUB1, BUB1B, CCDC99, CCNB1, CDC20, CDT1, CENPF, FBXO5, GEN1, MAD2L1, NDC80, PLK1, TRIP13, TTK
GO:0045931	positive regulation of mitotic cell cycle	1.30664e-12	3.88535e-16	25	ASNS, AURKA, BRCA2, CCNB1, CDC25A, CDC25C, CDC45, CDC6, CDCA5, CDK1, CDT1, DBF4B, DLGAP5, DTL, EIF4EBP1, EREG, ESPL1, FBXO5, GEN1, KIF20B, MAD2L1, NDC80, NUSAP1, RECQL4, UBE2C
GO:0051303	establishment of chromosome localization	1.37486e-12	4.08818e-16	19	CCDC99, CCNB1, CDCA5, CDCA8, CDT1, CENPE, CENPF, DLGAP5, FAM83D, FMN2, KIF14, KIF18A, KIF22, KIF2C, KIFC1, NDC80, NUF2, PSRC1, SPAG5
GO:0050000	chromosome localization	1.80717e-12	5.37369e-16	19	CCDC99, CCNB1, CDCA5, CDCA8, CDT1, CENPE, CENPF, DLGAP5, FAM83D, FMN2, KIF14, KIF18A, KIF22, KIF2C, KIFC1, NDC80, NUF2, PSRC1, SPAG5
GO:0010389	regulation of G2/M transition of mitotic cell cycle	1.81492e-12	5.39674e-16	25	AURKA, AURKB, BLM, BRCA1, C15orf42, CCNB1, CDC25A, CDC25C, CDC6, CDK1, CENPF, CLSPN, DBF4B, DTL, FBXO5, HMMR, KIF14, NEK2, ORC1, PLK1, PLK4, RECQL4, TPX2, TUBB2C, TUBG1
GO:0000910	cytokinesis	2.23985e-12	6.66026e-16	26	ANLN, AURKA, AURKB, BRCA2, CDC6, CDT1, CENPA, CEP55, CIT, CKAP2, E2F7, E2F8, ECT2, ESPL1, FMN2, INCENP, KIF14, KIF20A, KIF20B, KIF23, KIF4A, NUSAP1, PLK1, PRC1, RACGAP1, STMN1
GO:1902749	regulation of cell cycle G2/M phase transition	2.60374e-12	7.74231e-16	26	AURKA, AURKB, BLM, BRCA1, C15orf42, CCNB1, CDC25A, CDC25C, CDC6, CDK1, CENPF, CLSPN, DBF4B, DTL, FBXO5, GTSE1, HMMR, KIF14, NEK2, ORC1, PLK1, PLK4, RECQL4, TPX2, TUBB2C, TUBG1
GO:0051310	metaphase plate congression	3.09245e-12	9.1955e-16	17	CCDC99, CCNB1, CDCA5, CDCA8, CDT1, CENPE, CENPF, FAM83D, KIF14, KIF18A, KIF22, KIF2C, KIFC1, NDC80, NUF2, PSRC1, SPAG5
GO:0008608	attachment of spindle microtubules to kinetochore	3.5053e-12	1.04231e-15	14	AURKB, C15orf23, CASC5, CCNB1, CDT1, CENPE, ECT2, KIF2C, NDC80, NEK2, NUF2, RACGAP1, SGOL1, SPAG5
GO:0031055	chromatin remodeling at centromere	5.84911e-12	1.73925e-15	14	CASC5, CENPA, CENPH, CENPI, CENPK, CENPL, CENPM, CENPN, CENPO, CENPW, HELLS, HJURP, MLF1IP, OIP5
GO:0071174	mitotic spindle checkpoint	9.56874e-12	2.8453e-15	14	AURKB, BUB1, BUB1B, CCDC99, CCNB1, CDC20, CDT1, CENPF, GEN1, MAD2L1, NDC80, PLK1, TRIP13, TTK
GO:0007094	mitotic spindle assembly checkpoint	9.56874e-12	2.8453e-15	14	AURKB, BUB1, BUB1B, CCDC99, CCNB1, CDC20, CDT1, CENPF, GEN1, MAD2L1, NDC80, PLK1, TRIP13, TTK
GO:0031577	spindle checkpoint	9.56874e-12	2.8453e-15	14	AURKB, BUB1, BUB1B, CCDC99, CCNB1, CDC20, CDT1, CENPF, GEN1, MAD2L1, NDC80, PLK1, TRIP13, TTK
GO:0071173	spindle assembly checkpoint	9.56874e-12	2.8453e-15	14	AURKB, BUB1, BUB1B, CCDC99, CCNB1, CDC20, CDT1, CENPF, GEN1, MAD2L1, NDC80, PLK1, TRIP13, TTK
GO:0051784	negative regulation of nuclear division	1.10313e-11	3.2802e-15	17	AURKB, BUB1, BUB1B, CCDC99, CCNB1, CDC20, CDT1, CENPF, FBXO43, FBXO5, GEN1, MAD2L1, NDC80, PLK1, PTTG1, TRIP13, TTK
GO:0033043	regulation of organelle organization	1.21762e-11	3.62063e-15	71	ADAMTS16, ADRB2, ANLN, AURKA, AURKB, BORA, BRCA1, BUB1, BUB1B, CCDC99, CCNA2, CCNB1, CCNB2, CCNF, CDC20, CDC25C, CDC42EP2, CDC45, CDC6, CDCA5, CDH2, CDT1, CENPE, CENPF, CIT, CKAP2, DLGAP5, E2F1, ECT2, EPHA5, EREG, ESPL1, FBXO43, FBXO5, GAP43, GEN1, HILS1, KIF11, KIF18A, KIF20B, MAD2L1, MKI67, MYOCD, NDC80, NEK2, NES, NTF3, NUSAP1, PIF1, PKMYT1, PLK1, PLK4, PMAIP1, POC1A, PSRC1, PTTG1, RGS4, RMI2,…
GO:0000228	nuclear chromosome	1.35074e-11	4.01646e-15	46	ASF1B, AURKA, AURKB, BIRC5, BLM, BRCA1, BRCA2, BUB1, BUB1B, CCNB1, CDC45, CDCA5, CDK1, CENPA, CENPO, E2F1, EME1, ESCO2, EZH2, GINS1, GINS2, GINS4, H2AFX, H2AFZ, HEY2, INCENP, MCM10, MCM5, MYOCD, NCAPD2, NCAPH, NDC80, NEK2, NUF2, ORC1, ORC6, PIF1, PLK1, POLE2, RAD51, RAD51AP1, STAG3, SUV39H1, TOP2A, TUBG1, UHRF1
GO:0045839	negative regulation of mitotic nuclear division	1.76858e-11	5.25894e-15	16	AURKB, BUB1, BUB1B, CCDC99, CCNB1, CDC20, CDT1, CENPF, FBXO5, GEN1, MAD2L1, NDC80, PLK1, PTTG1, TRIP13, TTK
GO:0000281	mitotic cytokinesis	1.80405e-11	5.36439e-15	18	ANLN, BRCA2, CDT1, CENPA, CEP55, CIT, CKAP2, ECT2, ESPL1, INCENP, KIF20A, KIF20B, KIF23, KIF4A, NUSAP1, PLK1, RACGAP1, STMN1
GO:0051302	regulation of cell division	1.82007e-11	5.41205e-15	25	ASPM, AURKA, AURKB, BLM, BRCA2, CDC6, CIT, E2F7, E2F8, ECT2, EREG, FGF5, FGF9, INCENP, KIF14, KIF18B, KIF20A, KIF20B, KIF23, ORC6, PGF, PLK1, PRC1, RACGAP1, TXNIP
GO:0006323	DNA packaging	1.92092e-11	5.71194e-15	26	ASF1B, CASC5, CCNB1, CDCA5, CDK1, CENPA, CENPH, CENPI, CENPK, CENPL, CENPM, CENPN, CENPO, CENPW, H2AFX, HELLS, HILS1, HJURP, MLF1IP, NCAPD2, NCAPG, NCAPG2, NCAPH, NUSAP1, OIP5, TOP2A
GO:0022414	reproductive process	2.12573e-11	6.32092e-15	76	ADAMTS16, ASF1B, ASPM, ATP8B3, AURKA, BLM, BRCA2, BUB1, BUB1B, CASC5, CCIN, CCNB1, CCNF, CDC20, CDC25A, CDC25C, CDK1, CENPI, CKS2, E2F1, E2F7, E2F8, EME1, EREG, ESPL1, EXO1, FANCA, FANCD2, FBXO43, FBXO5, FGF9, FMN2, FOSL1, H2AFX, HAS1, HAS2, HEY2, HILS1, KIAA1524, KIF18A, KIFC1, KRT19, KRT9, MAMLD1, MCM8, MND1, MYOCD, NCAPD2, NCAPH, NEK2, NUF2, PAQR5, PGF, PKMYT1, PLK1, PLK4, POC1A, PSG5, PSMC3IP…
GO:0000003	reproduction	2.37744e-11	7.06941e-15	76	ADAMTS16, ASF1B, ASPM, ATP8B3, AURKA, BLM, BRCA2, BUB1, BUB1B, CASC5, CCIN, CCNB1, CCNF, CDC20, CDC25A, CDC25C, CDK1, CENPI, CKS2, E2F1, E2F7, E2F8, EME1, EREG, ESPL1, EXO1, FANCA, FANCD2, FBXO43, FBXO5, FGF9, FMN2, FOSL1, H2AFX, HAS1, HAS2, HEY2, HILS1, KIAA1524, KIF18A, KIFC1, KRT19, KRT9, MAMLD1, MCM8, MND1, MYOCD, NCAPD2, NCAPH, NEK2, NUF2, PAQR5, PGF, PKMYT1, PLK1, PLK4, POC1A, PSG5, PSMC3IP…
GO:0099512	supramolecular fiber	2.79711e-11	8.3173e-15	60	AIF1L, ANKRD1, ASPM, AURKA, AURKB, BIRC5, C15orf23, CDK1, CENPE, CKAP2, ELN, FLG, GAS2L3, GTSE1, INCENP, KIF11, KIF14, KIF15, KIF18A, KIF18B, KIF20A, KIF20B, KIF22, KIF23, KIF24, KIF2C, KIF4A, KIFC1, KRT14, KRT16, KRT17, KRT19, KRT34, KRT7, KRT81, KRT9, LMNB1, LMNB2, MFAP5, NCKAP5, NEK2, NES, NUSAP1, PKP1, PLK1, PRC1, PSRC1, RACGAP1, REEP4, SKA1, SKA3, SPAG5, STMN1, TEK, TPPP3, TPX2, TUBA1B, TUBA…
GO:0005876	spindle microtubule	3.41437e-11	1.01528e-14	16	AURKA, AURKB, BIRC5, CDK1, CENPE, KIF11, KIF18A, KIF18B, KIF4A, NUSAP1, PLK1, PRC1, PSRC1, SKA1, SKA3, TUBG1
GO:0061640	cytoskeleton-dependent cytokinesis	3.42849e-11	1.01947e-14	20	ANLN, AURKB, BRCA2, CDT1, CENPA, CEP55, CIT, CKAP2, ECT2, ESPL1, FMN2, INCENP, KIF20A, KIF20B, KIF23, KIF4A, NUSAP1, PLK1, RACGAP1, STMN1
GO:0099081	supramolecular polymer	3.87087e-11	1.15102e-14	60	AIF1L, ANKRD1, ASPM, AURKA, AURKB, BIRC5, C15orf23, CDK1, CENPE, CKAP2, ELN, FLG, GAS2L3, GTSE1, INCENP, KIF11, KIF14, KIF15, KIF18A, KIF18B, KIF20A, KIF20B, KIF22, KIF23, KIF24, KIF2C, KIF4A, KIFC1, KRT14, KRT16, KRT17, KRT19, KRT34, KRT7, KRT81, KRT9, LMNB1, LMNB2, MFAP5, NCKAP5, NEK2, NES, NUSAP1, PKP1, PLK1, PRC1, PSRC1, RACGAP1, REEP4, SKA1, SKA3, SPAG5, STMN1, TEK, TPPP3, TPX2, TUBA1B, TUBA…
GO:0099080	supramolecular complex	4.05364e-11	1.20536e-14	60	AIF1L, ANKRD1, ASPM, AURKA, AURKB, BIRC5, C15orf23, CDK1, CENPE, CKAP2, ELN, FLG, GAS2L3, GTSE1, INCENP, KIF11, KIF14, KIF15, KIF18A, KIF18B, KIF20A, KIF20B, KIF22, KIF23, KIF24, KIF2C, KIF4A, KIFC1, KRT14, KRT16, KRT17, KRT19, KRT34, KRT7, KRT81, KRT9, LMNB1, LMNB2, MFAP5, NCKAP5, NEK2, NES, NUSAP1, PKP1, PLK1, PRC1, PSRC1, RACGAP1, REEP4, SKA1, SKA3, SPAG5, STMN1, TEK, TPPP3, TPX2, TUBA1B, TUBA…
GO:0034080	CENP-A containing nucleosome assembly	4.54196e-11	1.35057e-14	13	CASC5, CENPA, CENPH, CENPI, CENPK, CENPL, CENPM, CENPN, CENPO, CENPW, HJURP, MLF1IP, OIP5
GO:0061641	CENP-A containing chromatin organization	4.54196e-11	1.35057e-14	13	CASC5, CENPA, CENPH, CENPI, CENPK, CENPL, CENPM, CENPN, CENPO, CENPW, HJURP, MLF1IP, OIP5
GO:0030496	midbody	4.89738e-11	1.45625e-14	25	ANLN, ASPM, AURKA, AURKB, BIRC5, CDCA8, CDK1, CENPE, CENPF, CEP55, CIT, ECT2, INCENP, KIF14, KIF20A, KIF20B, KIF23, KIF4A, NEK2, PLK1, PRC1, PSRC1, RACGAP1, SHCBP1, SPAG5
GO:0006336	DNA replication-independent nucleosome assembly	8.72124e-11	2.59329e-14	14	ASF1B, CASC5, CENPA, CENPH, CENPI, CENPK, CENPL, CENPM, CENPN, CENPO, CENPW, HJURP, MLF1IP, OIP5
GO:0031981	nuclear lumen	1.00702e-10	2.99441e-14	149	ANKRD1, ANLN, ASF1B, AURKA, AURKB, BARD1, BIRC5, BLM, BRCA1, BRCA2, BUB1, BUB1B, C12orf48, C15orf42, C9orf140, CASC5, CASZ1, CCNA2, CCNB1, CDC20, CDC25A, CDC25C, CDC45, CDC6, CDCA2, CDCA5, CDCA7, CDCA8, CDK1, CDT1, CENPA, CENPE, CENPF, CENPH, CENPI, CENPK, CENPL, CENPM, CENPN, CENPO, CENPW, CLSPN, CRABP2, DBF4, DBF4B, DGKI, DNAJC9, DOCK10, DTL, E2F1, E2F2, E2F7, E2F8, EME1, ESCO2, EXO1, EZH2, FAM…
GO:0034724	DNA replication-independent nucleosome organization	1.29992e-10	3.86536e-14	14	ASF1B, CASC5, CENPA, CENPH, CENPI, CENPK, CENPL, CENPM, CENPN, CENPO, CENPW, HJURP, MLF1IP, OIP5
GO:0006261	DNA-dependent DNA replication	1.30327e-10	3.87533e-14	23	BLM, BRCA2, C15orf42, CDC45, CDC6, CDT1, DBF4B, E2F7, E2F8, EME1, FBXO5, GEN1, GINS1, GINS2, GINS4, MCM10, MCM5, ORC1, ORC6, POLE2, POLQ, RAD51, RFC3
GO:0044843	cell cycle G1/S phase transition	1.37409e-10	4.0859e-14	29	AURKA, CCNA2, CCNB1, CDC25A, CDC25C, CDC45, CDC6, CDK1, CDKN3, CDT1, DBF4, E2F1, E2F7, E2F8, EIF4EBP1, EZH2, FAM83D, FBXO5, GTSE1, IQGAP3, KIF14, MCM10, MCM5, MCM8, ORC1, ORC6, POLE2, RRM2, TYMS
GO:0005813	centrosome	1.91519e-10	5.69488e-14	41	ASPM, AURKA, AURKB, BRCA2, C1orf135, CCNB1, CCNB2, CCNF, CDC20, CDC45, CDK1, CENPF, CEP55, CKAP2, CKAP2L, DLGAP5, DTL, E2F1, ESPL1, GEN1, GSG2, H2AFX, HMMR, HYLS1, KIAA0101, KIF15, KIF20B, KIF23, KIF2C, MAMLD1, NDC80, NEK2, PLK1, PLK4, POC1A, SGOL1, SPAG5, STIL, TUBG1, WDR62, XRCC2
GO:0006281	DNA repair	1.97963e-10	5.88649e-14	42	BARD1, BLM, BRCA1, BRCA2, C12orf48, C15orf42, C1orf135, CDC45, CDCA5, CDK1, CLSPN, DTL, EME1, ESCO2, EXO1, FANCA, FANCD2, FANCI, FMN2, FOXM1, GEN1, GINS2, GINS4, H2AFX, KIAA0101, KIF22, MCM8, NEIL3, PIF1, POLE2, POLQ, PTTG1, RAD51, RAD51AP1, RAD54L, RECQL4, RFC3, RMI2, TRIP13, UBE2T, UHRF1, XRCC2
GO:0008283	cell proliferation	3.86333e-10	1.14878e-13	91	ASPM, AURKB, BIRC5, BLM, BRCA1, BRCA2, BUB1, BUB1B, C9orf140, CCNA2, CCNB1, CCNB2, CCNF, CDC20, CDC25A, CDC25C, CDC6, CDCA7, CDH2, CDK1, CDKN3, CENPF, CKS2, CNN1, CXCL1, DBF4B, DLGAP5, DOCK2, E2F1, E2F7, E2F8, ELN, EREG, ESM1, EZH2, FAM83D, FANCA, FBXO5, FGF5, FGF9, FOSL1, FOXF1, FOXM1, GAL, GINS1, GINS4, HAS2, HELLS, HEY2, HHIP, IL20RB, IQGAP3, KIAA1524, KIF14, KIF15, KIF20B, KIF2C, KRT16, LAMC2…
GO:0007080	mitotic metaphase plate congression	4.0102e-10	1.19245e-13	14	CCDC99, CCNB1, CDCA5, CDCA8, CDT1, CENPE, KIF14, KIF18A, KIF22, KIF2C, KIFC1, NDC80, NUF2, PSRC1
GO:0000940	condensed chromosome outer kinetochore	4.04745e-10	1.20352e-13	9	BUB1, BUB1B, CCDC99, CCNB1, CENPF, NDC80, PLK1, SKA1, SKA3
GO:0000082	G1/S transition of mitotic cell cycle	1.08294e-09	3.22016e-13	27	AURKA, CCNB1, CDC25A, CDC25C, CDC45, CDC6, CDK1, CDKN3, CDT1, DBF4, E2F1, E2F7, E2F8, EIF4EBP1, EZH2, FBXO5, GTSE1, IQGAP3, KIF14, MCM10, MCM5, MCM8, ORC1, ORC6, POLE2, RRM2, TYMS
GO:0044454	nuclear chromosome part	2.22389e-09	6.61283e-13	41	ASF1B, AURKA, AURKB, BLM, BRCA1, BRCA2, BUB1, BUB1B, CCNB1, CDC45, CDCA5, CDK1, CENPA, CENPO, E2F1, EME1, ESCO2, EZH2, GINS1, GINS2, GINS4, H2AFX, H2AFZ, HEY2, INCENP, MCM10, MCM5, MYOCD, NCAPD2, NCAPH, NDC80, NUF2, ORC1, ORC6, PIF1, PLK1, POLE2, RAD51, RAD51AP1, STAG3, UHRF1
GO:0006302	double-strand break repair	2.87957e-09	8.56251e-13	26	BARD1, BLM, BRCA1, BRCA2, C12orf48, C1orf135, CDC45, CDCA5, EME1, ESCO2, EXO1, FMN2, FOXM1, GEN1, GINS2, GINS4, H2AFX, MCM8, POLQ, RAD51, RAD51AP1, RAD54L, RECQL4, RMI2, TRIP13, XRCC2
GO:0031570	DNA integrity checkpoint	4.69107e-09	1.39491e-12	22	AURKA, BLM, BRCA1, C15orf42, CCNB1, CDC25C, CDC45, CDC6, CDK1, CDT1, CLSPN, DTL, E2F1, E2F7, E2F8, EME1, GEN1, GTSE1, H2AFX, ORC1, PLK1, TOP2A
GO:0033044	regulation of chromosome organization	6.55178e-09	1.9482e-12	31	AURKB, BRCA1, BUB1, BUB1B, CCDC99, CCNB1, CDC20, CDC45, CDC6, CDCA5, CDT1, CENPE, CENPF, DLGAP5, ESPL1, FBXO5, GEN1, HILS1, MAD2L1, MKI67, MYOCD, NDC80, NEK2, PIF1, PLK1, PTTG1, RMI2, TACC3, TOP2A, TRIP13, TTK
GO:2001251	negative regulation of chromosome organization	7.01296e-09	2.08533e-12	21	AURKB, BRCA1, BUB1, BUB1B, CCDC99, CCNB1, CDC20, CDT1, CENPF, ESPL1, FBXO5, GEN1, HILS1, MAD2L1, NDC80, PIF1, PLK1, PTTG1, TOP2A, TRIP13, TTK
GO:0045132	meiotic chromosome segregation	9.22794e-09	2.74396e-12	17	BLM, BUB1, BUB1B, EME1, ESPL1, FANCD2, FMN2, NCAPH, NUF2, PLK1, PTTG1, SGOL1, SGOL2, STAG3, TOP2A, TRIP13, TTK
GO:1901989	positive regulation of cell cycle phase transition	1.11663e-08	3.32033e-12	17	CCNB1, CDC25A, CDC25C, CDC45, CDC6, CDCA5, CDK1, CDT1, DBF4B, DLGAP5, DTL, ESPL1, EZH2, FAM83D, FBXO5, RECQL4, UBE2C
GO:0051383	kinetochore organization	1.12175e-08	3.33557e-12	10	CDT1, CENPA, CENPE, CENPF, CENPH, CENPK, CENPN, CENPW, NDC80, NUF2
GO:0005871	kinesin complex	1.61985e-08	4.81669e-12	14	CENPE, KIF11, KIF14, KIF15, KIF18A, KIF18B, KIF20A, KIF20B, KIF22, KIF23, KIF24, KIF2C, KIF4A, KIFC1
GO:0043486	histone exchange	1.69657e-08	5.04482e-12	13	CASC5, CENPA, CENPH, CENPI, CENPK, CENPL, CENPM, CENPN, CENPO, CENPW, HJURP, MLF1IP, OIP5
GO:0031145	anaphase-promoting complex-dependent catabolic process	1.80569e-08	5.36928e-12	12	AURKA, AURKB, BUB1B, CCNB1, CDC20, CDK1, FBXO5, MAD2L1, PLK1, PTTG1, UBE2C, UBE2S
GO:0044428	nuclear part	1.89052e-08	5.62151e-12	152	ANKRD1, ANLN, ASF1B, AURKA, AURKB, BARD1, BIRC5, BLM, BRCA1, BRCA2, BUB1, BUB1B, C12orf48, C15orf42, C9orf140, CASC5, CASZ1, CCNA2, CCNB1, CDC20, CDC25A, CDC25C, CDC45, CDC6, CDCA2, CDCA5, CDCA7, CDCA8, CDK1, CDT1, CENPA, CENPE, CENPF, CENPH, CENPI, CENPK, CENPL, CENPM, CENPN, CENPO, CENPW, CLSPN, CRABP2, DBF4, DBF4B, DGKI, DNAJC9, DOCK10, DTL, E2F1, E2F2, E2F7, E2F8, EME1, ESCO2, EXO1, EZH2, FAM…
GO:0005654	nucleoplasm	1.96843e-08	5.85321e-12	127	ANKRD1, ANLN, ASF1B, AURKA, AURKB, BARD1, BIRC5, BLM, BRCA1, BRCA2, BUB1, C12orf48, C15orf42, CASC5, CASZ1, CCNA2, CCNB1, CDC20, CDC25A, CDC25C, CDC45, CDC6, CDCA2, CDCA5, CDCA7, CDCA8, CDK1, CDT1, CENPA, CENPE, CENPF, CENPH, CENPI, CENPK, CENPL, CENPM, CENPN, CENPO, CENPW, CLSPN, CRABP2, DBF4, DBF4B, DGKI, DNAJC9, DOCK10, DTL, E2F1, E2F2, E2F7, E2F8, EME1, ESCO2, EXO1, EZH2, FANCA, FANCD2, FANCI…
GO:0071459	protein localization to chromosome, centromeric region	2.01925e-08	6.00432e-12	10	AURKB, BUB1B, CASC5, CCDC99, CDK1, CDT1, CENPA, GSG2, NDC80, TTK
GO:0034502	protein localization to chromosome	2.37292e-08	7.05595e-12	16	AURKB, BRCA2, BUB1B, CASC5, CCDC99, CDCA5, CDK1, CDT1, CENPA, ESCO2, EZH2, GSG2, MCM8, NDC80, PLK1, TTK
GO:0051052	regulation of DNA metabolic process	7.31065e-08	2.17385e-11	33	ANKRD1, ANXA3, AURKB, BLM, BRCA1, BRCA2, C12orf48, C15orf42, C1orf135, CCNA2, CDC6, CDK1, CDT1, DBF4, DBF4B, E2F7, E2F8, EREG, ESCO2, FBXO5, FMN2, FOXM1, H2AFX, HILS1, KPNA2, NEK2, PIF1, POLQ, RAD51, RAD51AP1, RECQL4, RFC3, RMI2
GO:1901992	positive regulation of mitotic cell cycle phase transition	7.31953e-08	2.17649e-11	15	CCNB1, CDC25A, CDC25C, CDC45, CDC6, CDCA5, CDK1, CDT1, DBF4B, DLGAP5, DTL, ESPL1, FBXO5, RECQL4, UBE2C
GO:0032465	regulation of cytokinesis	7.48046e-08	2.22434e-11	16	AURKA, AURKB, BRCA2, CDC6, CIT, E2F7, E2F8, ECT2, INCENP, KIF14, KIF20A, KIF20B, KIF23, PLK1, PRC1, RACGAP1
GO:0000780	condensed nuclear chromosome, centromeric region	9.66202e-08	2.87304e-11	10	AURKA, AURKB, BUB1, BUB1B, CCNB1, CENPA, CENPO, NDC80, NUF2, PLK1
GO:0005515	protein binding	1.02808e-07	3.05703e-11	303	ABI3, ADM2, ADRB2, AIF1L, AKR1B10, ALDH3A1, ALOX12, AMIGO2, ANKRD1, ANLN, ANO1, ANXA3, ASF1B, ASNS, ASPM, ATP1A3, AURKA, AURKB, BARD1, BIRC5, BLM, BORA, BRCA1, BRCA2, BUB1, BUB1B, C11orf87, C12orf48, C14orf80, C15orf23, C15orf42, C16orf59, C1orf135, C9orf100, C9orf140, CARD10, CASC5, CCDC150, CCDC99, CCNA2, CCNB1, CCNB2, CCNF, CDC20, CDC25A, CDC25C, CDC42EP2, CDC45, CDC6, CDCA3, CDCA5, CDCA8, CDH…
GO:0008017	microtubule binding	1.06564e-07	3.16872e-11	25	BIRC5, CENPE, FAM83D, GAS2L3, KIF11, KIF14, KIF15, KIF18A, KIF18B, KIF20A, KIF20B, KIF22, KIF23, KIF24, KIF2C, KIF4A, KIFC1, NUSAP1, PLK1, PRC1, PSRC1, RACGAP1, REEP4, SKA1, SPAG5
GO:0061982	meiosis I cell cycle process	1.10837e-07	3.29578e-11	18	AURKA, BLM, BRCA2, CDC25A, CDC25C, CKS2, EME1, ESPL1, FANCD2, FBXO5, FMN2, MND1, PLK1, PTTG1, RAD51, STAG3, TOP2A, TRIP13
GO:0015631	tubulin binding	1.41425e-07	4.20533e-11	29	BIRC5, BRCA1, BRCA2, CENPE, FAM83D, GAS2L3, KIF11, KIF14, KIF15, KIF18A, KIF18B, KIF20A, KIF20B, KIF22, KIF23, KIF24, KIF2C, KIF4A, KIFC1, NUSAP1, PLK1, PRC1, PSRC1, RACGAP1, REEP4, SKA1, SPAG5, STMN1, TPPP3
GO:0051233	spindle midzone	1.45539e-07	4.32764e-11	11	AURKA, AURKB, CDC6, CDCA8, CENPE, KIF14, KIF18A, KIF18B, KIF20B, PLK1, RACGAP1
GO:0006310	DNA recombination	1.78796e-07	5.31656e-11	27	BLM, BRCA1, BRCA2, C12orf48, C1orf135, CDC45, EME1, EXO1, GEN1, GINS2, GINS4, H2AFX, HILS1, KPNA2, MCM8, MND1, PIF1, POLQ, PSMC3IP, RAD51, RAD51AP1, RAD54L, RECQL4, RMI2, TOP2A, TRIP13, XRCC2
GO:0000724	double-strand break repair via homologous recombination	2.59341e-07	7.7116e-11	18	BLM, BRCA1, BRCA2, C12orf48, C1orf135, CDC45, GEN1, GINS2, GINS4, H2AFX, MCM8, POLQ, RAD51, RAD51AP1, RAD54L, RECQL4, RMI2, XRCC2
GO:0000725	recombinational repair	2.97356e-07	8.84199e-11	18	BLM, BRCA1, BRCA2, C12orf48, C1orf135, CDC45, GEN1, GINS2, GINS4, H2AFX, MCM8, POLQ, RAD51, RAD51AP1, RAD54L, RECQL4, RMI2, XRCC2
GO:0051225	spindle assembly	3.67921e-07	1.09403e-10	17	ASPM, AURKA, AURKB, BIRC5, CDC20, CENPW, FBXO5, KIF11, KIF23, KIF4A, KIFC1, MYBL2, NEK2, PLK1, RACGAP1, SPAG5, TPX2
GO:0005829	cytosol	4.33005e-07	1.28755e-10	162	ACTG2, AKR1B10, ALDH3A1, ALOX12, ANKRD1, ANXA3, ARHGAP11A, ARHGAP11B, ASNS, AURKA, AURKB, BIRC5, BLM, BORA, BRCA2, BUB1, BUB1B, C15orf23, C9orf140, CASC5, CASZ1, CCDC99, CCNA2, CCNB1, CCNB2, CCNF, CDC20, CDC25A, CDC25C, CDC42EP2, CDC6, CDCA2, CDCA3, CDCA5, CDCA7, CDCA8, CDK1, CDKN3, CDT1, CENPA, CENPE, CENPF, CENPH, CENPI, CENPK, CENPL, CENPM, CENPN, CENPO, CHAC1, CIT, CKAP2, CKAP2L, CRABP2, DEPD…
GO:0065004	protein-DNA complex assembly	4.73171e-07	1.40699e-10	23	ASF1B, CASC5, CDC45, CDT1, CENPA, CENPE, CENPF, CENPH, CENPI, CENPK, CENPL, CENPM, CENPN, CENPO, CENPW, H2AFX, HELLS, HEY2, HILS1, HJURP, MLF1IP, OIP5, RAD51
GO:0000778	condensed nuclear chromosome kinetochore	5.49169e-07	1.63297e-10	8	BUB1, BUB1B, CCNB1, CENPA, CENPO, NDC80, NUF2, PLK1
GO:0005634	nucleus	5.77068e-07	1.71593e-10	213	ADRB2, AMIGO2, ANKRD1, ANLN, APOBEC3B, ASF1B, ASPM, AURKA, AURKB, BARD1, BIRC5, BLM, BRCA1, BRCA2, BUB1, BUB1B, C11orf82, C12orf48, C15orf23, C15orf42, C1orf135, C9orf140, CASC5, CASZ1, CCDC99, CCIN, CCNA2, CCNB1, CCNB2, CCNF, CDC20, CDC25A, CDC25C, CDC45, CDC6, CDCA2, CDCA5, CDCA7, CDCA8, CDK1, CDT1, CENPA, CENPE, CENPF, CENPH, CENPI, CENPK, CENPL, CENPM, CENPN, CENPO, CENPW, CLSPN, CRABP2, DBF4…
GO:0051128	regulation of cellular component organization	1.33629e-06	3.97352e-10	95	ADAMTS16, ADRB2, AMIGO2, ANKRD1, ANLN, ARC, AURKA, AURKB, BORA, BRCA1, BUB1, BUB1B, CCDC99, CCNA2, CCNB1, CCNB2, CCNF, CDC20, CDC25C, CDC42EP2, CDC45, CDC6, CDCA5, CDH2, CDT1, CENPE, CENPF, CIT, CKAP2, CRABP2, DLGAP5, DOCK2, E2F1, ECT2, EPHA5, EREG, ESM1, ESPL1, EZH2, FBXO43, FBXO5, FOSL1, GAL, GAP43, GEN1, HAS2, HEY2, HILS1, HJURP, IGSF9, KIF11, KIF14, KIF18A, KIF20B, MAD2L1, MKI67, MYOCD, NDC80…
GO:0006275	regulation of DNA replication	1.88553e-06	5.60668e-10	16	BLM, BRCA2, C15orf42, CCNA2, CDC6, CDK1, CDT1, DBF4, DBF4B, E2F7, E2F8, EREG, ESCO2, FBXO5, RECQL4, RFC3
GO:0034501	protein localization to kinetochore	2.00137e-06	5.95115e-10	8	AURKB, CASC5, CCDC99, CDK1, CDT1, GSG2, NDC80, TTK
GO:0043044	ATP-dependent chromatin remodeling	4.20718e-06	1.25102e-09	13	CASC5, CENPA, CENPH, CENPI, CENPK, CENPL, CENPM, CENPN, CENPO, CENPW, HJURP, MLF1IP, OIP5
GO:0007127	meiosis I	4.31061e-06	1.28178e-09	16	AURKA, BLM, BRCA2, CKS2, EME1, ESPL1, FANCD2, FBXO5, FMN2, MND1, PLK1, PTTG1, RAD51, STAG3, TOP2A, TRIP13
GO:0070507	regulation of microtubule cytoskeleton organization	4.53673e-06	1.34901e-09	20	AURKA, BORA, BRCA1, CCNF, CKAP2, GEN1, KIF11, KIF18A, NEK2, PLK1, PLK4, POC1A, PSRC1, SKA1, SKA3, SPAG5, STIL, STMN1, TACC3, TPX2
GO:0007062	sister chromatid cohesion	4.76489e-06	1.41686e-09	12	BUB1, BUB1B, CDC20, CDCA5, DDX12, ESCO2, ESPL1, GSG2, KIF22, PLK1, SGOL1, SGOL2
GO:0042770	signal transduction in response to DNA damage	5.20238e-06	1.54695e-09	17	ANKRD1, AURKA, BRCA1, BRCA2, CCNB1, CDC25C, CDK1, DTL, E2F1, E2F7, E2F8, FOXM1, GEN1, GTSE1, PLK1, PMAIP1, SESN2
GO:0090307	mitotic spindle assembly	5.89804e-06	1.7538e-09	12	AURKB, BIRC5, CDC20, KIF11, KIF23, KIF4A, KIFC1, MYBL2, NEK2, PLK1, RACGAP1, TPX2
GO:0003777	microtubule motor activity	7.25225e-06	2.15648e-09	14	CENPE, KIF11, KIF14, KIF15, KIF18A, KIF18B, KIF20A, KIF20B, KIF22, KIF23, KIF24, KIF2C, KIF4A, KIFC1
GO:0006334	nucleosome assembly	8.24896e-06	2.45286e-09	16	ASF1B, CASC5, CENPA, CENPH, CENPI, CENPK, CENPL, CENPM, CENPN, CENPO, CENPW, H2AFX, HILS1, HJURP, MLF1IP, OIP5
GO:0005875	microtubule associated complex	8.55914e-06	2.54509e-09	18	AURKA, AURKB, BIRC5, CDCA8, CENPE, KIF11, KIF14, KIF15, KIF18A, KIF18B, KIF20A, KIF20B, KIF22, KIF23, KIF24, KIF2C, KIF4A, KIFC1
GO:0000083	regulation of transcription involved in G1/S transition of mitotic cell cycle	9.5033e-06	2.82584e-09	9	CDC45, CDC6, CDT1, E2F1, E2F7, FBXO5, ORC1, RRM2, TYMS
GO:0071824	protein-DNA complex subunit organization	1.04252e-05	3.09998e-09	23	ASF1B, CASC5, CDC45, CDT1, CENPA, CENPE, CENPF, CENPH, CENPI, CENPK, CENPL, CENPM, CENPN, CENPO, CENPW, H2AFX, HELLS, HEY2, HILS1, HJURP, MLF1IP, OIP5, RAD51
GO:0032886	regulation of microtubule-based process	1.1353e-05	3.37585e-09	21	AURKA, BORA, BRCA1, CCNF, CKAP2, GEN1, KIF11, KIF18A, NEK2, PLK1, PLK4, POC1A, PSRC1, SKA1, SKA3, SPAG5, STIL, STMN1, TACC3, TPX2, TRIM58
GO:0031497	chromatin assembly	1.17142e-05	3.48326e-09	17	ASF1B, CASC5, CENPA, CENPH, CENPI, CENPK, CENPL, CENPM, CENPN, CENPO, CENPW, H2AFX, HELLS, HILS1, HJURP, MLF1IP, OIP5
GO:0051640	organelle localization	1.26193e-05	3.75239e-09	40	ASPM, AURKA, C9orf140, CCDC99, CCNB1, CDCA5, CDCA8, CDH2, CDK1, CDT1, CENPA, CENPE, CENPF, DGKI, DLGAP5, ESPL1, FAM83D, FMN2, FOXF1, KIF14, KIF18A, KIF22, KIF23, KIF24, KIF2C, KIFC1, NDC80, NEK2, NUF2, NUSAP1, PLK1, PLK4, PLXNA2, PSRC1, RAB3B, SPAG5, TRIM58, TUBB2C, TUBG1, UCHL1
GO:0044774	mitotic DNA integrity checkpoint	1.4339e-05	4.26374e-09	15	AURKA, BLM, C15orf42, CCNB1, CDC25C, CDC6, CDK1, CLSPN, E2F1, E2F7, E2F8, EME1, GTSE1, ORC1, TOP2A
GO:0007143	female meiotic nuclear division	1.89843e-05	5.64505e-09	9	AURKA, EREG, FBXO5, FMN2, NCAPH, PLK1, TOP2A, TRIP13, TTK
GO:0007098	centrosome cycle	2.17834e-05	6.47737e-09	16	AURKA, BRCA1, BRCA2, CCNF, CDK1, GEN1, KIAA0101, KIF11, NEK2, PLK1, PLK4, POC1A, SGOL1, STIL, WDR62, XRCC2
GO:0000079	regulation of cyclin-dependent protein serine/threonine kinase activity	2.7637e-05	8.21795e-09	14	BLM, CCNA2, CCNB1, CCNB2, CCNF, CDC25A, CDC25C, CDC6, CDKN3, CKS2, MYOCD, PKMYT1, PLK1, PSRC1
GO:0051382	kinetochore assembly	4.69091e-05	1.39486e-08	7	CENPA, CENPE, CENPF, CENPH, CENPK, CENPN, CENPW
GO:1904029	regulation of cyclin-dependent protein kinase activity	4.77051e-05	1.41853e-08	14	BLM, CCNA2, CCNB1, CCNB2, CCNF, CDC25A, CDC25C, CDC6, CDKN3, CKS2, MYOCD, PKMYT1, PLK1, PSRC1
GO:0030261	chromosome condensation	5.18287e-05	1.54114e-08	10	CCNB1, CDCA5, CDK1, HILS1, NCAPD2, NCAPG, NCAPG2, NCAPH, NUSAP1, TOP2A
GO:0007275	multicellular organism development	5.29931e-05	1.57577e-08	158	ACTG2, ADAMTS16, ADM2, ADRB2, ALOX12, AMIGO2, ANKRD1, ANLN, ANO1, ANXA3, ARC, ARHGAP11B, ASF1B, ASNS, ASPM, AURKA, AURKB, BLM, BRCA1, BRCA2, C9orf140, CARD10, CASZ1, CCIN, CCKAR, CCNA2, CCNB1, CCNB2, CCNF, CDC20, CDH2, CDK1, CENPE, CENPF, CEP55, CHAC1, CIT, COL15A1, CRABP2, CXCL1, DACT2, DLX2, DNER, DOCK10, DOCK2, E2F1, E2F2, E2F7, E2F8, ECT2, ELN, EPHA5, EREG, ESCO2, ESM1, EXO1, EZH2, FAM83D, FA…
GO:1902750	negative regulation of cell cycle G2/M phase transition	6.1509e-05	1.82899e-08	11	AURKA, AURKB, BLM, BRCA1, C15orf42, CDC6, CDK1, CLSPN, DTL, ORC1, PLK1
GO:0051782	negative regulation of cell division	7.83445e-05	2.3296e-08	7	ASPM, AURKB, BLM, E2F7, E2F8, ORC6, TXNIP
GO:0010639	negative regulation of organelle organization	8.20417e-05	2.43954e-08	27	AURKB, BRCA1, BUB1, BUB1B, CCDC99, CCNB1, CCNF, CDC20, CDT1, CENPF, CKAP2, ESPL1, FBXO43, FBXO5, GEN1, HILS1, MAD2L1, NDC80, NEK2, PIF1, PLK1, PTTG1, SLIT2, STMN1, TOP2A, TRIP13, TTK
GO:0072422	signal transduction involved in DNA damage checkpoint	9.22084e-05	2.74185e-08	12	AURKA, BRCA1, CCNB1, CDC25C, CDK1, DTL, E2F1, E2F7, E2F8, GEN1, GTSE1, PLK1
GO:0072401	signal transduction involved in DNA integrity checkpoint	9.22084e-05	2.74185e-08	12	AURKA, BRCA1, CCNB1, CDC25C, CDK1, DTL, E2F1, E2F7, E2F8, GEN1, GTSE1, PLK1
GO:0044446	intracellular organelle part	9.30296e-05	2.76627e-08	244	ACTG2, ADRB2, AIF1L, ANKRD1, ANLN, ANXA3, ARC, ASF1B, ASPM, ATP8B3, AURKA, AURKB, BARD1, BIRC5, BLM, BRCA1, BRCA2, BUB1, BUB1B, C12orf48, C15orf23, C15orf42, C1orf135, C9orf140, CASC5, CASZ1, CCDC99, CCIN, CCNA2, CCNB1, CCNB2, CCNF, CDC20, CDC25A, CDC25C, CDC45, CDC6, CDCA2, CDCA5, CDCA7, CDCA8, CDH2, CDK1, CDT1, CENPA, CENPE, CENPF, CENPH, CENPI, CENPK, CENPL, CENPM, CENPN, CENPO, CENPW, CEP128,…
GO:0043233	organelle lumen	9.39168e-05	2.79265e-08	157	ANKRD1, ANLN, ASF1B, AURKA, AURKB, BARD1, BIRC5, BLM, BRCA1, BRCA2, BUB1, BUB1B, C12orf48, C15orf42, C9orf140, CASC5, CASZ1, CCNA2, CCNB1, CDC20, CDC25A, CDC25C, CDC45, CDC6, CDCA2, CDCA5, CDCA7, CDCA8, CDH2, CDK1, CDT1, CENPA, CENPE, CENPF, CENPH, CENPI, CENPK, CENPL, CENPM, CENPN, CENPO, CENPW, CLSPN, COL15A1, CRABP2, CXCL1, DBF4, DBF4B, DGKI, DNAJC9, DOCK10, DOCK2, DTL, E2F1, E2F2, E2F7, E2F8,…
GO:0031974	membrane-enclosed lumen	9.39168e-05	2.79265e-08	157	ANKRD1, ANLN, ASF1B, AURKA, AURKB, BARD1, BIRC5, BLM, BRCA1, BRCA2, BUB1, BUB1B, C12orf48, C15orf42, C9orf140, CASC5, CASZ1, CCNA2, CCNB1, CDC20, CDC25A, CDC25C, CDC45, CDC6, CDCA2, CDCA5, CDCA7, CDCA8, CDH2, CDK1, CDT1, CENPA, CENPE, CENPF, CENPH, CENPI, CENPK, CENPL, CENPM, CENPN, CENPO, CENPW, CLSPN, COL15A1, CRABP2, CXCL1, DBF4, DBF4B, DGKI, DNAJC9, DOCK10, DOCK2, DTL, E2F1, E2F2, E2F7, E2F8,…
GO:0070013	intracellular organelle lumen	9.39168e-05	2.79265e-08	157	ANKRD1, ANLN, ASF1B, AURKA, AURKB, BARD1, BIRC5, BLM, BRCA1, BRCA2, BUB1, BUB1B, C12orf48, C15orf42, C9orf140, CASC5, CASZ1, CCNA2, CCNB1, CDC20, CDC25A, CDC25C, CDC45, CDC6, CDCA2, CDCA5, CDCA7, CDCA8, CDH2, CDK1, CDT1, CENPA, CENPE, CENPF, CENPH, CENPI, CENPK, CENPL, CENPM, CENPN, CENPO, CENPW, CLSPN, COL15A1, CRABP2, CXCL1, DBF4, DBF4B, DGKI, DNAJC9, DOCK10, DOCK2, DTL, E2F1, E2F2, E2F7, E2F8,…
GO:0030330	DNA damage response, signal transduction by p53 class mediator	0.000103045	3.06408e-08	14	ANKRD1, AURKA, BRCA1, BRCA2, CCNB1, CDC25C, CDK1, E2F1, E2F7, E2F8, FOXM1, GTSE1, PMAIP1, SESN2
GO:0072395	signal transduction involved in cell cycle checkpoint	0.000108045	3.21276e-08	12	AURKA, BRCA1, CCNB1, CDC25C, CDK1, DTL, E2F1, E2F7, E2F8, GEN1, GTSE1, PLK1
GO:0031023	microtubule organizing center organization	0.000111191	3.30631e-08	16	AURKA, BRCA1, BRCA2, CCNF, CDK1, GEN1, KIAA0101, KIF11, NEK2, PLK1, PLK4, POC1A, SGOL1, STIL, WDR62, XRCC2
GO:0033554	cellular response to stress	0.000136166	4.04894e-08	74	ANKRD1, ANO1, ASNS, AURKA, BARD1, BLM, BRCA1, BRCA2, C11orf82, C12orf48, C15orf42, C1orf135, CCNA2, CCNB1, CDC25C, CDC45, CDCA5, CDK1, CHAC1, CLSPN, DTL, E2F1, E2F7, E2F8, ECT2, EME1, ESCO2, EXO1, EZH2, FANCA, FANCD2, FANCI, FBXO5, FMN2, FOXM1, GAP43, GEN1, GINS2, GINS4, GTSE1, H2AFX, HAS2, KCNMB1, KIAA0101, KIF22, MCM10, MCM8, MELK, MYEF2, NEIL3, PBK, PIF1, PLK1, PMAIP1, POLE2, POLQ, PTTG1, RAD5…
GO:0006333	chromatin assembly or disassembly	0.000160581	4.77494e-08	17	ASF1B, CASC5, CENPA, CENPH, CENPI, CENPK, CENPL, CENPM, CENPN, CENPO, CENPW, H2AFX, HELLS, HILS1, HJURP, MLF1IP, OIP5
GO:0000077	DNA damage checkpoint	0.000182565	5.42862e-08	16	AURKA, BLM, BRCA1, CCNB1, CDC25C, CDK1, CLSPN, DTL, E2F1, E2F7, E2F8, EME1, GEN1, GTSE1, H2AFX, PLK1
GO:0010971	positive regulation of G2/M transition of mitotic cell cycle	0.00021002	6.24502e-08	8	CCNB1, CDC25A, CDC25C, CDK1, DBF4B, DTL, FBXO5, RECQL4
GO:0007292	female gamete generation	0.000359227	1.06817e-07	15	ASPM, AURKA, BRCA2, CCNB1, EREG, FBXO5, FMN2, FOSL1, MCM8, NCAPH, PAQR5, PLK1, TOP2A, TRIP13, TTK
GO:0051988	regulation of attachment of spindle microtubules to kinetochore	0.000362249	1.07716e-07	6	C15orf23, CCNB1, ECT2, NEK2, RACGAP1, SPAG5
GO:0048523	negative regulation of cellular process	0.000386361	1.14886e-07	140	ADRB2, ALOX12, AMIGO2, ANKRD1, APOBEC3B, ARC, ASNS, ASPM, AURKA, AURKB, BARD1, BIRC5, BLM, BRCA1, BRCA2, BUB1, BUB1B, C11orf82, C12orf48, C15orf42, C1orf135, CARD10, CASC5, CCDC99, CCNB1, CCNF, CDC20, CDC25C, CDC45, CDC6, CDH2, CDK1, CDKN3, CDT1, CENPF, CHAC1, CKAP2, CLSPN, CNN1, CXCL1, DACT2, DEPDC1, DGKI, DLX2, DTL, E2F1, E2F2, E2F7, E2F8, EIF4EBP1, EME1, EREG, ESPL1, EZH2, FBXO43, FBXO5, FGF9,…
GO:0034728	nucleosome organization	0.000386667	1.14977e-07	16	ASF1B, CASC5, CENPA, CENPH, CENPI, CENPK, CENPL, CENPM, CENPN, CENPO, CENPW, H2AFX, HILS1, HJURP, MLF1IP, OIP5
GO:0140097	catalytic activity, acting on DNA	0.000418833	1.24542e-07	18	BLM, CDC45, DDX12, EME1, ERCC6L, EXO1, GEN1, GINS1, GINS2, GINS4, NEIL3, PIF1, POLE2, POLQ, RAD51, RAD54L, RECQL4, TOP2A
GO:0044422	organelle part	0.00049659	1.47663e-07	247	ACTG2, ADRB2, AIF1L, ANKRD1, ANLN, ANXA3, ARC, ASF1B, ASPM, ATP8B3, AURKA, AURKB, BARD1, BIRC5, BLM, BRCA1, BRCA2, BUB1, BUB1B, C12orf48, C15orf23, C15orf42, C1orf135, C9orf140, CASC5, CASZ1, CCDC99, CCIN, CCNA2, CCNB1, CCNB2, CCNF, CDC20, CDC25A, CDC25C, CDC45, CDC6, CDCA2, CDCA5, CDCA7, CDCA8, CDH2, CDK1, CDT1, CENPA, CENPE, CENPF, CENPH, CENPI, CENPK, CENPL, CENPM, CENPN, CENPO, CENPW, CEP128,…
GO:1902751	positive regulation of cell cycle G2/M phase transition	0.000505138	1.50205e-07	8	CCNB1, CDC25A, CDC25C, CDK1, DBF4B, DTL, FBXO5, RECQL4
GO:0031262	Ndc80 complex	0.000581823	1.73007e-07	4	NDC80, NUF2, SPC24, SPC25
GO:0000942	condensed nuclear chromosome outer kinetochore	0.000581823	1.73007e-07	4	BUB1, CCNB1, NDC80, PLK1
GO:0051781	positive regulation of cell division	0.00060353	1.79462e-07	12	AURKB, CDC6, CIT, ECT2, EREG, FGF5, FGF9, KIF14, KIF20B, KIF23, PGF, RACGAP1
GO:0010997	anaphase-promoting complex binding	0.000627645	1.86633e-07	5	CDC20, CLSPN, FBXO5, PLK1, UBE2S
GO:0006270	DNA replication initiation	0.000661553	1.96715e-07	8	C15orf42, CDC45, CDC6, CDT1, MCM10, MCM5, ORC1, ORC6
GO:0010972	negative regulation of G2/M transition of mitotic cell cycle	0.000896162	2.66477e-07	9	AURKA, AURKB, BLM, BRCA1, C15orf42, CDC6, CDK1, CLSPN, ORC1
GO:0043138	3'-5' DNA helicase activity	0.00102043	3.03428e-07	6	BLM, CDC45, GINS1, GINS2, GINS4, RECQL4
GO:0048856	anatomical structure development	0.00110975	3.29987e-07	164	ACTG2, ADAMTS16, ADM2, ADRB2, ALOX12, AMIGO2, ANKRD1, ANLN, ANO1, ANXA3, ARC, ARHGAP11B, ASF1B, ASNS, ASPM, AURKA, AURKB, BLM, BRCA1, BRCA2, C9orf140, CARD10, CASC5, CASZ1, CCIN, CCKAR, CCNA2, CCNB1, CCNB2, CCNF, CDC20, CDC42EP2, CDH2, CDK1, CENPE, CENPF, CEP55, CHAC1, CIT, COL15A1, CRABP2, CXCL1, DACT2, DLX2, DNER, DOCK10, DOCK2, E2F1, E2F2, E2F7, E2F8, ECT2, ELN, EPHA5, EREG, ESCO2, ESM1, EXO1,…
GO:0000022	mitotic spindle elongation	0.00138844	4.12857e-07	5	AURKB, KIF23, KIF4A, PRC1, RACGAP1
GO:0031109	microtubule polymerization or depolymerization	0.00150337	4.47033e-07	13	CKAP2, FBXO5, KIF18A, KIF18B, KIF24, KIF2C, NCKAP5, PSRC1, SKA1, SKA3, STMN1, TPPP3, TUBG1
GO:0000076	DNA replication checkpoint	0.00160454	4.77116e-07	6	C15orf42, CDC45, CDC6, CDT1, CLSPN, ORC1
GO:0044786	cell cycle DNA replication	0.00161756	4.80988e-07	10	BRCA2, CDC45, CDT1, DBF4B, E2F7, E2F8, FBXO5, GINS1, RAD51, RFC3
GO:0032392	DNA geometric change	0.00201271	5.98487e-07	11	BLM, CDC45, DDX12, GINS1, GINS2, GINS4, PIF1, RAD51, RAD54L, RECQL4, TOP2A
GO:0045740	positive regulation of DNA replication	0.00222024	6.60196e-07	8	CDK1, CDT1, DBF4, DBF4B, E2F7, E2F8, EREG, RECQL4
GO:0006338	chromatin remodeling	0.00242019	7.19651e-07	15	CASC5, CENPA, CENPH, CENPI, CENPK, CENPL, CENPM, CENPN, CENPO, CENPW, HELLS, HILS1, HJURP, MLF1IP, OIP5
GO:0003688	DNA replication origin binding	0.00243701	7.24654e-07	6	CDC45, CDC6, MCM10, MCM5, ORC1, ORC6
GO:0051054	positive regulation of DNA metabolic process	0.00250327	7.44357e-07	18	ANXA3, AURKB, BLM, BRCA1, CDK1, CDT1, DBF4, DBF4B, E2F7, E2F8, EREG, FMN2, FOXM1, H2AFX, NEK2, RAD51, RECQL4, RFC3
GO:0051338	regulation of transferase activity	0.00270617	8.0469e-07	43	ADRB2, AURKB, BLM, CARD10, CCNA2, CCNB1, CCNB2, CCNF, CDC20, CDC25A, CDC25C, CDC6, CDK1, CDKN3, CENPE, CKS2, CLSPN, DBF4, DBF4B, ECT2, EREG, EZH2, FBXO5, IQGAP3, KIF14, MAD2L1, MYOCD, NCAPG2, NEK2, NRG1, NTF3, PIF1, PKMYT1, PLK1, PSRC1, RFC3, RGS4, SESN2, TEK, TPX2, UBE2C, UBE2S, UCHL1
GO:0051231	spindle elongation	0.00273017	8.11825e-07	5	AURKB, KIF23, KIF4A, PRC1, RACGAP1
GO:0048731	system development	0.00278506	8.28148e-07	138	ACTG2, ADAMTS16, ADM2, ADRB2, ALOX12, AMIGO2, ANKRD1, ANLN, ANXA3, ARC, ARHGAP11B, ASNS, ASPM, AURKA, BLM, BRCA1, BRCA2, C9orf140, CARD10, CCKAR, CCNA2, CCNB1, CCNB2, CCNF, CDC20, CDH2, CDK1, CENPF, CEP55, CHAC1, CIT, COL15A1, CRABP2, CXCL1, DACT2, DLX2, DNER, DOCK10, DOCK2, E2F1, E2F2, E2F7, E2F8, ECT2, ELN, EPHA5, EREG, ESCO2, ESM1, EXO1, EZH2, FAM83D, FANCA, FANCD2, FBXO5, FGF5, FGF9, FLG, FOS…
GO:0009888	tissue development	0.00279226	8.30288e-07	71	ACTG2, ADAMTS16, ADRB2, ANKRD1, ARC, BRCA2, C9orf140, CCNB1, CDH2, CDK1, CENPF, CRABP2, DACT2, DLX2, DNER, E2F7, E2F8, EREG, EZH2, FAM83D, FBXO5, FGF9, FLG, FOXF1, GAL, GAP43, GRHL1, HAS2, HEY2, HHIP, IQGAP3, KIF20B, KRT14, KRT16, KRT17, KRT19, KRT34, KRT7, KRT81, KRT9, LAMC2, MEOX2, MICAL2, MSC, MYOCD, NRG1, NTN4, PGF, PHGDH, PKP1, PLK4, PLXNA2, POC1A, PODXL, POSTN, RGS4, RIPK4, S1PR3, SEMA5B, S…
GO:0032133	chromosome passenger complex	0.00286194	8.51008e-07	4	AURKA, AURKB, BIRC5, CDCA8
GO:0031261	DNA replication preinitiation complex	0.00286194	8.51008e-07	4	CDC45, GINS1, GINS2, GINS4
GO:0032502	developmental process	0.0029188	8.67916e-07	171	ACTG2, ADAMTS16, ADM2, ADRB2, ALOX12, AMIGO2, ANKRD1, ANLN, ANO1, ANXA3, ARC, ARHGAP11B, ASF1B, ASNS, ASPM, AURKA, AURKB, BLM, BRCA1, BRCA2, C9orf140, CARD10, CASC5, CASZ1, CCIN, CCKAR, CCNA2, CCNB1, CCNB2, CCNF, CDC20, CDC42EP2, CDH2, CDK1, CENPE, CENPF, CENPI, CEP55, CHAC1, CIT, COL15A1, CRABP2, CXCL1, DACT2, DLX2, DNER, DOCK10, DOCK2, E2F1, E2F2, E2F7, E2F8, ECT2, ELN, EPHA5, EREG, ESCO2, ESM1…
GO:0005524	ATP binding	0.0029261	8.70088e-07	59	ACTG2, ALPK2, ASNS, ATP1A3, ATP8B3, AURKA, AURKB, BLM, BUB1, BUB1B, CDC6, CDK1, CENPE, CIT, DDX12, DGKI, EPHA5, ERCC6L, GSG2, HELLS, KIF11, KIF14, KIF15, KIF18A, KIF18B, KIF20A, KIF20B, KIF22, KIF23, KIF24, KIF2C, KIF4A, KIFC1, MCM5, MCM8, MELK, MKI67, NEK2, ORC1, PBK, PIF1, PKMYT1, PLK1, PLK4, POLQ, RAD51, RAD54L, RECQL4, RIPK4, TEK, TK1, TOP2A, TPX2, TRIP13, TTK, UBE2C, UBE2S, UBE2T, XRCC2
GO:0090329	regulation of DNA-dependent DNA replication	0.00327836	9.74832e-07	9	BLM, BRCA2, C15orf42, CDT1, DBF4B, E2F7, E2F8, FBXO5, RFC3
GO:0032506	cytokinetic process	0.00341364	1.01506e-06	8	ANLN, AURKB, CEP55, ECT2, KIF20A, KIF20B, KIF23, RACGAP1
GO:0032467	positive regulation of cytokinesis	0.00341364	1.01506e-06	8	AURKB, CDC6, CIT, ECT2, KIF14, KIF20B, KIF23, RACGAP1
GO:0003774	motor activity	0.00382216	1.13653e-06	14	CENPE, KIF11, KIF14, KIF15, KIF18A, KIF18B, KIF20A, KIF20B, KIF22, KIF23, KIF24, KIF2C, KIF4A, KIFC1
GO:0008092	cytoskeletal protein binding	0.0040948	1.2176e-06	43	AIF1L, ANKRD1, ANLN, BIRC5, BRCA1, BRCA2, CDH2, CENPE, CNN1, EPB41L4B, FAM83D, FMN2, GAS2L3, HOMER2, HSPB7, IQGAP3, KIF11, KIF14, KIF15, KIF18A, KIF18B, KIF20A, KIF20B, KIF22, KIF23, KIF24, KIF2C, KIF4A, KIFC1, MICAL2, NUSAP1, PLK1, PRC1, PSRC1, RAB39B, RAB3B, RACGAP1, REEP4, SKA1, SPAG5, STMN1, TNS4, TPPP3
GO:0051656	establishment of organelle localization	0.00447023	1.32924e-06	28	C9orf140, CCDC99, CCNB1, CDCA5, CDCA8, CDT1, CENPA, CENPE, CENPF, DGKI, DLGAP5, ESPL1, FAM83D, FMN2, FOXF1, KIF14, KIF18A, KIF22, KIF23, KIF2C, KIFC1, NDC80, NUF2, NUSAP1, PSRC1, SPAG5, TRIM58, UCHL1
GO:0005657	replication fork	0.00450362	1.33917e-06	10	BLM, CDC45, GINS2, GINS4, H2AFX, MCM10, PIF1, RFC3, UHRF1, XRCC2
GO:0032508	DNA duplex unwinding	0.00450362	1.33917e-06	10	BLM, CDC45, DDX12, GINS1, GINS2, GINS4, PIF1, RAD51, RECQL4, TOP2A
GO:0032559	adenyl ribonucleotide binding	0.00466664	1.38764e-06	60	ACBD7, ACTG2, ALPK2, ASNS, ATP1A3, ATP8B3, AURKA, AURKB, BLM, BUB1, BUB1B, CDC6, CDK1, CENPE, CIT, DDX12, DGKI, EPHA5, ERCC6L, GSG2, HELLS, KIF11, KIF14, KIF15, KIF18A, KIF18B, KIF20A, KIF20B, KIF22, KIF23, KIF24, KIF2C, KIF4A, KIFC1, MCM5, MCM8, MELK, MKI67, NEK2, ORC1, PBK, PIF1, PKMYT1, PLK1, PLK4, POLQ, RAD51, RAD54L, RECQL4, RIPK4, TEK, TK1, TOP2A, TPX2, TRIP13, TTK, UBE2C, UBE2S, UBE2T, XRC…
GO:0051493	regulation of cytoskeleton organization	0.00483737	1.43841e-06	29	AURKA, BORA, BRCA1, CCNF, CDC42EP2, CIT, CKAP2, ECT2, EPHA5, GEN1, KIF11, KIF18A, NEK2, NES, NTF3, PLK1, PLK4, POC1A, PSRC1, RGS4, SKA1, SKA3, SLIT2, SPAG5, STIL, STMN1, TACC3, TEK, TPX2
GO:0030554	adenyl nucleotide binding	0.00610584	1.81559e-06	60	ACBD7, ACTG2, ALPK2, ASNS, ATP1A3, ATP8B3, AURKA, AURKB, BLM, BUB1, BUB1B, CDC6, CDK1, CENPE, CIT, DDX12, DGKI, EPHA5, ERCC6L, GSG2, HELLS, KIF11, KIF14, KIF15, KIF18A, KIF18B, KIF20A, KIF20B, KIF22, KIF23, KIF24, KIF2C, KIF4A, KIFC1, MCM5, MCM8, MELK, MKI67, NEK2, ORC1, PBK, PIF1, PKMYT1, PLK1, PLK4, POLQ, RAD51, RAD54L, RECQL4, RIPK4, TEK, TK1, TOP2A, TPX2, TRIP13, TTK, UBE2C, UBE2S, UBE2T, XRC…
GO:0051653	spindle localization	0.00620666	1.84557e-06	8	ASPM, C9orf140, CCDC99, CENPA, ESPL1, FMN2, NDC80, NUSAP1
GO:0044818	mitotic G2/M transition checkpoint	0.00651599	1.93755e-06	7	BLM, BRCA1, C15orf42, CDC6, CDK1, CLSPN, ORC1
GO:0017111	nucleoside-triphosphatase activity	0.00687329	2.0438e-06	40	ATP1A3, ATP8B3, BLM, CDC45, CENPE, DDX12, ERCC6L, GINS1, GINS2, GINS4, HELLS, KIF11, KIF14, KIF15, KIF18A, KIF18B, KIF20A, KIF20B, KIF22, KIF23, KIF24, KIF2C, KIF4A, KIFC1, MCM5, MCM8, PIF1, POLQ, RAB39B, RAB3B, RAD51, RAD54L, RECQL4, RFC3, TOP2A, TUBA1B, TUBA1C, TUBB2C, TUBG1, XRCC2
GO:0070925	organelle assembly	0.00740917	2.20314e-06	39	ADAMTS16, ANKRD1, ANLN, ASPM, AURKA, AURKB, BIRC5, BRCA1, CASC5, CDC20, CDK1, CENPA, CENPE, CENPF, CENPH, CENPK, CENPN, CENPW, FBXO5, GAP43, HYLS1, KIF11, KIF23, KIF24, KIF4A, KIFC1, KRT19, MYBL2, NEK2, PLK1, PLK4, POC1A, RACGAP1, SPAG5, STIL, TPX2, TUBB2C, TUBG1, WDR62
GO:0043515	kinetochore binding	0.00844668	2.51165e-06	4	CCDC99, CENPE, CENPH, TTK
GO:0000912	assembly of actomyosin apparatus involved in cytokinesis	0.00844668	2.51165e-06	4	ANLN, ECT2, KIF23, RACGAP1
GO:0000915	actomyosin contractile ring assembly	0.00844668	2.51165e-06	4	ANLN, ECT2, KIF23, RACGAP1
GO:0072331	signal transduction by p53 class mediator	0.00866415	2.57631e-06	17	ANKRD1, AURKA, AURKB, BRCA1, BRCA2, CCNB1, CDC25C, CDK1, E2F1, E2F2, E2F7, E2F8, FOXM1, GTSE1, PMAIP1, SESN2, TPX2
GO:1904666	regulation of ubiquitin protein ligase activity	0.00996821	2.96408e-06	6	CDC20, FBXO5, MAD2L1, PLK1, UBE2C, UBE2S
For comments or suggestions, send email to gotools@genomics.princeton.edu.

## Sheet: 1)TCP_P4_Down
Organism: Human		Annotation provider: GOA
GOID	Term	P-value	Uncorrected	Number	Annotated genes
			P-value	annotated
GO:XXXXXXX	unannotated	2.40896e-62	4.98853e-66	43	ADAMTS9-AS2, C1orf228, C2orf72, C3orf70, C5orf27, CRYGN, DLX6-AS1, FAM160A1, FAM65C, FAM89A, FLJ13197, FSIP2, KIAA0226L, KIAA1211, KIAA1755, LOC100131176, LOC100287846, LOC100506779, LOC100507254, LOC100507557, LOC148145, LOC283050, LOC283553, LOC285696, LOC388588, LOC389676, LOC441869, Mar-09, MIR21, MIR23B, MIR27B, N4BP2L1, NCRNA00086, NCRNA00312, ODF3B, PCDHB19P, POM121L10P, POM121L9P, PSORS1C…
GO:0005576	extracellular region	6.20262e-15	1.28445e-18	230	A2M, ABCB4, ADM, AGR2, AGT, AKR1C3, AMPD3, ANGPT1, ANGPTL4, ANGPTL7, AOX1, APLN, APOB, APOC1, APOD, APOE, ARSE, ART5, ASPN, ATP1A2, ATP8A1, BMP2, BPI, BPIFB4, BST2, C10orf58, C16orf89, C1QTNF7, C2, C2orf40, C2orf82, C3, C4BPA, CA11, CD14, CD36, CD40, CD74, CD79B, CD82, CD8B, CEACAM1, CES1, CFH, CFI, CHAD, CHI3L1, CHI3L2, CHRDL2, CILP, CILP2, CLEC18A, CLEC18B, CLEC3A, CLIC6, CMTM5, CMTM8, COL11A1,…
GO:0048731	system development	1.57817e-13	3.26812e-17	237	ACP5, ADAM22, ADM, AGR2, AGT, AGTR1, AKR1C3, ALDH1A2, ALPK3, ALX4, AMOT, ANGPT1, ANGPTL4, APLN, APOB, APOD, APOE, ARSE, ASPN, B3GNT5, BATF, BCL2A1, BCL6, BHLHE41, BLNK, BMP2, C10orf58, C13orf15, C2orf82, C3, C7orf51, C8orf46, CCR1, CD1D, CD40, CD74, CD79B, CDH23, CDKN1C, CDO1, CEACAM1, CHAD, CHI3L1, CHRDL2, CLEC3A, CLMN, CMTM8, COL11A1, COL11A2, COL19A1, COL27A1, COL2A1, COL9A1, COL9A3, CPAMD8, C…
GO:0048513	animal organ development	7.80881e-12	1.61707e-15	185	ACP5, ADM, AGR2, AGT, AGTR1, AKR1C3, ALDH1A2, ALPK3, ALX4, ANGPT1, APLN, APOD, ASPN, B3GNT5, BATF, BCL2A1, BCL6, BHLHE41, BLNK, BMP2, C10orf58, C13orf15, C2orf82, CCR1, CD1D, CD74, CD79B, CDH23, CDKN1C, CDO1, CEACAM1, CHAD, CHI3L1, CHRDL2, COL11A1, COL11A2, COL19A1, COL27A1, COL2A1, COL9A1, COL9A3, CPAMD8, CRISPLD2, CRTAC1, CTSH, CTSK, CTTNBP2, CYP19A1, CYP7B1, DBP, DIO3, DMRTA1, DNAH11, DSC2, DS…
GO:0044421	extracellular region part	3.35654e-11	6.95079e-15	187	A2M, ABCB4, ADM, AGR2, AGT, AKR1C3, ANGPT1, ANGPTL4, AOX1, APLN, APOB, APOC1, APOD, APOE, ARSE, ASPN, ATP1A2, ATP8A1, BMP2, BPI, BST2, C16orf89, C2, C2orf40, C2orf82, C3, C4BPA, CD14, CD36, CD40, CD74, CD79B, CD82, CEACAM1, CES1, CFH, CFI, CHAD, CHI3L1, CHI3L2, CHRDL2, CILP, CILP2, CLEC18A, CLEC18B, CLEC3A, CLIC6, CMTM5, CMTM8, COL11A1, COL11A2, COL19A1, COL27A1, COL2A1, COL9A1, COL9A3, COLEC12, …
GO:0007275	multicellular organism development	3.45226e-11	7.14901e-15	249	ACP5, ADAM22, ADM, AGR2, AGT, AGTR1, AKR1C3, ALDH1A2, ALPK3, ALX4, AMOT, ANGPT1, ANGPTL4, APLN, APOB, APOD, APOE, ARSE, ARVCF, ASPN, B3GNT5, BATF, BCL2A1, BCL6, BHLHE41, BLNK, BMP2, BST2, C10orf58, C13orf15, C2orf82, C3, C7orf51, C8orf46, CADM1, CCR1, CD1D, CD40, CD74, CD79B, CDH23, CDKN1C, CDO1, CEACAM1, CHAD, CHI3L1, CHRDL2, CLEC3A, CLMN, CMTM8, COL11A1, COL11A2, COL19A1, COL27A1, COL2A1, COL9A…
GO:0005615	extracellular space	4.41507e-11	9.14282e-15	179	A2M, ABCB4, ADM, AGR2, AGT, AKR1C3, ANGPT1, ANGPTL4, AOX1, APLN, APOB, APOC1, APOD, APOE, ARSE, ATP8A1, BMP2, BPI, BST2, C16orf89, C2, C2orf40, C3, C4BPA, CD14, CD36, CD40, CD74, CD79B, CD82, CEACAM1, CES1, CFH, CFI, CHAD, CHI3L1, CHI3L2, CHRDL2, CILP, CILP2, CLEC18A, CLEC18B, CLEC3A, CLIC6, CMTM5, CMTM8, COL11A1, COL11A2, COL19A1, COL27A1, COL2A1, COL9A1, COL9A3, COLEC12, CP, CPA1, CPA4, CPAMD8,…
GO:0051239	regulation of multicellular organismal process	4.49462e-11	9.30757e-15	164	ABCA1, ACADL, ACP5, ADM, AGT, AGTR1, AMOT, ANGPT1, ANGPTL4, APLN, APOC1, APOD, APOE, ASPN, ATP1A2, BANK1, BCL6, BHLHE41, BMP2, BPI, BST2, C10orf58, C13orf15, C3, CADM1, CCR1, CD14, CD36, CD40, CD74, CDKN1C, CEACAM1, CHAD, CHI3L1, CIDEA, CLIC2, CPNE5, CTSH, CTSK, DIO2, DIO3, DSC2, EFNA1, ENPP1, ENPP2, ESR1, FAT4, FBXO32, FGF10, FGF13, FGF7, FGFR2, FOXO1, FRMD7, FRZB, FZD3, FZD9, GDF10, GPM6B, GPNM…
GO:0032501	multicellular organismal process	9.18152e-11	1.90133e-14	322	A2M, ABCA1, ABCC6, ACADL, ACP5, ADAM22, ADM, AGR2, AGT, AGTR1, AKR1C3, ALDH1A2, ALPK3, ALX4, AMOT, AMPD3, ANGPT1, ANGPTL4, APLN, APOB, APOC1, APOD, APOE, ARSE, ARVCF, ASPN, ATP1A2, ATP8A1, B3GNT5, BANK1, BATF, BCL2A1, BCL6, BHLHE41, BLNK, BMP2, BPI, BST2, C10orf58, C13orf15, C2orf82, C3, C7orf51, C8orf42, C8orf46, CADM1, CCR1, CD14, CD1D, CD36, CD40, CD74, CD79B, CDH23, CDKN1C, CDO1, CEACAM1, CHA…
GO:0031012	extracellular matrix	2.80165e-10	5.80173e-14	51	A2M, APOE, ASPN, C2orf82, CHAD, CHI3L1, CILP, COL11A1, COL11A2, COL19A1, COL27A1, COL2A1, COL9A1, COL9A3, COLEC12, CRISPLD2, CTSS, ECM2, F13A1, FGF10, FGFR2, GDF10, ICAM1, LAMA1, LRRC17, LRRC32, LRRN1, LRRN2, LUM, MATN3, MGP, MMP1, MMP11, MMP13, MMP3, MMP8, MYOC, NOV, OGN, RARRES2, SERPINA3, SERPING1, SFRP1, SLPI, SOD3, SPON1, SPON2, VIT, VWA1, WISP1, WISP2
GO:0032502	developmental process	7.04517e-10	1.45893e-13	275	A2M, ABCA1, ACP5, ADAM22, ADM, AGR2, AGT, AGTR1, AKR1C3, ALDH1A2, ALPK3, ALX4, AMOT, ANGPT1, ANGPTL4, APLN, APOB, APOD, APOE, ARHGEF26, ARSE, ARVCF, ASPN, B3GNT5, BATF, BCL2A1, BCL6, BHLHE41, BLNK, BMP2, BST2, C10orf58, C13orf15, C2orf40, C2orf82, C3, C7orf51, C8orf46, CA9, CADM1, CCR1, CD1D, CD36, CD40, CD74, CD79B, CDH23, CDKL2, CDKN1C, CDO1, CEACAM1, CES1, CHAD, CHI3L1, CHRDL2, CLEC3A, CLMN, C…
GO:0048856	anatomical structure development	1.64487e-09	3.40624e-13	260	ACP5, ADAM22, ADM, AGR2, AGT, AGTR1, AKR1C3, ALDH1A2, ALPK3, ALX4, AMOT, ANGPT1, ANGPTL4, APLN, APOB, APOD, APOE, ARHGEF26, ARSE, ARVCF, ASPN, B3GNT5, BATF, BCL2A1, BCL6, BHLHE41, BLNK, BMP2, BST2, C10orf58, C13orf15, C2orf82, C3, C7orf51, C8orf46, CA9, CADM1, CCR1, CD1D, CD36, CD40, CD74, CD79B, CDH23, CDKN1C, CDO1, CEACAM1, CES1, CHAD, CHI3L1, CHRDL2, CLEC3A, CLMN, CMTM5, CMTM8, COL11A1, COL11A…
GO:0001501	skeletal system development	4.22239e-09	8.74381e-13	50	ACP5, ALX4, ARSE, BMP2, C2orf82, CDKN1C, CHAD, CHI3L1, CHRDL2, CLEC3A, COL11A1, COL11A2, COL19A1, COL27A1, COL2A1, CTSK, EXTL1, FAT4, FGFR2, FRZB, GDF10, IGF2, INSIG1, ITGB8, JAG2, KIT, LECT1, LRRC17, LUM, MATN3, MDFI, MGP, MMP13, MYOC, NKX3-2, NOV, PTH1R, RARB, ROR2, RSPO2, SCIN, SFRP1, SOX4, SOX6, SOX9, STC1, TNFSF11, VIT, VWA1, ZBTB16
GO:0009653	anatomical structure morphogenesis	4.97307e-08	1.02983e-11	138	ACP5, ADM, AGR2, AGT, AGTR1, ALDH1A2, ALX4, AMOT, ANGPT1, ANGPTL4, APLN, APOB, APOD, APOE, ARHGEF26, ASPN, BCL6, BHLHE41, BMP2, C13orf15, C3, C7orf51, CA9, CD36, CD40, CDKN1C, CEACAM1, CHAD, CHI3L1, COL11A1, COL27A1, COL2A1, COL9A1, CPM, CPNE5, CRISPLD1, CRISPLD2, CTSH, CYP7B1, DIO3, DNAH11, EFNA1, ENPP2, ESR1, ETV7, FAM20A, FAT4, FGF10, FGF13, FGF7, FGFR2, FOXO1, FRZB, FZD3, GCNT3, GPNMB, HOPX, …
GO:0051216	cartilage development	6.11876e-08	1.26709e-11	29	BMP2, C2orf82, CHI3L1, CHRDL2, COL11A1, COL11A2, COL27A1, COL2A1, CTSK, FRZB, ITGB8, LECT1, LUM, MATN3, MGP, MMP13, NKX3-2, NOV, PTH1R, RARB, ROR2, RSPO2, SCIN, SOX6, SOX9, STC1, VIT, VWA1, ZBTB16
GO:0007155	cell adhesion	1.92313e-07	3.98246e-11	89	ADAM22, AGR2, ANGPT1, APOD, ARVCF, BCL6, BMP2, C13orf15, CADM1, CCR1, CD1D, CD36, CD74, CDH19, CDH23, CDHR3, CEACAM1, CLDN23, COL19A1, DLG2, DSC2, DSC3, ECM2, EFNA1, FAT3, FAT4, GPM6B, GPNMB, ICAM1, IGF2, IGFBP2, IL6R, ITGB2, ITGB8, ITPKB, JAG2, JAM2, KIT, LAMA1, LRRC32, LRRN2, MBP, MTSS1, MYBPH, MYOC, NCAM2, NLGN4X, NOD2, NOV, ODZ1, ODZ4, PCDHB11, PCDHB12, PCDHB18, PCDHB5, PLEKHA7, PLXNC1, PRKCQ…
GO:0031226	intrinsic component of plasma membrane	2.23068e-07	4.61934e-11	103	ABCA1, ABCB4, ADAM22, AGTR1, ATP1A2, BMP2, BST2, CCR1, CCRL1, CD14, CD1D, CD36, CD40, CD79B, CD82, CD8B, CEACAM1, CLEC2B, CYSLTR1, DLG2, EFNA1, ENPP1, EPHB6, FGFR2, FXYD6, FZD10, GGT5, GPNMB, GPR112, GPR88, GPRC5C, GRIK5, GRIN2A, GRIN2C, GRM1, HPN, ICAM1, IL17RB, IL6R, ITGB2, ITGB8, JAG2, JAM2, KCNA6, KCNE3, KCNJ6, KCNK15, KCNMB4, KIT, LPAR6, LRRC32, LRRTM2, LY75, MME, NLGN4X, NOX4, NOXA1, NTRK2,…
GO:0022610	biological adhesion	2.60802e-07	5.40075e-11	89	ADAM22, AGR2, ANGPT1, APOD, ARVCF, BCL6, BMP2, C13orf15, CADM1, CCR1, CD1D, CD36, CD74, CDH19, CDH23, CDHR3, CEACAM1, CLDN23, COL19A1, DLG2, DSC2, DSC3, ECM2, EFNA1, FAT3, FAT4, GPM6B, GPNMB, ICAM1, IGF2, IGFBP2, IL6R, ITGB2, ITGB8, ITPKB, JAG2, JAM2, KIT, LAMA1, LRRC32, LRRN2, MBP, MTSS1, MYBPH, MYOC, NCAM2, NLGN4X, NOD2, NOV, ODZ1, ODZ4, PCDHB11, PCDHB12, PCDHB18, PCDHB5, PLEKHA7, PLXNC1, PRKCQ…
GO:0061448	connective tissue development	2.70969e-07	5.61129e-11	32	BMP2, C2orf82, CHI3L1, CHRDL2, COL11A1, COL11A2, COL27A1, COL2A1, CTSK, FRZB, ITGB8, LECT1, LUM, MATN3, MGP, MMP13, NKX3-2, NOV, PDGFD, PPARGC1A, PTH1R, RARB, ROR2, RORC, RSPO2, SCIN, SOX6, SOX9, STC1, VIT, VWA1, ZBTB16
GO:0009605	response to external stimulus	3.28096e-07	6.79428e-11	132	A2M, ABCA1, ACP5, ADM, AGT, AGTR1, AKR1C3, ALDH1A2, AMOT, ANGPT1, APOB, APOD, APOE, ATP1A2, BANK1, BATF, BCL6, BMP2, BPI, BST2, C2, C3, C4BPA, CCR1, CCRL1, CD14, CD1D, CD36, CD40, CD74, CD79B, CEACAM1, CFH, CFI, CHI3L1, CMTM5, CMTM8, COL11A1, CYP19A1, CYP24A1, CYP7B1, CYSLTR1, DAPK2, DEFB1, DSC2, EFNA1, ENPP2, ESR1, FAM20A, FGF10, FGF7, FGFR2, FOXO1, FZD3, GIPR, GPNMB, GPR88, GPRC5B, GRIN2A, HERC…
GO:0005887	integral component of plasma membrane	3.67211e-07	7.60428e-11	99	ABCA1, ABCB4, ADAM22, AGTR1, ATP1A2, BMP2, BST2, CCR1, CCRL1, CD1D, CD36, CD40, CD79B, CD82, CD8B, CEACAM1, CLEC2B, CYSLTR1, DLG2, ENPP1, EPHB6, FGFR2, FXYD6, FZD10, GPNMB, GPR112, GPR88, GPRC5C, GRIK5, GRIN2A, GRIN2C, GRM1, HPN, ICAM1, IL17RB, IL6R, ITGB2, ITGB8, JAG2, JAM2, KCNA6, KCNE3, KCNJ6, KCNK15, KCNMB4, KIT, LPAR6, LRRC32, LRRTM2, LY75, MME, NLGN4X, NOX4, NOXA1, NTRK2, ODZ1, ODZ4, PCDHB1…
GO:0032879	regulation of localization	7.05886e-07	1.46176e-10	139	ABCA1, ABCB4, AGR2, AGT, AGTR1, AMOT, ANGPT1, APLN, APOB, APOC1, APOD, APOE, ATP1A2, ATP8A1, BANK1, BCL6, BMP2, BST2, C13orf15, C2, C3, C4BPA, CADM1, CCR1, CD14, CD36, CD40, CD74, CEACAM1, CIDEA, CLIC2, CLIC6, CTSH, CTSS, CYGB, CYP19A1, DAPK2, DEFB1, DNAH11, DSC2, EFNA1, ENPP1, ENPP2, EXPH5, FGF10, FGF13, FGF7, FXYD6, FZD9, GEM, GIPR, GPM6B, GPNMB, GPR27, GRIK5, ICAM1, IFITM1, IGSF10, IL17RB, IL6…
GO:0005539	glycosaminoglycan binding	1.70408e-06	3.52886e-10	28	APOB, APOE, CFH, COL11A1, CRISPLD2, ECM2, EPYC, FGF10, FGF7, FGFR2, GPNMB, IGJ, MDK, NOD2, NOV, ODZ1, RSPO2, RSPO3, SAA1, SELL, SELP, SERPINA5, SFRP1, SOD3, TLR2, VIT, WISP1, WISP2
GO:0043062	extracellular structure organization	1.84787e-06	3.82661e-10	39	A2M, ABCA1, AGT, AGTR1, APOB, APOC1, APOE, C13orf15, CD36, COL11A1, COL11A2, COL19A1, COL27A1, COL2A1, COL9A1, COL9A3, CRISPLD2, CTSK, CTSS, ECM2, GPM6B, HPN, ICAM1, ITGB2, ITGB8, JAM2, LAMA1, LUM, MATN3, MMP1, MMP11, MMP13, MMP3, MMP8, PLA2G2A, SOX9, SPINT2, VIT, VWA1
GO:0046903	secretion	2.88812e-06	5.98077e-10	96	A2M, ABCA1, ABCA13, ABCB4, ADM, AGR2, AGT, AGTR1, AMPD3, ANGPT1, APLN, ATP8A1, ATP8B4, BANK1, BPI, BST2, C13orf15, C3, CA9, CADM1, CCR1, CD14, CD36, CD40, CD74, CDO1, CEACAM1, CHI3L1, CIDEA, CRISPLD2, CTSH, CTSS, CYP19A1, EXPH5, F13A1, F5, FGF10, FGF7, GIPR, GPR27, GRIK5, HMHA1, IGF2, IL17RB, IRS2, ITGB2, KCNMB4, KIT, LRRC32, MAOB, MBP, MCOLN2, MME, MMP8, NNAT, NOD2, NOV, NTRK2, PLA2G2A, PLAC8, P…
GO:0008201	heparin binding	6.91513e-06	1.432e-09	23	APOB, APOE, CFH, COL11A1, CRISPLD2, ECM2, FGF10, FGF7, FGFR2, GPNMB, MDK, NOV, ODZ1, RSPO2, RSPO3, SAA1, SELL, SELP, SERPINA5, SFRP1, SOD3, WISP1, WISP2
GO:0009888	tissue development	1.17993e-05	2.44341e-09	107	ADM, AGR2, AGT, AKR1C3, ALDH1A2, ALPK3, ALX4, APOD, ARHGEF26, ASPN, BHLHE41, BMP2, C13orf15, C2orf82, CA9, CCR1, CDKN1C, CEACAM1, CES1, CHI3L1, CHRDL2, COL11A1, COL11A2, COL19A1, COL27A1, COL2A1, CTSH, CTSK, CYP7B1, DSC2, DSC3, EFNA1, ENPP1, ESR1, EXPH5, FAM20A, FAT4, FGF10, FGF7, FGFR2, FOXO1, FRZB, FZD3, FZD9, GCNT3, GPM6B, GPNMB, HPN, ICAM1, ITGB2, ITGB8, JAG2, KLF15, KRT4, KRT75, LAMA1, LECT1…
GO:0007166	cell surface receptor signaling pathway	1.67665e-05	3.47205e-09	147	ABCA1, AGR2, AGT, ANGPT1, APLN, APOD, APOE, ASPN, BATF, BCL2A1, BCL6, BHLHE41, BLNK, BMP2, BST2, BTBD11, C3, CCR1, CCRL1, CD14, CD36, CD40, CD74, CD79B, CD82, CD8B, CDKN1C, CEACAM1, CEBPD, CIDEA, CILP, COL2A1, CYSLTR1, DUSP15, EDARADD, EFNA1, ENPP1, EPHB6, ESR1, F13A1, FAT4, FGF10, FGF7, FGFR2, FOXO1, FRZB, FYB, FZD10, FZD3, FZD9, GBP2, GDF10, GEM, GIPR, GNG7, GPR112, GPRC5B, GRIK5, GRIN2A, GRIN2…
GO:0065008	regulation of biological quality	2.55045e-05	5.28153e-09	179	A2M, ABCA1, ABCB4, ACADL, ACP5, ADM, AGR2, AGT, AGTR1, AKR1C3, ALDH1A2, AMPD3, ANGPT1, ANGPTL4, APLN, APOB, APOE, ARHGAP28, ATP1A2, ATP8A1, ATP8B4, BCL6, BMF, BMP2, BZRAP1, C3, CCR1, CCRL1, CD36, CD40, CD74, CDH23, CDO1, CEACAM1, CHDH, CIDEA, CLIC2, CLMN, COL2A1, CP, CRYM, CTSH, CTSK, CTTNBP2, CYP19A1, CYP39A1, CYP7B1, CYSLTR1, DIO2, DIO3, DLG2, DSC2, EFNA1, ENPP1, ESR1, F13A1, F5, FAM20A, FAM46C…
GO:0030154	cell differentiation	3.06041e-05	6.33756e-09	185	A2M, ABCA1, ADAM22, ADM, AGR2, AGT, AGTR1, AKR1C3, ALDH1A2, ALPK3, AMOT, ANGPT1, ANGPTL4, APOB, APOD, APOE, ARHGEF26, BATF, BCL6, BHLHE41, BLNK, BMP2, C10orf58, C13orf15, C7orf51, C8orf46, CADM1, CCR1, CD1D, CD36, CD74, CD79B, CDH23, CDKN1C, CEACAM1, CES1, CHRDL2, CLMN, CMTM5, COL11A1, COL19A1, COL27A1, COL2A1, CPNE5, CRTAC1, CTSK, CYP24A1, DEFB1, DIO3, DSC2, DSC3, EDARADD, EFNA1, ENPP1, EPHB6, E…
GO:0051270	regulation of cellular component movement	5.1327e-05	1.06289e-08	63	AGT, AMOT, ANGPT1, APOD, APOE, ATP1A2, ATP8A1, BCL6, BMP2, BST2, C13orf15, CCR1, CD40, CD74, CEACAM1, CTSH, CYGB, CYP19A1, DAPK2, DEFB1, DNAH11, DSC2, EFNA1, ENPP2, FGF10, FGF13, FGF7, GPNMB, ICAM1, IFITM1, IGSF10, IL6R, IRS2, KCNE3, KIT, LAMA1, LBP, MMP3, MTUS1, MYOC, NKD1, NOV, NOX4, PDGFD, PLXNC1, PPARG, PPARGC1A, PTPRU, RARRES2, ROR2, S1PR1, SELP, SEMA3D, SEMA3E, SEMA4G, SEMA6B, SFRP1, SOD2, …
GO:0048869	cellular developmental process	5.96914e-05	1.2361e-08	190	A2M, ABCA1, ADAM22, ADM, AGR2, AGT, AGTR1, AKR1C3, ALDH1A2, ALPK3, AMOT, ANGPT1, ANGPTL4, APOB, APOD, APOE, ARHGEF26, BATF, BCL6, BHLHE41, BLNK, BMP2, C10orf58, C13orf15, C2orf40, C7orf51, C8orf46, CADM1, CCR1, CD1D, CD36, CD74, CD79B, CDH23, CDKN1C, CEACAM1, CES1, CHRDL2, CLMN, CMTM5, COL11A1, COL19A1, COL27A1, COL2A1, CPNE5, CRTAC1, CTSK, CYP24A1, DEFB1, DIO3, DSC2, DSC3, EDARADD, EFNA1, ENPP1,…
GO:0050793	regulation of developmental process	6.74105e-05	1.39595e-08	125	ABCA1, ADM, AGR2, AGT, AGTR1, AMOT, ANGPTL4, APOB, APOE, ASPN, BCL6, BHLHE41, BMP2, C10orf58, C13orf15, C3, CCR1, CD36, CD40, CD74, CDKN1C, CEACAM1, CHAD, CHI3L1, CMTM5, CPNE5, CTSH, CTSK, DIO3, EFNA1, ENPP1, ENPP2, ESR1, FAT4, FGF10, FGF13, FGF7, FGFR2, FOXO1, FRMD7, FRZB, FZD3, FZD9, GDF10, GPM6B, GPNMB, GPRC5B, HOPX, HPN, ICAM1, IFITM1, IGF2, IGSF10, IL6R, INSIG1, IRF4, ISM1, ITGB2, ITGB8, ITP…
GO:0022603	regulation of anatomical structure morphogenesis	6.768e-05	1.40153e-08	65	ADM, AGT, AGTR1, AMOT, ANGPTL4, APOE, ASPN, BCL6, BMP2, C13orf15, C3, CD36, CD40, CEACAM1, CHAD, CHI3L1, CPNE5, CTSH, DIO3, EFNA1, ENPP2, ESR1, FGF10, FGF13, FGF7, FGFR2, FZD3, GPNMB, HPN, ICAM1, ISM1, ITGB2, ITGB8, KIT, KNDC1, LECT1, MBP, MYH14, MYOC, NKD1, NTRK2, ODZ4, PLXNC1, PPARG, PPARGC1A, PTPRD, RHOBTB3, ROR2, RSPO2, RSPO3, S100A1, S100B, SEMA3D, SEMA3E, SEMA4G, SEMA6B, SFRP1, SOX9, TACSTD…
GO:0032940	secretion by cell	7.46518e-05	1.54591e-08	86	A2M, ABCA1, ABCA13, ADM, AGT, AGTR1, AMPD3, ANGPT1, APLN, ATP8A1, ATP8B4, BANK1, BPI, BST2, C13orf15, C3, CADM1, CCR1, CD14, CD36, CD40, CEACAM1, CHI3L1, CIDEA, CRISPLD2, CTSH, CTSS, CYP19A1, EXPH5, F13A1, F5, FGF10, FGF7, GIPR, GPR27, GRIK5, HMHA1, IGF2, IL17RB, IRS2, ITGB2, KCNMB4, KIT, LRRC32, MAOB, MBP, MCOLN2, MME, MMP8, NNAT, NOD2, NOV, NTRK2, PLAC8, PROS1, PTPN22, RAB27B, RAB9B, RAPGEF4, R…
GO:0005102	signaling receptor binding	8.55028e-05	1.77061e-08	94	A2M, ABCA1, ADAM22, ADM, AGR2, AGT, AGTR1, ANGPT1, APLN, APOB, APOE, BANK1, BLNK, BMP2, BZRAP1, C3, CADM1, CD36, CD74, CD8B, CLIC6, CMTM5, CMTM8, COL2A1, DEFB1, DLG2, ECM2, EFNA1, ENPP1, ESR1, FGF10, FGF11, FGF13, FGF7, FYB, GDF10, GPNMB, GPRC5B, ICAM1, IGF2, IGFBP2, IGJ, IL6R, IRS2, ITGB2, ITGB8, JAG2, KLRD1, LAMA1, LBP, LRRTM2, MDK, MTSS1, MYOC, NLGN4X, NOV, NXPH3, OGN, PDGFD, PLXNC1, PPARG, PP…
GO:0009887	animal organ morphogenesis	8.57494e-05	1.77572e-08	64	ACP5, ADM, AGT, ALDH1A2, ALX4, ASPN, BHLHE41, BMP2, CEACAM1, CHAD, COL11A1, COL27A1, COL2A1, COL9A1, CTSH, CYP7B1, DIO3, DNAH11, EFNA1, ESR1, ETV7, FAM20A, FAT4, FGF10, FGF7, FGFR2, FOXO1, FRZB, FZD3, GCNT3, HPN, IGF2, INSIG1, JAG2, LAMA1, MAFB, MATN3, MDFI, MGP, MMP13, NKD1, NKX3-2, NTRK2, PGR, RARB, ROR2, RSPO2, RSPO3, S1PR1, SDK1, SDK2, SFRP1, SHROOM2, SLC40A1, SOX4, SOX9, STC1, STRC, TACSTD2,…
GO:0002376	immune system process	8.80503e-05	1.82336e-08	149	A2M, ABCA13, AMPD3, ANGPT1, APLN, APOB, APOD, ATP8A1, ATP8B4, BANK1, BATF, BCL6, BLNK, BPI, BST2, C10orf58, C13orf15, C2, C3, C4BPA, CADM1, CCR1, CCRL1, CD14, CD1D, CD36, CD40, CD74, CD79B, CD8B, CDKN1C, CEACAM1, CFH, CFI, CHI3L1, CLEC2B, COL2A1, COLEC12, CRISPLD2, CTSH, CTSS, CYP19A1, CYP7B1, CYSLTR1, DAPK2, DEFB1, ENPP1, ENPP2, ESR1, FAIM3, FGF10, FGFR2, FYB, FZD9, GBP2, GCNT3, GEM, GPNMB, GPRC…
GO:0098609	cell-cell adhesion	0.00010945	2.26652e-08	56	ARVCF, BCL6, BMP2, C13orf15, CADM1, CD1D, CD74, CDH19, CDH23, CDHR3, CEACAM1, CLDN23, COL19A1, DLG2, DSC2, DSC3, FAT3, FAT4, GPNMB, ICAM1, IGF2, IGFBP2, IL6R, ITGB2, ITPKB, JAM2, KIT, LRRC32, MBP, NCAM2, NLGN4X, NOD2, NOV, ODZ1, ODZ4, PCDHB11, PCDHB12, PCDHB18, PCDHB5, PLEKHA7, PRKCQ, PTPN22, PTPRD, PTPRU, RAG1, SDK1, SDK2, SELL, SELP, SOX9, SPINT2, TACSTD2, TNFSF11, TNFSF13B, TSPAN32, ZBTB16
GO:0042127	regulation of cell proliferation	0.000111449	2.30791e-08	89	ADM, AGT, AGTR1, AKR1C3, ALDH1A2, ANGPT1, APLN, APOD, APOE, BCL6, BMP2, C13orf15, CAMK2N1, CCND2, CD1D, CD40, CD74, CDKN1C, CEACAM1, CLMN, CTSH, CYP7B1, DUSP15, EGLN3, ESR1, FBXO2, FGF10, FGF7, FGFR2, FOXO1, FRZB, FZD3, FZD9, GPNMB, HPN, IFITM1, IGF2, IGFBP2, IL6R, IRS2, JAG2, KIT, KRT4, LRRC32, MLXIPL, MTSS1, NDRG2, NOD2, NOV, NOX4, NRK, NTRK2, ODZ1, OGN, PDGFD, PGR, PLAC8, PPARG, PPARGC1A, PRKC…
GO:0007399	nervous system development	0.000129808	2.68809e-08	118	ADAM22, ADM, AGT, ALDH1A2, APOB, APOD, APOE, B3GNT5, BCL2A1, BCL6, BHLHE41, BMP2, C7orf51, C8orf46, CDH23, CDKN1C, CLMN, CMTM8, COL2A1, CPNE5, CRTAC1, CTTNBP2, DIO3, DNAH11, EFNA1, FAT4, FGF10, FGF11, FGF13, FGFR2, FRMD7, FZD10, FZD3, FZD9, GPM6B, GPRC5B, GRIN2A, GRIN2C, HNMT, IGSF10, IRS2, JAG2, JHDM1D, KIF26A, KIT, KLF15, KNDC1, LAMA1, LRRC33, LRRN1, LRRN3, LRRTM2, MAFB, MAOB, MARK1, MBP, MCOLN…
GO:0048583	regulation of response to stimulus	0.000148925	3.08396e-08	188	A2M, ABCA1, ACP5, ADM, AGR2, AGT, AGTR1, AKR1C3, AMOT, ANGPT1, APLN, APOB, APOD, APOE, ARHGAP28, ARHGEF26, ARHGEF3, ASPN, ATP1A2, BANK1, BCL2A1, BCL6, BLNK, BMF, BMP2, BST2, C13orf15, C2, C3, C4BPA, CADM1, CAMK2N1, CCR1, CD14, CD1D, CD36, CD40, CD74, CD79B, CD8B, CDKN1C, CEACAM1, CFH, CFI, CHI3L1, CIDEA, CILP, CLEC2B, CLIC2, CMTM5, CMTM8, COL2A1, COLEC12, CTSH, CTSS, CYP19A1, CYP7B1, DAPK2, DUSP1…
GO:0048519	negative regulation of biological process	0.000180243	3.7325e-08	221	A2M, ABCA1, ACADL, ACP5, ADAM22, ADM, AGR2, AGT, AKR1C3, ALDH1A2, AMOT, ANGPT1, ANGPTL4, APLN, APOC1, APOD, APOE, ARHGAP28, ASPN, ATP1A2, BACH2, BANK1, BCL2A1, BCL6, BEND5, BHLHE41, BMF, BMP2, BPI, BST2, C13orf15, C3, C4BPA, CAMK2N1, CCND2, CCR1, CD14, CD36, CD74, CDKN1C, CEACAM1, CHAD, CIDEA, CILP, CLIC2, CLMN, CMTM5, COL2A1, CPAMD8, CRYM, CTSH, CTSK, CYGB, CYP19A1, CYP7B1, DIO3, DLG2, EFNA1, EN…
GO:1901681	sulfur compound binding	0.000214911	4.45042e-08	26	ACADL, APOB, APOE, CFH, COL11A1, CRISPLD2, ECM2, ENPP1, FGF10, FGF7, FGFR2, GPNMB, MDK, NOV, ODZ1, PNPLA3, RSPO2, RSPO3, SAA1, SELL, SELP, SERPINA5, SFRP1, SOD3, WISP1, WISP2
GO:0051241	negative regulation of multicellular organismal process	0.000227433	4.70973e-08	70	ACP5, ADM, AGT, AMOT, ANGPT1, APLN, APOC1, APOD, APOE, ASPN, ATP1A2, BANK1, BCL6, BMP2, BPI, BST2, C13orf15, CCR1, CD74, CEACAM1, CHAD, CIDEA, CTSK, DIO3, EFNA1, FGF13, FOXO1, FRZB, FZD3, GDF10, GPNMB, HERC5, HPN, ISM1, ITPKB, KCNE3, LBP, LECT1, LRRC17, LRRC32, MAFB, MMP8, NDRG2, NKX3-2, NLGN4X, NOV, NOVA1, PLAC8, PPARG, PROS1, PTGER3, PTPN22, RARB, RGMA, RSPO2, S100B, SEMA3D, SEMA3E, SEMA4G, SEM…
GO:0030198	extracellular matrix organization	0.000249403	5.16469e-08	32	A2M, AGT, C13orf15, COL11A1, COL11A2, COL19A1, COL27A1, COL2A1, COL9A1, COL9A3, CRISPLD2, CTSK, CTSS, ECM2, GPM6B, HPN, ICAM1, ITGB2, ITGB8, JAM2, LAMA1, LUM, MATN3, MMP1, MMP11, MMP13, MMP3, MMP8, SOX9, SPINT2, VIT, VWA1
GO:0050896	response to stimulus	0.000303795	6.29105e-08	350	A2M, ABCA1, ABCA13, ABCB4, ABCC6, ACP5, ADM, AGR2, AGT, AGTR1, AKR1C3, ALDH1A2, AMOT, AMPD3, ANGPT1, ANGPTL4, ANGPTL7, APLN, APOB, APOD, APOE, ARHGAP28, ARHGEF26, ARHGEF3, ASPN, ATP1A2, ATP8A1, ATP8B4, ATRNL1, BANK1, BATF, BCL2A1, BCL6, BHLHE41, BLNK, BMF, BMP2, BPI, BST2, BTBD11, C10orf58, C13orf15, C2, C2orf40, C3, C4BPA, C4orf49, C7orf51, CA9, CADM1, CAMK2N1, CCR1, CCRL1, CD14, CD1D, CD36, CD4…
GO:0006954	inflammatory response	0.0003051	6.31809e-08	53	A2M, ACP5, AGT, AGTR1, APOD, APOE, BCL6, BLNK, BMP2, C2, C3, C4BPA, CCR1, CD14, CD40, CDO1, CFH, CFI, CHI3L1, CYP19A1, CYSLTR1, ESR1, GGT5, GPRC5B, ICAM1, IL17RB, IL6R, ITGB2, KIT, LBP, LRRC33, LY75, MMP3, MMP8, NOD2, NOV, NOX4, PLA2G2A, PPARG, PRKCQ, PROS1, PTGER3, RARRES2, SAA1, SELP, SERPINA3, SERPING1, SLC7A2, SNCA, TLR1, TLR2, TLR5, TNFSF11
GO:0001503	ossification	0.000322193	6.67205e-08	33	ACP5, ASPN, BMP2, CCR1, CHRDL2, CLEC3A, COL11A1, COL2A1, CTSK, CYP24A1, ENPP1, FAT4, FGFR2, FZD9, GDF10, GPM6B, GPNMB, IFITM1, IGF2, IGSF10, IL6R, MGP, MMP13, MYOC, PTH1R, ROR2, RSPO2, S1PR1, SFRP1, SOX9, STC1, TNFSF11, ZBTB16
GO:2000145	regulation of cell motility	0.000394484	8.16907e-08	57	AGT, AMOT, ANGPT1, APOD, APOE, ATP8A1, BMP2, BST2, C13orf15, CCR1, CD40, CD74, CEACAM1, CTSH, CYGB, CYP19A1, DAPK2, DEFB1, EFNA1, ENPP2, FGF10, FGF7, GPNMB, ICAM1, IFITM1, IGSF10, IL6R, IRS2, KIT, LAMA1, LBP, MMP3, MTUS1, MYOC, NKD1, NOV, NOX4, PDGFD, PLXNC1, PPARG, PPARGC1A, PTPRU, RARRES2, ROR2, S1PR1, SELP, SEMA3D, SEMA3E, SEMA4G, SEMA6B, SFRP1, SOD2, SOX9, SPINT2, STC1, TACSTD2, UNC5C
GO:0008285	negative regulation of cell proliferation	0.000409986	8.49008e-08	48	ADM, ALDH1A2, APLN, APOD, APOE, BCL6, BMP2, C13orf15, CAMK2N1, CDKN1C, CEACAM1, CLMN, FBXO2, FGF10, FGFR2, FRZB, GPNMB, HPN, IFITM1, KRT4, LRRC32, MTSS1, NDRG2, NOV, NOX4, NRK, ODZ1, OGN, PPARG, PPARGC1A, PTH1R, PTPRU, RARB, RARRES3, ROR2, SCIN, SFRP1, SOD2, SOX4, SOX9, SPINT2, SRPX, SSTR2, SSTR5, TLR2, TSPAN32, VIPR2, ZBTB16
GO:2000026	regulation of multicellular organismal development	0.000414742	8.58857e-08	101	ADM, AGT, AGTR1, AMOT, ANGPTL4, APOE, ASPN, BCL6, BHLHE41, BMP2, C10orf58, C13orf15, C3, CCR1, CD40, CD74, CDKN1C, CEACAM1, CHAD, CHI3L1, CPNE5, CTSH, CTSK, DIO3, EFNA1, ENPP1, ENPP2, ESR1, FAT4, FGF10, FGF13, FGF7, FGFR2, FRMD7, FRZB, FZD3, FZD9, GPM6B, GPNMB, GPRC5B, HPN, IGSF10, IRF4, ISM1, ITGB2, ITGB8, ITPKB, KIT, KNDC1, LAMA1, LECT1, LRRC17, LRRN1, LRRN3, LRRTM2, MAFB, MARK1, MBP, MGP, NKD1…
GO:0048523	negative regulation of cellular process	0.000513253	1.06286e-07	200	A2M, ABCA1, ACADL, ACP5, ADAM22, ADM, AGR2, AGT, AKR1C3, ALDH1A2, ANGPT1, ANGPTL4, APLN, APOC1, APOD, APOE, ARHGAP28, ASPN, ATP1A2, BACH2, BANK1, BCL2A1, BCL6, BEND5, BHLHE41, BMF, BMP2, BPI, BST2, C13orf15, C3, C4BPA, CAMK2N1, CCND2, CD14, CD36, CD74, CDKN1C, CEACAM1, CIDEA, CILP, CLIC2, CLMN, CMTM5, COL2A1, CPAMD8, CRYM, CTSH, CYGB, CYP19A1, CYP7B1, DIO3, DLG2, EFNA1, ENPP1, EPHB6, ESR1, ETV7, …
GO:0051240	positive regulation of multicellular organismal process	0.000523192	1.08344e-07	91	ACADL, ADM, AGT, AGTR1, AMOT, ANGPT1, ANGPTL4, APLN, APOE, BCL6, BMP2, C13orf15, C3, CADM1, CCR1, CD14, CD36, CD40, CD74, CEACAM1, CHI3L1, CPNE5, CTSH, DIO2, DIO3, ENPP2, FGF10, FGF7, FGFR2, FZD3, FZD9, GPM6B, GPRC5B, HPN, ICAM1, IFITM1, IGF2, IL17RB, IL6R, IRF4, ITGB2, ITGB8, ITPKB, KIT, LBP, LPIN1, LRRN1, LRRN3, LRRTM2, LUM, MBP, MCOLN2, MMP8, NOD2, NTRK2, ODZ4, PDGFD, PLAC8, PLCG2, PLXNC1, PPA…
GO:0044459	plasma membrane part	0.000543597	1.12569e-07	138	ABCA1, ABCB4, ABCC6, ADAM22, AGTR1, AMOT, ATP1A2, BMP2, BST2, CA11, CA9, CADM1, CAMK2N1, CCR1, CCRL1, CD14, CD1D, CD36, CD40, CD74, CD79B, CD82, CD8B, CDH19, CDHR3, CEACAM1, CLEC2B, CYSLTR1, DLG2, DTNA, EFNA1, ENPP1, EPHB6, FGF13, FGFR2, FXYD6, FZD10, FZD3, FZD9, GEM, GGT5, GNG7, GPNMB, GPR112, GPR88, GPRC5C, GRIK5, GRIN2A, GRIN2C, GRM1, HLA-DMA, HMHA1, HPN, ICAM1, IGFBP2, IL17RB, IL6R, IQSEC3, I…
GO:0023052	signaling	0.000552509	1.14415e-07	264	A2M, ABCA1, ADM, AGR2, AGT, AGTR1, AKR1C3, ALDH1A2, AMOT, ANGPT1, APLN, APOB, APOD, APOE, ARHGAP28, ARHGEF26, ARHGEF3, ASPN, ATP1A2, ATRNL1, BANK1, BATF, BCL2A1, BCL6, BHLHE41, BLNK, BMF, BMP2, BST2, BTBD11, C13orf15, C3, C7orf51, CAMK2N1, CCR1, CCRL1, CD14, CD36, CD40, CD74, CD79B, CD82, CD8B, CDKL2, CDKN1C, CEACAM1, CEBPD, CHI3L1, CIDEA, CILP, CLIC2, CMTM5, CMTM8, COL2A1, COLEC12, CTSH, CTSS, C…
GO:0030334	regulation of cell migration	0.000575978	1.19275e-07	54	AGT, AMOT, ANGPT1, APOD, APOE, ATP8A1, BMP2, BST2, C13orf15, CCR1, CD40, CD74, CEACAM1, CTSH, CYGB, CYP19A1, DAPK2, EFNA1, ENPP2, FGF10, FGF7, GPNMB, ICAM1, IFITM1, IGSF10, IL6R, IRS2, KIT, LAMA1, LBP, MMP3, MTUS1, MYOC, NOV, NOX4, PDGFD, PLXNC1, PPARG, PPARGC1A, PTPRU, RARRES2, ROR2, S1PR1, SELP, SEMA3D, SEMA3E, SEMA4G, SEMA6B, SFRP1, SOD2, SOX9, STC1, TACSTD2, UNC5C
GO:0043235	receptor complex	0.000830972	1.7208e-07	34	BMP2, CD14, CD36, CD40, CD74, CD79B, CD8B, CEACAM1, DLG2, EPHB6, FGFR2, GPRC5B, GPRC5C, GRIK5, GRIN2A, GRIN2C, GRM1, IL6R, ITGB2, ITGB8, KIT, KLRD1, LRP1B, NR3C2, NTRK2, PLXNC1, PRLR, PTH1R, ROR2, SORBS1, TF, TLR1, TLR2, TSPAN32
GO:0007165	signal transduction	0.000872521	1.80684e-07	248	A2M, ABCA1, ADM, AGR2, AGT, AGTR1, AKR1C3, ALDH1A2, AMOT, ANGPT1, APLN, APOB, APOD, APOE, ARHGAP28, ARHGEF26, ARHGEF3, ASPN, ATP1A2, ATRNL1, BANK1, BATF, BCL2A1, BCL6, BHLHE41, BLNK, BMF, BMP2, BST2, BTBD11, C13orf15, C3, C7orf51, CAMK2N1, CCR1, CCRL1, CD14, CD36, CD40, CD74, CD79B, CD82, CD8B, CDKL2, CDKN1C, CEACAM1, CEBPD, CHI3L1, CIDEA, CILP, CLIC2, CMTM5, CMTM8, COL2A1, COLEC12, CTSH, CTSS, C…
GO:0002682	regulation of immune system process	0.000888093	1.83908e-07	85	A2M, ANGPT1, APOB, APOD, BANK1, BCL6, BPI, BST2, C10orf58, C13orf15, C2, C3, C4BPA, CADM1, CCR1, CD14, CD1D, CD36, CD40, CD74, CD79B, CD8B, CEACAM1, CFH, CFI, CLEC2B, COL2A1, COLEC12, CTSH, CTSS, CYP19A1, DAPK2, ESR1, FGF10, FYB, GPNMB, GPRC5B, HERC5, ICAM1, IFITM1, IGF2, IGFBP2, IL6R, IRF4, IRS2, ITGB2, ITPKB, KIT, KLRD1, LBP, LRRC17, LRRC32, MAFB, MMP8, MTUS1, NOD2, NOV, PDGFD, PLCG2, PPARG, PR…
GO:0007154	cell communication	0.00105786	2.19064e-07	264	A2M, ABCA1, ADM, AGR2, AGT, AGTR1, AKR1C3, ALDH1A2, AMOT, ANGPT1, APLN, APOB, APOD, APOE, ARHGAP28, ARHGEF26, ARHGEF3, ASPN, ATP1A2, ATRNL1, BANK1, BATF, BCL2A1, BCL6, BHLHE41, BLNK, BMF, BMP2, BST2, BTBD11, C13orf15, C3, C7orf51, CAMK2N1, CCR1, CCRL1, CD14, CD36, CD40, CD74, CD79B, CD82, CD8B, CDKL2, CDKN1C, CEACAM1, CEBPD, CHI3L1, CIDEA, CILP, CLIC2, CMTM5, CMTM8, COL2A1, COLEC12, CTSH, CTSS, C…
GO:0010646	regulation of cell communication	0.00139922	2.89754e-07	158	A2M, ABCA1, ADM, AGR2, AGT, AGTR1, AKR1C3, AMOT, ANGPT1, APLN, APOD, APOE, ARHGAP28, ARHGEF26, ARHGEF3, ASPN, ATP1A2, BANK1, BCL2A1, BCL6, BLNK, BMF, BMP2, BST2, C3, CAMK2N1, CCR1, CD14, CD36, CD40, CD74, CDKN1C, CEACAM1, CHI3L1, CIDEA, CILP, CLIC2, CMTM5, CMTM8, COL2A1, CTSH, CYP19A1, CYP7B1, DAPK2, DUSP15, EFNA1, ENPP1, EPHB6, ESR1, FGF10, FGF11, FGF13, FGF7, FGFR2, FOXO1, FRMD7, FRZB, FZD10, F…
GO:0010647	positive regulation of cell communication	0.0015153	3.13791e-07	92	AGR2, AGT, AKR1C3, ANGPT1, APLN, APOE, BANK1, BLNK, BMF, BMP2, BST2, C3, CCR1, CD14, CD36, CD40, CD74, CDKN1C, CHI3L1, CTSH, CYP19A1, DUSP15, EFNA1, EPHB6, ESR1, FGF10, FGF7, FGFR2, FRMD7, FZD10, FZD9, GDF10, GIPR, GPNMB, GPR27, GPRC5B, GRIN2A, GRIN2C, GRM1, ICAM1, IGF2, IL6R, IRS2, ITPKB, JAG2, KIT, LBP, LMCD1, LPAR6, LRRTM2, MMP8, MYOC, NKD1, NNAT, NOD2, NOV, NOX4, NRK, NTRK2, ODZ1, PDGFD, PELI…
GO:0035295	tube development	0.00156395	3.23867e-07	61	ADM, AGR2, AGT, AGTR1, ALDH1A2, ALX4, AMOT, ANGPT1, ANGPTL4, APLN, APOB, APOD, APOE, BMP2, C13orf15, C3, CD40, CEACAM1, CHI3L1, COL2A1, CRISPLD2, CTSH, EFNA1, ENPP2, ESR1, FAT4, FGF10, FGF7, FGFR2, FZD3, GPNMB, ISM1, ITGB2, ITGB8, KIT, LAMA1, LECT1, MTSS1, NKX3-2, NOV, NTRK2, PGR, PPARG, RARB, RARRES2, RSPO2, RSPO3, S100A1, S1PR1, SALL2, SEMA3E, SFRP1, SOX4, SOX9, SPINT2, TACSTD2, THRB, THSD7A, T…
GO:0006952	defense response	0.00162758	3.37042e-07	89	A2M, ACP5, AGT, AGTR1, APOB, APOD, APOE, BATF, BCL6, BLNK, BMP2, BPI, BST2, C2, C3, C4BPA, CADM1, CCR1, CD14, CD1D, CD36, CD40, CD74, CDO1, CEACAM1, CFH, CFI, CHI3L1, COLEC12, CTSS, CYP19A1, CYSLTR1, DEFB1, ESR1, FAIM3, GBP2, GGT5, GNG7, GPRC5B, HERC5, ICAM1, IFI44L, IFI6, IFITM1, IGJ, IL17RB, IL6R, IRF4, ITGB2, KIT, KLRD1, KYNU, LBP, LRRC33, LY75, MCOLN2, MDK, MMP3, MMP8, MX1, NOD2, NOV, NOX4, P…
GO:0023056	positive regulation of signaling	0.00181215	3.75265e-07	92	AGR2, AGT, AKR1C3, ANGPT1, APLN, APOE, BANK1, BLNK, BMF, BMP2, BST2, C3, CCR1, CD14, CD36, CD40, CD74, CDKN1C, CHI3L1, CTSH, CYP19A1, DUSP15, EFNA1, EPHB6, ESR1, FGF10, FGF7, FGFR2, FRMD7, FZD10, FZD9, GDF10, GIPR, GPNMB, GPR27, GPRC5B, GRIN2A, GRIN2C, GRM1, ICAM1, IGF2, IL6R, IRS2, ITPKB, JAG2, KIT, LBP, LMCD1, LPAR6, LRRTM2, MMP8, MYOC, NKD1, NNAT, NOD2, NOV, NOX4, NRK, NTRK2, ODZ1, PDGFD, PELI…
GO:0098742	cell-cell adhesion via plasma-membrane adhesion molecules	0.00191441	3.96441e-07	26	ARVCF, BMP2, CADM1, CDH19, CDH23, CDHR3, CEACAM1, CLDN23, DSC2, DSC3, FAT3, FAT4, ICAM1, ITGB2, MBP, ODZ1, ODZ4, PCDHB11, PCDHB12, PCDHB18, PCDHB5, PTPRD, SDK1, SDK2, SELL, SELP
GO:0031347	regulation of defense response	0.00224506	4.64912e-07	50	A2M, ACP5, AGT, AGTR1, APOB, APOD, APOE, BCL6, C2, C3, C4BPA, CADM1, CD14, CD1D, CD36, CEACAM1, CFH, CFI, COLEC12, CTSS, CYP19A1, ESR1, GPRC5B, HERC5, IL17RB, IRF4, ITGB2, LBP, MMP3, MMP8, NOD2, NOV, PLA2G2A, PLCG2, PPARG, PROS1, PTGER3, PTPN22, RAG1, RSAD2, S100A1, SAA1, SERPING1, SLC7A2, SNCA, TLR1, TLR2, TLR5, TNFSF11, TSPAN32
GO:0023051	regulation of signaling	0.0026413	5.46966e-07	158	A2M, ABCA1, ADM, AGR2, AGT, AGTR1, AKR1C3, AMOT, ANGPT1, APLN, APOD, APOE, ARHGAP28, ARHGEF26, ARHGEF3, ASPN, ATP1A2, BANK1, BCL2A1, BCL6, BLNK, BMF, BMP2, BST2, C3, CAMK2N1, CCR1, CD14, CD36, CD40, CD74, CDKN1C, CEACAM1, CHI3L1, CIDEA, CILP, CLIC2, CMTM5, CMTM8, COL2A1, CTSH, CYP19A1, CYP7B1, DAPK2, DUSP15, EFNA1, ENPP1, EPHB6, ESR1, FGF10, FGF11, FGF13, FGF7, FGFR2, FOXO1, FRMD7, FRZB, FZD10, F…
GO:0040012	regulation of locomotion	0.00266172	5.51195e-07	58	AGT, AMOT, ANGPT1, APOD, APOE, ATP8A1, BMP2, BST2, C13orf15, CCR1, CD40, CD74, CEACAM1, CTSH, CYGB, CYP19A1, DAPK2, DEFB1, EFNA1, ENPP2, FGF10, FGF7, GPNMB, ICAM1, IFITM1, IGSF10, IL6R, IRS2, KIT, LAMA1, LBP, MMP3, MTUS1, MYOC, NKD1, NOV, NOX4, PDGFD, PLXNC1, PPARG, PPARGC1A, PTPRU, RARRES2, ROR2, S1PR1, SELP, SEMA3D, SEMA3E, SEMA4G, SEMA6B, SFRP1, SNCA, SOD2, SOX9, SPINT2, STC1, TACSTD2, UNC5C
GO:0048646	anatomical structure formation involved in morphogenesis	0.00267262	5.53451e-07	63	ADM, AGT, AGTR1, ALDH1A2, AMOT, ANGPT1, ANGPTL4, APLN, APOD, BCL6, BHLHE41, BMP2, C13orf15, C3, CD36, CD40, CEACAM1, CHAD, CHI3L1, COL11A1, COL2A1, CTSH, EFNA1, ENPP2, FAM20A, FGF10, FGFR2, FOXO1, FZD3, GPNMB, HOPX, ISM1, ITGB2, ITGB8, KNDC1, LECT1, MAFB, MMP8, NKD1, NKX3-2, NOV, OBSCN, ODZ4, PPARG, ROR2, RSPO3, S100A1, S1PR1, SDK1, SDK2, SEMA3E, SFRP1, SLC40A1, SOX4, SOX9, SPINT2, THSD7A, TLR2, …
GO:0009966	regulation of signal transduction	0.00269252	5.57573e-07	144	A2M, ABCA1, ADM, AGR2, AGT, AKR1C3, AMOT, ANGPT1, APLN, APOD, APOE, ARHGAP28, ARHGEF26, ARHGEF3, ASPN, BANK1, BCL2A1, BCL6, BLNK, BMF, BMP2, BST2, C3, CAMK2N1, CCR1, CD14, CD36, CD40, CD74, CDKN1C, CEACAM1, CHI3L1, CIDEA, CILP, CLIC2, CMTM5, CMTM8, COL2A1, CTSH, CYP7B1, DAPK2, DUSP15, EFNA1, ENPP1, EPHB6, ESR1, FGF10, FGF11, FGF13, FGF7, FGFR2, FOXO1, FRMD7, FRZB, FZD10, FZD9, GARNL3, GDF10, GIPR…
GO:0030282	bone mineralization	0.00315173	6.52668e-07	15	ASPN, BMP2, CCR1, ENPP1, FGFR2, FZD9, GPM6B, GPNMB, MGP, MMP13, PTH1R, ROR2, RSPO2, S1PR1, SOX9
GO:0048878	chemical homeostasis	0.00322778	6.68417e-07	66	ABCA1, ABCB4, ADM, AGT, AGTR1, ANGPTL4, APOB, APOE, ATP1A2, BZRAP1, CCR1, CCRL1, CD36, CD40, CDH23, CLIC2, CP, CTSH, CYP39A1, CYP7B1, CYSLTR1, ENPP1, ESR1, FAM20A, FOXO1, FZD9, GIPR, GPR27, GPRC5B, GRIK5, GRIN2A, GRIN2C, GRM1, ICAM1, IFI6, INSIG1, IRS2, LPAR6, MCOLN2, MCOLN3, MLXIPL, MYOC, NOX4, PLCG2, PNPLA3, PPARG, PPARGC1A, PTGER3, PTH1R, RBP1, S1PR1, SAA1, SLC24A3, SLC40A1, SLC4A3, SLC4A5, SL…
GO:0005886	plasma membrane	0.00390717	8.09106e-07	231	ABCA1, ABCA13, ABCB4, ABCC6, ADAM22, AGTR1, AMOT, ANGPT1, APOB, APOE, AQPEP, ARVCF, ATP1A2, ATP8A1, ATP8B4, BLNK, BMF, BMP2, BST2, C3, C4BPA, C8orf46, CA11, CA9, CADM1, CAMK2N1, CCR1, CCRL1, CD14, CD1D, CD36, CD40, CD74, CD79B, CD82, CD8B, CDH19, CDH23, CDHR3, CEACAM1, CLDN23, CLEC2B, CLIC6, COLEC12, CPAMD8, CPM, CPNE5, CYP24A1, CYSLTR1, DIO2, DIO3, DIRAS3, DLG2, DSC2, DSC3, DTNA, DUSP15, EFNA1, …
GO:0051049	regulation of transport	0.00422287	8.74481e-07	92	ABCA1, ABCB4, AGT, AGTR1, ANGPT1, APLN, APOC1, APOD, APOE, ATP1A2, ATP8A1, BANK1, BST2, C13orf15, C2, C3, C4BPA, CADM1, CCR1, CD14, CD36, CD40, CD74, CEACAM1, CIDEA, CLIC2, CLIC6, CTSS, CYP19A1, ENPP1, EXPH5, FGF10, FXYD6, FZD9, GEM, GIPR, GPM6B, GPR27, GRIK5, ICAM1, IL17RB, INSIG1, IRS2, ITGB2, KCNA6, KCNE3, KCNJ6, KCNK15, KCNMB4, KLHL24, LRRC32, LRRTM2, MAOB, MBP, MMP8, NNAT, NOD2, NOV, ODZ1, P…
GO:0042592	homeostatic process	0.00491005	1.01678e-06	94	ABCA1, ABCB4, ACADL, ACP5, ADM, AGT, AGTR1, AMPD3, ANGPTL4, APLN, APOB, APOE, ATP1A2, BCL6, BZRAP1, CCR1, CCRL1, CD36, CD40, CD74, CDH23, CIDEA, CLIC2, COL2A1, CP, CTSH, CTSK, CYP39A1, CYP7B1, CYSLTR1, DIO2, ENPP1, ESR1, FAM20A, FOXO1, FZD9, GIPR, GPR27, GPRC5B, GRIK5, GRIN2A, GRIN2C, GRM1, ICAM1, IFI6, IGJ, INSIG1, IRF4, IRS2, ITPKB, KIT, LPAR6, LPIN1, MAFB, MCOLN2, MCOLN3, MLXIPL, MYOC, NOD2, N…
GO:0009986	cell surface	0.00518615	1.07396e-06	55	ABCA1, AMOT, BMP2, BST2, CCR1, CCRL1, CD14, CD1D, CD36, CD40, CD74, CD79B, CDH19, CDHR3, CEACAM1, CPM, ENPP1, FGF10, FGFR2, FZD10, FZD3, FZD9, GPRC5B, GRIN2A, HLA-DMA, HPN, ICAM1, IL17RB, IL6R, ITGB2, ITGB8, KIT, KLRD1, KRT4, LBP, LRRC32, LRRC33, MBP, NLGN4X, NOD2, PRLR, ROR2, RSPO2, S1PR1, SELL, SELP, SERPINA5, SFRP1, SLC1A3, SRPX, STRC, TF, TGFA, TLR2, TSPAN32
GO:0071944	cell periphery	0.00537732	1.11355e-06	234	ABCA1, ABCA13, ABCB4, ABCC6, ADAM22, AGTR1, AMOT, ANGPT1, APOB, APOE, AQPEP, ARVCF, ATP1A2, ATP8A1, ATP8B4, BLNK, BMF, BMP2, BST2, C2orf82, C3, C4BPA, C8orf46, CA11, CA9, CADM1, CAMK2N1, CCR1, CCRL1, CD14, CD1D, CD36, CD40, CD74, CD79B, CD82, CD8B, CDH19, CDH23, CDHR3, CEACAM1, CLDN23, CLEC2B, CLIC6, COLEC12, CPAMD8, CPM, CPNE5, CTTNBP2, CYP24A1, CYSLTR1, DIO2, DIO3, DIRAS3, DLG2, DSC2, DSC3, DTN…
GO:0032101	regulation of response to external stimulus	0.00571198	1.18285e-06	52	A2M, ACP5, AGT, AGTR1, APOD, APOE, BCL6, C2, C3, C4BPA, CCR1, CD36, CD74, CEACAM1, CFH, CFI, CYP19A1, DAPK2, ESR1, FGF10, GPRC5B, HERC5, IL17RB, IL6R, ITGB2, LBP, MMP3, MMP8, MTUS1, NOD2, NOV, PDGFD, PLA2G2A, PPARG, PRKCQ, PROS1, PTGER3, RARRES2, RGMA, S1PR1, SAA1, SELP, SEMA3D, SEMA3E, SEMA4G, SEMA6B, SERPING1, SLC7A2, SNCA, TLR2, TNFSF11, TSPAN32
GO:0035556	intracellular signal transduction	0.00576013	1.19282e-06	130	A2M, ABCA1, ADM, AGT, AGTR1, AKR1C3, AMOT, ANGPT1, APOE, ARHGAP28, ARHGEF26, ARHGEF3, ATP1A2, BANK1, BATF, BCL2A1, BCL6, BLNK, BMF, BMP2, BST2, C13orf15, C7orf51, CAMK2N1, CCR1, CCRL1, CD14, CD36, CD40, CD74, CEACAM1, CHI3L1, CLIC2, CTSH, DAPK2, DCDC5, DEFB1, DIRAS3, DUSP15, EFNA1, EPHB6, ESR1, FAT4, FGF10, FGF13, FGF7, FGFR2, FHIT, FIBIN, FOXO1, FRMD7, FYB, FZD10, GARNL3, GDF10, GIPR, GPNMB, GPR…
GO:0019216	regulation of lipid metabolic process	0.00595317	1.2328e-06	31	ABCA1, ABCB4, ACADL, AGT, AGTR1, AKR1C3, ANGPTL4, APOB, APOC1, APOD, APOE, BMP2, C3, CD36, CEACAM1, CIDEA, INSIG1, IRS2, KIT, MLXIPL, NOD2, PIK3IP1, PPARG, PPARGC1A, RARRES2, RORC, SCD, SERPINA3, SNCA, SORBS1, VAV3
GO:0070887	cellular response to chemical stimulus	0.00598408	1.2392e-06	141	ABCA1, ABCB4, AGR2, AGT, AGTR1, AKR1C3, ALDH1A2, ANGPT1, APLN, APOB, APOE, ASPN, ATP1A2, BATF, BCL6, BMP2, BST2, C10orf58, C13orf15, C4orf49, CA9, CCR1, CCRL1, CD14, CD36, CD40, CD74, CDKN1C, CDO1, CEACAM1, CEBPD, CES1, CHI3L1, CIDEA, CILP, CLIC2, COL2A1, COLEC12, CPNE5, CTSH, CTSS, CYGB, CYP19A1, CYP24A1, CYP7B1, DAPK2, DLG2, DUSP15, EDARADD, EGLN3, ENPP1, ESR1, EXTL1, F13A1, FAT4, FBXO32, FGF10…
GO:0040007	growth	0.00663403	1.37379e-06	58	ADM, AGR2, AGT, AGTR1, APOD, APOE, BCL6, BST2, CD36, CDKN1C, CEACAM1, COL27A1, CPNE5, CYP19A1, DIO3, ENPP1, ESR1, ETNK2, FGF10, FGF13, FGF7, FGFR2, FRZB, FZD9, HPN, HTRA4, IGF2, IGFBP2, IL17RB, KIF26A, LBP, MATN3, MMP13, NKD1, NLGN4X, NOV, NRK, ODZ4, PLAC8, PPARG, PRKCQ, RARB, RSPO2, S1PR1, SEMA3D, SEMA3E, SEMA4G, SEMA6B, SEPP1, SFRP1, SGK2, SOX9, STC1, TNK1, VIT, VWA1, WISP1, WISP2
GO:0030155	regulation of cell adhesion	0.00695101	1.43943e-06	44	ADAM22, AGR2, ANGPT1, APOD, BCL6, BMP2, C13orf15, CD1D, CD36, CD74, CEACAM1, ECM2, EFNA1, GPM6B, GPNMB, ICAM1, IGF2, IGFBP2, IL6R, ITPKB, JAG2, JAM2, LAMA1, LRRC32, MBP, MYOC, NOD2, PLXNC1, PRKCQ, PTPN22, PTPRU, RAG1, S1PR1, SAA1, SEMA3E, SFRP1, SOX9, SPINT2, TACSTD2, TNFSF11, TNFSF13B, VAV3, VIT, ZBTB16
GO:1901342	regulation of vasculature development	0.00735069	1.5222e-06	27	ADM, AGT, AGTR1, AMOT, ANGPTL4, C13orf15, C3, CD40, CEACAM1, CHI3L1, CTSH, EFNA1, ENPP2, GPNMB, ISM1, ITGB2, ITGB8, KIT, LECT1, PDGFD, PPARG, S100A1, SEMA3E, SFRP1, SOD2, TSPAN12, VASH2
GO:0033993	response to lipid	0.00866585	1.79454e-06	55	ABCA1, ABCB4, ACP5, ADM, AGT, AKR1C3, ALDH1A2, APOB, ATP1A2, C4orf49, CA9, CD14, CD36, CD40, CDO1, CTSH, CYP24A1, CYP7B1, ESR1, FBXO32, FGF10, FGFR2, FIBIN, FOXO1, FZD10, GIPR, ICAM1, IGFBP2, INSIG1, LBP, MAOB, MDK, NOD2, NR3C2, PGR, PLCG2, PPARG, PPARGC1A, PTPN22, PTPRU, RARB, RORC, S100B, SCD, SELP, SFRP1, SLPI, SNCA, SOX9, SPON2, SSTR2, SSTR5, STC1, THRB, TLR2
GO:0008283	cell proliferation	0.0088777	1.83841e-06	99	ADM, AGT, AGTR1, AKR1C3, ALDH1A2, ANGPT1, APLN, APOD, APOE, BCL6, BHLHE41, BMP2, BST2, C13orf15, CAMK2N1, CCND2, CD1D, CD40, CD74, CDKN1C, CEACAM1, CLMN, CTSH, CYP7B1, DUSP15, EGLN3, ESR1, FAT4, FBXO2, FGF10, FGF13, FGF7, FGFR2, FOXO1, FRZB, FZD3, FZD9, GPNMB, HPN, IFITM1, IGF2, IGFBP2, IL6R, INSIG1, IRS2, ITPKB, JAG2, KIT, KRT4, LRRC32, MLXIPL, MTSS1, NDRG2, NOD2, NOV, NOX4, NRK, NTRK2, ODZ1, OD…
GO:0051093	negative regulation of developmental process	0.00990961	2.0521e-06	55	ABCA1, AGT, AMOT, APOE, ASPN, BCL6, BHLHE41, BMP2, C13orf15, CCR1, CD74, CEACAM1, CHAD, CMTM5, CTSK, DIO3, EFNA1, ENPP1, FGF10, FGF13, FOXO1, FRZB, FZD3, GDF10, HOPX, HPN, INSIG1, ISM1, ITPKB, LECT1, LRRC17, MAFB, MMP11, NKD1, NKX3-2, NOV, PLAC8, PPARG, PPARGC1A, RARB, RGMA, RSPO2, S100B, SEMA3D, SEMA3E, SEMA4G, SEMA6B, SFRP1, SOX6, SOX9, TACSTD2, THRB, TLR2, TRPC6, ZBTB16
For comments or suggestions, send email to gotools@genomics.princeton.edu.

## Sheet: 2)SDECM_P4_All
Organism: Human		Annotation provider: GOA
GOID	Term	P-value	Uncorrected	Number	Annotated genes
			P-value	annotated
GO:XXXXXXX	unannotated	2.31402e-68	4.43469e-72	50	ADAMTS9-AS2, ANKRD29, ANKRD33B, C14orf64, C16orf71, C21orf58, C21orf88, C2orf72, C3orf70, C5orf34, CCDC18, ESPNP, FAM160A1, FAM81A, FAM89A, FLJ31485, GPRIN3, H19, KIAA0226L, KIAA1211, KIAA1755, LOC100128191, LOC100128881, LOC100288077, LOC100288181, LOC100505633, LOC100507127, LOC146336, LOC150381, LOC150622, LOC283867, LOC284751, LOC285696, LOC388630, LOC441617, LOC643201, LOC645638, LOC730755, …
GO:1903047	mitotic cell cycle process	1.51007e-30	2.89397e-34	112	ADAMTS1, ANLN, ATAD5, AURKA, AURKB, BIRC5, BLM, BORA, BRCA1, BUB1, BUB1B, C13orf15, C15orf42, C9orf140, CCNA2, CCNB1, CCNB2, CCND2, CCNE2, CCNF, CCNJL, CDC20, CDC25C, CDC45, CDC6, CDCA5, CDCA8, CDK1, CDKN1C, CDKN2B, CDKN3, CENPA, CENPE, CENPF, CEP55, CIT, CKAP2, CKS2, CLSPN, CYP1A1, DBF4B, DHFR, DLGAP5, DTL, E2F1, E2F8, ECT2, EME1, EREG, ESPL1, FOXM1, GINS1, GPNMB, GSG2, GTSE1, HMMR, IQGAP3, KIF1…
GO:0000278	mitotic cell cycle	4.87164e-30	9.33621e-34	122	ADAMTS1, ANLN, ATAD5, AURKA, AURKB, BIRC5, BLM, BORA, BRCA1, BUB1, BUB1B, C13orf15, C15orf42, C9orf140, CCNA2, CCNB1, CCNB2, CCND2, CCNE2, CCNF, CCNJL, CDC20, CDC25C, CDC45, CDC6, CDCA5, CDCA8, CDK1, CDKN1C, CDKN2B, CDKN3, CENPA, CENPE, CENPF, CENPW, CEP55, CIT, CKAP2, CKS2, CLSPN, CYP1A1, DBF4B, DHFR, DLGAP5, DTL, E2F1, E2F8, ECT2, EME1, EREG, ESPL1, FOXM1, FZD3, GINS1, GPNMB, GSG2, GTSE1, HMMR,…
GO:0007049	cell cycle	2.25619e-28	4.32386e-32	174	ADAMTS1, ANLN, ASPM, ATAD5, AURKA, AURKB, BIRC5, BLM, BMP2, BORA, BRCA1, BRIP1, BUB1, BUB1B, C11orf82, C13orf15, C15orf42, C1orf135, C2orf40, C9orf140, CASC5, CCNA2, CCNB1, CCNB2, CCND2, CCNE2, CCNF, CCNJL, CDC20, CDC25C, CDC45, CDC6, CDCA2, CDCA3, CDCA5, CDCA8, CDK1, CDK18, CDKL2, CDKN1C, CDKN2B, CDKN3, CEBPA, CENPA, CENPE, CENPF, CENPW, CEP55, CIT, CKAP2, CKS2, CLSPN, CYP1A1, DBF4B, DHFR, DIRAS…
GO:0051301	cell division	2.966e-27	5.68416e-31	92	ANLN, ASPM, AURKA, AURKB, BIRC5, BLM, BORA, BRIP1, BUB1, BUB1B, C9orf140, CASC5, CCNA2, CCNB1, CCNB2, CCND2, CCNE2, CCNF, CDC20, CDC25C, CDC6, CDCA2, CDCA3, CDCA5, CDCA8, CDK1, CENPA, CENPE, CENPF, CENPW, CEP55, CIT, CKAP2, CKS2, E2F8, ECT2, ERCC6L, EREG, ESPL1, EVI2B, FAM64A, FAM83D, FGF13, FGF5, FMN2, HELLS, INSC, KIF11, KIF14, KIF18B, KIF20A, KIF20B, KIF23, KIF2C, KIF4A, KIFC1, KIT, MAD2L1, NC…
GO:0022402	cell cycle process	6.13649e-27	1.17602e-30	142	ADAMTS1, ANLN, ASPM, ATAD5, AURKA, AURKB, BIRC5, BLM, BORA, BRCA1, BRIP1, BUB1, BUB1B, C11orf82, C13orf15, C15orf42, C1orf135, C2orf40, C9orf140, CASC5, CCNA2, CCNB1, CCNB2, CCND2, CCNE2, CCNF, CCNJL, CDC20, CDC25C, CDC45, CDC6, CDCA5, CDCA8, CDK1, CDKN1C, CDKN2B, CDKN3, CENPA, CENPE, CENPF, CENPW, CEP55, CIT, CKAP2, CKS2, CLSPN, CYP1A1, DBF4B, DHFR, DLGAP5, DTL, E2F1, E2F8, ECT2, EME1, EREG, ESC…
GO:0140014	mitotic nuclear division	1.13365e-25	2.17258e-29	62	ANLN, AURKA, AURKB, BIRC5, BORA, BUB1, BUB1B, C13orf15, CCNA2, CCNB1, CCNB2, CCND2, CCNE2, CCNF, CCNJL, CDC20, CDC25C, CDC6, CDCA5, CDCA8, CDKN1C, CENPE, CENPF, DLGAP5, EREG, ESPL1, GSG2, KIF11, KIF14, KIF18A, KIF18B, KIF20B, KIF22, KIF23, KIF2C, KIF4A, KIFC1, MAD2L1, MKI67, MYBL2, NCAPG, NCAPH, NDC80, NEK2, NUF2, NUSAP1, PKMYT1, PLK1, PRC1, PTTG1, RACGAP1, SGOL1, SPAG5, TACC3, TGFA, TPX2, TRIP13…
GO:0000280	nuclear division	2.22544e-25	4.26492e-29	75	ANLN, ASPM, AURKA, AURKB, BIRC5, BLM, BORA, BRIP1, BUB1, BUB1B, C13orf15, CCNA2, CCNB1, CCNB2, CCND2, CCNE2, CCNF, CCNJL, CDC20, CDC25C, CDC6, CDCA5, CDCA8, CDKN1C, CENPE, CENPF, CKS2, DLGAP5, EME1, EREG, ESPL1, FANCA, FANCD2, FBXO43, FMN2, GSG2, KIF11, KIF14, KIF18A, KIF18B, KIF20B, KIF22, KIF23, KIF2C, KIF4A, KIFC1, MAD2L1, MKI67, MND1, MYBL2, NCAPG, NCAPH, NDC80, NEK2, NUF2, NUSAP1, PKMYT1, PL…
GO:0048285	organelle fission	3.57199e-24	6.84551e-28	77	ANLN, ASPM, AURKA, AURKB, BIRC5, BLM, BORA, BRIP1, BUB1, BUB1B, C13orf15, CCNA2, CCNB1, CCNB2, CCND2, CCNE2, CCNF, CCNJL, CDC20, CDC25C, CDC6, CDCA5, CDCA8, CDKN1C, CENPE, CENPF, CKS2, DLGAP5, EME1, EREG, ESPL1, FAM54A, FANCA, FANCD2, FBXO43, FMN2, GSG2, KIF11, KIF14, KIF18A, KIF18B, KIF20B, KIF22, KIF23, KIF2C, KIF4A, KIFC1, MAD2L1, MKI67, MND1, MX1, MYBL2, NCAPG, NCAPH, NDC80, NEK2, NUF2, NUSAP…
GO:0007059	chromosome segregation	5.04001e-24	9.65889e-28	63	AURKB, BIRC5, BLM, BRCA1, BRIP1, BUB1, BUB1B, CASC5, CCNB1, CCNE2, CDC20, CDC6, CDCA5, CDCA8, CENPE, CENPF, CENPN, CENPW, DLGAP5, ECT2, EME1, ESCO2, ESPL1, FAM83D, FANCD2, FEN1, FMN2, GSG2, HJURP, KIF14, KIF18A, KIF18B, KIF22, KIF23, KIF2C, KIF4A, KIFC1, MAD2L1, MKI67, NCAPG, NCAPH, NDC80, NEK2, NUF2, NUSAP1, OIP5, PLK1, PRC1, PTTG1, RACGAP1, RMI2, SGOL1, SGOL2, SKA1, SKA3, SPAG5, SPC25, TACC3, T…
GO:0098813	nuclear chromosome segregation	3.93086e-20	7.53327e-24	53	AURKB, BLM, BRIP1, BUB1, BUB1B, CASC5, CCNB1, CCNE2, CDC20, CDC6, CDCA5, CDCA8, CENPE, CENPF, DLGAP5, ECT2, EME1, ESCO2, ESPL1, FAM83D, FANCD2, FEN1, FMN2, GSG2, KIF14, KIF18A, KIF18B, KIF22, KIF23, KIF2C, KIF4A, KIFC1, MAD2L1, NCAPG, NCAPH, NDC80, NEK2, NUF2, NUSAP1, PLK1, PRC1, PTTG1, RACGAP1, RMI2, SGOL1, SGOL2, SPAG5, TACC3, TOP2A, TRIP13, TTK, TUBG1, ZWINT
GO:0000819	sister chromatid segregation	3.84375e-19	7.36633e-23	44	AURKB, BUB1, BUB1B, CCNB1, CDC20, CDC6, CDCA5, CDCA8, CENPE, CENPF, DLGAP5, ESCO2, ESPL1, FEN1, GSG2, KIF14, KIF18A, KIF18B, KIF22, KIF23, KIF2C, KIF4A, KIFC1, MAD2L1, NCAPG, NCAPH, NDC80, NEK2, NUF2, NUSAP1, PLK1, PRC1, PTTG1, RACGAP1, RMI2, SGOL1, SGOL2, SPAG5, TACC3, TOP2A, TRIP13, TTK, TUBG1, ZWINT
GO:0000070	mitotic sister chromatid segregation	7.13059e-18	1.36654e-21	39	AURKB, BUB1, BUB1B, CCNB1, CDC20, CDC6, CDCA5, CDCA8, CENPE, CENPF, DLGAP5, ESPL1, GSG2, KIF14, KIF18A, KIF18B, KIF22, KIF23, KIF2C, KIF4A, KIFC1, MAD2L1, NCAPG, NCAPH, NDC80, NEK2, NUF2, NUSAP1, PLK1, PRC1, PTTG1, RACGAP1, SGOL1, SPAG5, TACC3, TRIP13, TTK, TUBG1, ZWINT
GO:0000775	chromosome, centromeric region	2.62544e-16	5.0315e-20	42	AURKA, AURKB, BIRC5, BUB1, BUB1B, CASC5, CCNB1, CDCA5, CDCA8, CENPA, CENPE, CENPF, CENPI, CENPK, CENPM, CENPN, CENPW, ERCC6L, ESCO2, HELLS, HJURP, KIF18A, KIF22, KIF2C, MAD2L1, MLF1IP, NCAPG, NDC80, NEK2, NUF2, OIP5, PLK1, SGOL1, SGOL2, SKA1, SKA3, SPAG5, SPC24, SPC25, TTK, ZWILCH, ZWINT
GO:0010564	regulation of cell cycle process	3.16218e-16	6.06014e-20	83	ADAMTS1, ANLN, ATAD5, AURKA, AURKB, BLM, BORA, BRCA1, BUB1, BUB1B, C13orf15, C15orf42, CCNA2, CCNB1, CCNB2, CCND2, CCNE2, CCNF, CCNJL, CDC20, CDC25C, CDC45, CDC6, CDCA5, CDK1, CDKN1C, CDKN2B, CENPE, CENPF, CIT, CLSPN, CYP1A1, DBF4B, DLGAP5, DTL, E2F1, E2F8, ECT2, EREG, ESPL1, EVI2B, FAM83D, FBXO43, FEN1, FOXM1, FZD9, GLI1, GPNMB, GTSE1, HMMR, KIF11, KIF14, KIF20A, KIF20B, KIF23, MAD2L1, MKI67, ND…
GO:0051726	regulation of cell cycle	4.36885e-16	8.37265e-20	110	ADAMTS1, ANLN, ASPM, ATAD5, AURKA, AURKB, BLM, BMP2, BORA, BRCA1, BRIP1, BUB1, BUB1B, C11orf82, C13orf15, C15orf42, CCNA2, CCNB1, CCNB2, CCND2, CCNE2, CCNF, CCNJL, CDC20, CDC25C, CDC45, CDC6, CDCA5, CDK1, CDK18, CDKL2, CDKN1C, CDKN2B, CDKN3, CEBPA, CENPE, CENPF, CIT, CKS2, CLSPN, CYP1A1, DBF4B, DIRAS3, DLGAP5, DTL, E2F1, E2F2, E2F8, ECT2, EME1, EREG, ESPL1, EVI2B, FAM83D, FBXO43, FEN1, FOXM1, FZD…
GO:0000776	kinetochore	4.60097e-16	8.81749e-20	35	AURKB, BIRC5, BUB1, BUB1B, CASC5, CCNB1, CENPA, CENPE, CENPF, CENPI, CENPK, CENPM, CENPN, CENPW, ERCC6L, HJURP, KIF18A, KIF22, KIF2C, MAD2L1, MLF1IP, NDC80, NEK2, NUF2, PLK1, SGOL1, SGOL2, SKA1, SKA3, SPAG5, SPC24, SPC25, TTK, ZWILCH, ZWINT
GO:0000779	condensed chromosome, centromeric region	5.19273e-16	9.95157e-20	33	AURKA, AURKB, BIRC5, BUB1, BUB1B, CASC5, CCNB1, CENPA, CENPE, CENPF, CENPK, CENPM, CENPN, CENPW, ERCC6L, HJURP, KIF2C, MAD2L1, MLF1IP, NCAPG, NDC80, NEK2, NUF2, PLK1, SGOL1, SGOL2, SKA1, SKA3, SPAG5, SPC24, SPC25, ZWILCH, ZWINT
GO:0044772	mitotic cell cycle phase transition	7.62388e-16	1.46107e-19	67	ADAMTS1, ANLN, ATAD5, AURKA, AURKB, BLM, BORA, BRCA1, BUB1, BUB1B, C13orf15, C15orf42, CCNA2, CCNB1, CCNB2, CCND2, CCNE2, CDC20, CDC25C, CDC45, CDC6, CDCA5, CDK1, CDKN1C, CDKN2B, CDKN3, CENPE, CENPF, CIT, CKS2, CLSPN, CYP1A1, DBF4B, DHFR, DLGAP5, DTL, E2F1, E2F8, ESPL1, FOXM1, GPNMB, GTSE1, HMMR, IQGAP3, KIF14, MAD2L1, MCM10, MCM5, MCM8, MELK, NDC80, NEK2, NES, ORC1, ORC6, PKMYT1, PLK1, PLK4, RRM…
GO:0000793	condensed chromosome	1.25371e-15	2.40267e-19	44	AURKA, AURKB, BIRC5, BLM, BRCA1, BUB1, BUB1B, CASC5, CCNB1, CDCA5, CENPA, CENPE, CENPF, CENPK, CENPM, CENPN, CENPW, ERCC6L, FANCD2, H2AFX, HJURP, HMGB2, KIF2C, MAD2L1, MKI67, MLF1IP, NCAPG, NCAPH, NDC80, NEK2, NUF2, PLK1, RAD51, SGOL1, SGOL2, SKA1, SKA3, SPAG5, SPC24, SPC25, TOP2A, TUBG1, ZWILCH, ZWINT
GO:0044770	cell cycle phase transition	3.50287e-15	6.71306e-19	69	ADAMTS1, ANLN, ATAD5, AURKA, AURKB, BLM, BORA, BRCA1, BUB1, BUB1B, C13orf15, C15orf42, CCNA2, CCNB1, CCNB2, CCND2, CCNE2, CDC20, CDC25C, CDC45, CDC6, CDCA5, CDK1, CDKN1C, CDKN2B, CDKN3, CENPE, CENPF, CIT, CKS2, CLSPN, CYP1A1, DBF4B, DHFR, DLGAP5, DTL, E2F1, E2F8, ESPL1, FAM83D, FOXM1, GLI1, GPNMB, GTSE1, HMMR, IQGAP3, KIF14, MAD2L1, MCM10, MCM5, MCM8, MELK, NDC80, NEK2, NES, ORC1, ORC6, PKMYT1, P…
GO:0007088	regulation of mitotic nuclear division	5.6705e-15	1.08672e-18	39	ANLN, AURKA, AURKB, BORA, BUB1, BUB1B, C13orf15, CCNA2, CCNB1, CCNB2, CCND2, CCNE2, CCNF, CCNJL, CDC20, CDC25C, CDC6, CDCA5, CDKN1C, CENPE, CENPF, DLGAP5, EREG, ESPL1, KIF11, KIF20B, MAD2L1, MKI67, NDC80, NEK2, NUSAP1, PKMYT1, PLK1, PTTG1, TACC3, TGFA, TRIP13, TTK, UBE2C
GO:0005819	spindle	7.18909e-15	1.37775e-18	53	ASPM, AURKA, AURKB, BIRC5, BUB1B, C1orf135, CAPN6, CCNB1, CDC20, CDC6, CDCA8, CDK1, CENPE, CENPF, CKAP2, CKAP2L, DLGAP5, ECT2, ESPL1, FAM83D, FMN2, GSG2, KIF11, KIF14, KIF15, KIF18A, KIF18B, KIF20A, KIF20B, KIF22, KIF23, KIF4A, KIFC1, MAD2L1, MTUS1, NEDD9, NEK2, NUSAP1, PLK1, POC1A, PRC1, RAB11FIP4, RACGAP1, SGOL1, SHCBP1, SKA1, SKA3, SPAG5, TACC3, TPX2, TTK, TUBG1, WDR62
GO:0000777	condensed chromosome kinetochore	1.25623e-14	2.4075e-18	30	BIRC5, BUB1, BUB1B, CASC5, CCNB1, CENPA, CENPE, CENPF, CENPK, CENPM, CENPN, CENPW, ERCC6L, HJURP, KIF2C, MAD2L1, MLF1IP, NDC80, NEK2, NUF2, PLK1, SGOL1, SGOL2, SKA1, SKA3, SPAG5, SPC24, SPC25, ZWILCH, ZWINT
GO:0051783	regulation of nuclear division	8.36644e-14	1.60338e-17	40	ANLN, AURKA, AURKB, BORA, BUB1, BUB1B, C13orf15, CCNA2, CCNB1, CCNB2, CCND2, CCNE2, CCNF, CCNJL, CDC20, CDC25C, CDC6, CDCA5, CDKN1C, CENPE, CENPF, DLGAP5, EREG, ESPL1, FBXO43, KIF11, KIF20B, MAD2L1, MKI67, NDC80, NEK2, NUSAP1, PKMYT1, PLK1, PTTG1, TACC3, TGFA, TRIP13, TTK, UBE2C
GO:0007275	multicellular organism development	1.10732e-13	2.12212e-17	307	ACP5, ACVR1C, ADAMTS1, ADCY1, AEBP1, AFF2, AGT, AGTR1, ALDH1A2, ALPK3, ANGPTL4, ANLN, APBA2, APCDD1, APLN, APOB, APOD, APOE, AR, ARHGAP11B, ASF1B, ASPM, ATAD5, ATF3, AURKA, AURKB, BCL2A1, BDNF, BHLHE41, BLM, BMP2, BRCA1, BRIP1, BST2, C10orf58, C11orf9, C13orf15, C2orf82, C3, C6orf105, C9orf140, CA2, CADM1, CASZ1, CCBE1, CCKAR, CCNA2, CCNB1, CCNB2, CCNF, CCR1, CD1D, CD24, CDC20, CDH23, CDHR1, CDK1…
GO:0048856	anatomical structure development	3.09964e-13	5.94028e-17	327	ACP5, ACVR1C, ADAMTS1, ADCY1, AEBP1, AFF2, AGT, AGTR1, ALDH1A2, ALPK3, ANGPTL4, ANLN, APBA2, APCDD1, APLN, APOB, APOD, APOE, AR, ARHGAP11B, ASF1B, ASPM, ATAD5, ATF3, AURKA, AURKB, BCL2A1, BDNF, BHLHE41, BLM, BMP2, BRCA1, BRIP1, BST2, C10orf58, C11orf9, C13orf15, C2orf82, C3, C6orf105, C9orf140, CA2, CA9, CADM1, CASC5, CASZ1, CCBE1, CCKAR, CCNA2, CCNB1, CCNB2, CCNF, CCR1, CD1D, CD24, CD36, CDC20, …
GO:0007346	regulation of mitotic cell cycle	3.27173e-13	6.27009e-17	69	ADAMTS1, ANLN, ATAD5, AURKA, AURKB, BLM, BORA, BRCA1, BUB1, BUB1B, C13orf15, C15orf42, CCNA2, CCNB1, CCNB2, CCND2, CCNE2, CCNF, CCNJL, CDC20, CDC25C, CDC45, CDC6, CDCA5, CDK1, CDKN1C, CDKN2B, CENPE, CENPF, CKS2, CLSPN, CYP1A1, DBF4B, DLGAP5, DTL, E2F1, E2F8, EME1, EREG, ESPL1, FZD3, GPNMB, GTSE1, HMMR, IL10, KIF11, KIF14, KIF20B, MAD2L1, MKI67, NDC80, NEK2, NUSAP1, ORC1, PKMYT1, PLK1, PLK4, PTTG1…
GO:1902850	microtubule cytoskeleton organization involved in mitosis	7.85189e-13	1.50477e-16	31	AURKA, AURKB, BIRC5, BORA, C9orf140, CCNB1, CDC20, CENPA, CENPE, ESPL1, KIF11, KIF23, KIF4A, KIFC1, MYBL2, NDC80, NEK2, NUF2, NUSAP1, PLK1, POC1A, PRC1, RACGAP1, SPC25, STIL, STMN1, TACC3, TPX2, TTK, TUBG1, WDR62
GO:0048731	system development	1.4497e-12	2.77827e-16	278	ACP5, ADAMTS1, ADCY1, AEBP1, AFF2, AGT, AGTR1, ALDH1A2, ALPK3, ANGPTL4, ANLN, APBA2, APCDD1, APLN, APOB, APOD, APOE, AR, ARHGAP11B, ASPM, ATAD5, ATF3, AURKA, BCL2A1, BDNF, BHLHE41, BLM, BMP2, BRCA1, BRIP1, C10orf58, C11orf9, C13orf15, C2orf82, C3, C6orf105, C9orf140, CA2, CCBE1, CCKAR, CCNA2, CCNB1, CCNB2, CCNF, CCR1, CD1D, CD24, CDC20, CDH23, CDHR1, CDK1, CDKN1C, CDKN2B, CDO1, CEBPA, CEND1, CENP…
GO:0032502	developmental process	1.89178e-12	3.62549e-16	341	A2M, ACP5, ACVR1C, ADAMTS1, ADCY1, AEBP1, AFF2, AGT, AGTR1, ALDH1A2, ALPK3, ANGPTL4, ANLN, APBA2, APCDD1, APLN, APOB, APOD, APOE, AR, ARHGAP11B, ASF1B, ASPM, ATAD5, ATF3, AURKA, AURKB, BCL2A1, BDNF, BHLHE41, BLM, BMP2, BRCA1, BRIP1, BST2, C10orf58, C11orf9, C13orf15, C2orf40, C2orf82, C3, C6orf105, C9orf140, CA2, CA9, CADM1, CASC5, CASZ1, CCBE1, CCKAR, CCNA2, CCNB1, CCNB2, CCNF, CCR1, CD1D, CD24,…
GO:0098687	chromosomal region	2.99029e-12	5.73071e-16	49	AURKA, AURKB, BIRC5, BLM, BUB1, BUB1B, CASC5, CCNB1, CDCA5, CDCA8, CDK1, CENPA, CENPE, CENPF, CENPI, CENPK, CENPM, CENPN, CENPW, ERCC6L, ESCO2, FEN1, H2AFX, HELLS, HJURP, KIF18A, KIF22, KIF2C, MAD2L1, MCM5, MLF1IP, NCAPG, NDC80, NEK2, NUF2, OIP5, ORC1, PLK1, RAD51, SGOL1, SGOL2, SKA1, SKA3, SPAG5, SPC24, SPC25, TTK, ZWILCH, ZWINT
GO:0048513	animal organ development	2.2945e-11	4.39729e-15	217	ACP5, ADAMTS1, ADCY1, AEBP1, AFF2, AGT, AGTR1, ALDH1A2, ALPK3, ANLN, APCDD1, APLN, APOD, AR, ARHGAP11B, ASPM, ATF3, AURKA, BCL2A1, BHLHE41, BLM, BMP2, BRIP1, C10orf58, C13orf15, C2orf82, C9orf140, CA2, CCKAR, CCNA2, CCNB1, CCNB2, CCNF, CCR1, CD1D, CD24, CDH23, CDK1, CDKN1C, CDKN2B, CDO1, CEBPA, CEND1, CENPF, CHRDL2, CITED1, CLEC3B, COL11A1, COL11A2, COL2A1, COL9A1, COL9A3, CPE, CRTAC1, CTSH, CTSK…
GO:0007052	mitotic spindle organization	2.49329e-11	4.77825e-15	27	AURKA, AURKB, BIRC5, BORA, CCNB1, CDC20, CENPE, KIF11, KIF23, KIF4A, KIFC1, MYBL2, NDC80, NEK2, NUF2, PLK1, POC1A, PRC1, RACGAP1, SPC25, STIL, STMN1, TACC3, TPX2, TTK, TUBG1, WDR62
GO:0045787	positive regulation of cell cycle	5.39008e-11	1.03298e-14	51	ADAMTS1, ATAD5, AURKA, AURKB, BRCA1, C13orf15, CCNA2, CCNB1, CCNB2, CCND2, CCNE2, CCNF, CCNJL, CDC25C, CDC45, CDC6, CDCA5, CDK1, CIT, CKS2, CYP1A1, DBF4B, DLGAP5, DTL, E2F1, E2F8, ECT2, EREG, ESPL1, EVI2B, FAM83D, FEN1, FZD9, GLI1, GTSE1, IL10, KIF14, KIF20B, KIF23, MAD2L1, NDC80, NUSAP1, PLK4, POC1A, RAB11FIP4, RACGAP1, SMOC2, SPAG5, SSTR5, TGFA, UBE2C
GO:0051983	regulation of chromosome segregation	8.01387e-11	1.53581e-14	26	AURKB, BUB1, BUB1B, CCNB1, CDC20, CDC6, CDCA5, CENPE, CENPF, DLGAP5, ECT2, ESPL1, FEN1, KIF2C, MAD2L1, MKI67, NDC80, NEK2, PLK1, PTTG1, RACGAP1, RMI2, SPAG5, TACC3, TRIP13, TTK
GO:0008283	cell proliferation	5.5914e-10	1.07156e-13	143	ACVR1C, ADAMTS1, AGT, AGTR1, ALDH1A2, APLN, APOD, APOE, AR, ASPM, ATAD5, ATF3, AURKB, BHLHE41, BIRC5, BLM, BMP2, BRCA1, BRIP1, BST2, BUB1, BUB1B, C13orf15, C9orf140, CCNA2, CCNB1, CCNB2, CCND2, CCNE2, CCNF, CCNJL, CD1D, CD24, CDC20, CDC25C, CDC6, CDCA7, CDK1, CDKN1C, CDKN2B, CDKN3, CEBPA, CEND1, CENPF, CITED1, CKS2, CNN1, CTSH, CXCL1, CYP1A1, CYP7B1, DBF4B, DHCR7, DLGAP5, E2F1, E2F8, EGLN3, ENPEP…
GO:0032501	multicellular organismal process	6.65863e-10	1.27609e-13	384	A2M, ACP5, ACVR1C, ADAMTS1, ADCY1, ADCY2, ADCY4, ADCY8, AEBP1, AFF2, AGT, AGTR1, ALDH1A2, ALPK3, ANGPTL4, ANLN, APBA2, APCDD1, APLN, APOB, APOC1, APOD, APOE, AR, ARHGAP11B, ASF1B, ASIP, ASPM, ATAD5, ATF3, AURKA, AURKB, BANK1, BCL2A1, BDNF, BHLHE41, BIRC5, BLM, BMP2, BPI, BRCA1, BRIP1, BST2, C10orf58, C11orf9, C13orf15, C2CD4A, C2CD4B, C2orf82, C3, C6orf105, C8orf42, C9orf140, CA2, CADM1, CASC5, C…
GO:0090068	positive regulation of cell cycle process	6.86085e-10	1.31484e-13	41	ADAMTS1, ATAD5, AURKA, AURKB, BRCA1, C13orf15, CCNB1, CCND2, CDC25C, CDC45, CDC6, CDCA5, CDK1, CIT, CYP1A1, DBF4B, DLGAP5, DTL, E2F1, E2F8, ECT2, EREG, ESPL1, FAM83D, FEN1, GLI1, GTSE1, KIF14, KIF20B, KIF23, MAD2L1, NDC80, NUSAP1, PLK4, POC1A, RAB11FIP4, RACGAP1, SPAG5, SSTR5, TGFA, UBE2C
GO:0007051	spindle organization	6.95207e-10	1.33232e-13	32	ASPM, AURKA, AURKB, BIRC5, BORA, C1orf135, CCNB1, CDC20, CENPE, CENPW, ESPL1, KIF11, KIF23, KIF4A, KIFC1, MYBL2, NDC80, NEK2, NUF2, PLK1, POC1A, PRC1, RACGAP1, SPAG5, SPC25, STIL, STMN1, TACC3, TPX2, TTK, TUBG1, WDR62
GO:1901990	regulation of mitotic cell cycle phase transition	3.38688e-09	6.49077e-13	46	ADAMTS1, ANLN, ATAD5, AURKA, AURKB, BLM, BRCA1, BUB1, BUB1B, C13orf15, C15orf42, CCNB1, CCND2, CDC20, CDC25C, CDC45, CDC6, CDCA5, CDK1, CDKN1C, CDKN2B, CENPE, CENPF, CLSPN, CYP1A1, DBF4B, DLGAP5, DTL, E2F1, E2F8, ESPL1, GPNMB, GTSE1, HMMR, KIF14, MAD2L1, NDC80, NEK2, ORC1, PLK1, PLK4, TPX2, TRIP13, TTK, TUBG1, UBE2C
GO:0005694	chromosome	3.76719e-09	7.21961e-13	89	AR, ASF1B, ATAD5, AURKA, AURKB, BIRC5, BLM, BRCA1, BUB1, BUB1B, C12orf48, C1orf135, CASC5, CCNB1, CCND2, CDC45, CDCA2, CDCA5, CDCA8, CDK1, CENPA, CENPE, CENPF, CENPI, CENPK, CENPM, CENPN, CENPW, CXorf57, DPF1, DTL, E2F1, EME1, ERCC6L, ESCO2, FANCD2, FEN1, GINS1, GINS2, GINS4, GSG2, H2AFX, HELLS, HJURP, HMGB2, IRF4, KIF18A, KIF22, KIF2C, KIF4A, MAD2L1, MCM10, MCM5, MCM8, MKI67, MLF1IP, MYBL2, MYOC…
GO:1901987	regulation of cell cycle phase transition	6.47501e-09	1.2409e-12	48	ADAMTS1, ANLN, ATAD5, AURKA, AURKB, BLM, BRCA1, BUB1, BUB1B, C13orf15, C15orf42, CCNB1, CCND2, CDC20, CDC25C, CDC45, CDC6, CDCA5, CDK1, CDKN1C, CDKN2B, CENPE, CENPF, CLSPN, CYP1A1, DBF4B, DLGAP5, DTL, E2F1, E2F8, ESPL1, FAM83D, GLI1, GPNMB, GTSE1, HMMR, KIF14, MAD2L1, NDC80, NEK2, ORC1, PLK1, PLK4, TPX2, TRIP13, TTK, TUBG1, UBE2C
GO:1903046	meiotic cell cycle process	3.93949e-08	7.54981e-12	31	ASPM, AURKA, BLM, BRIP1, BUB1, BUB1B, CCNE2, CDC20, CDC25C, CKS2, EME1, EREG, ESPL1, EXO1, FANCA, FANCD2, FBXO43, FMN2, KIF18A, MND1, NCAPH, NUF2, PLK1, PTTG1, RAD51, SGOL1, SGOL2, TOP2A, TRIP13, TTK, TUBG1
GO:0007093	mitotic cell cycle checkpoint	4.31033e-08	8.26051e-12	29	AURKA, AURKB, BLM, BRCA1, BUB1, BUB1B, C13orf15, C15orf42, CCNB1, CDC20, CDC25C, CDC6, CDK1, CDKN2B, CENPF, CLSPN, E2F1, E2F8, EME1, GTSE1, MAD2L1, NDC80, ORC1, PLK1, TOP2A, TRIP13, TTK, ZWILCH, ZWINT
GO:0051321	meiotic cell cycle	4.91895e-08	9.42688e-12	36	ASPM, AURKA, BLM, BRIP1, BUB1, BUB1B, CCNE2, CDC20, CDC25C, CKS2, EME1, EREG, ESPL1, EXO1, FANCA, FANCD2, FBXO43, FMN2, H2AFX, KIF18A, MND1, NCAPH, NEK2, NUF2, PKMYT1, PLK1, PTTG1, RAD51, RAD54L, SGOL1, SGOL2, TOP2A, TRIP13, TTK, TUBG1, XRCC2
GO:0000075	cell cycle checkpoint	8.11195e-08	1.55461e-11	33	AURKA, AURKB, BLM, BRCA1, BRIP1, BUB1, BUB1B, C13orf15, C15orf42, CCNB1, CDC20, CDC25C, CDC45, CDC6, CDK1, CDKN2B, CENPF, CLSPN, DTL, E2F1, E2F8, EME1, GTSE1, H2AFX, MAD2L1, NDC80, ORC1, PLK1, TOP2A, TRIP13, TTK, ZWILCH, ZWINT
GO:0033045	regulation of sister chromatid segregation	1.1268e-07	2.15944e-11	20	AURKB, BUB1, BUB1B, CCNB1, CDC20, CDC6, CDCA5, CENPE, CENPF, DLGAP5, ESPL1, FEN1, MAD2L1, NDC80, PLK1, PTTG1, RMI2, TACC3, TRIP13, TTK
GO:0051304	chromosome separation	1.43352e-07	2.74725e-11	21	AURKB, BLM, BUB1, BUB1B, CCNB1, CDC20, CDC6, CENPE, CENPF, DLGAP5, EME1, ESPL1, MAD2L1, NCAPH, NDC80, PLK1, PTTG1, TACC3, TOP2A, TRIP13, TTK
GO:0010965	regulation of mitotic sister chromatid separation	1.84319e-07	3.53237e-11	17	AURKB, BUB1, BUB1B, CCNB1, CDC20, CDC6, CENPE, CENPF, DLGAP5, ESPL1, MAD2L1, NDC80, PLK1, PTTG1, TACC3, TRIP13, TTK
GO:0072686	mitotic spindle	2.0185e-07	3.86834e-11	22	ASPM, AURKA, AURKB, CDK1, CENPE, CKAP2L, ECT2, ESPL1, FAM83D, KIF11, KIF18A, KIF18B, KIF20B, KIF22, KIF23, KIFC1, MAD2L1, NUSAP1, RACGAP1, SPAG5, TACC3, TPX2
GO:0000226	microtubule cytoskeleton organization	2.57166e-07	4.92843e-11	56	ASPM, AURKA, AURKB, BIRC5, BORA, BRCA1, C1orf135, C9orf140, CAPN6, CCNB1, CCNF, CDC20, CDK1, CENPA, CENPE, CENPW, CKAP2, ESPL1, FGF13, FMN2, KIAA0101, KIF11, KIF18A, KIF18B, KIF20A, KIF23, KIF24, KIF2C, KIF4A, KIFC1, MAP7, MARK1, MYBL2, NDC80, NEK2, NUF2, NUSAP1, PLK1, PLK4, POC1A, PRC1, RACGAP1, SGOL1, SKA1, SKA3, SPAG5, SPC25, STIL, STMN1, TACC3, TPX2, TTK, TUBA1B, TUBG1, WDR62, XRCC2
GO:0044839	cell cycle G2/M phase transition	2.93898e-07	5.63239e-11	32	ATAD5, AURKA, AURKB, BLM, BORA, BRCA1, C15orf42, CCNA2, CCNB1, CCNB2, CDC25C, CDC6, CDK1, CDKN2B, CENPF, CIT, CLSPN, DBF4B, DTL, FOXM1, GTSE1, HMMR, KIF14, MELK, NEK2, NES, ORC1, PKMYT1, PLK1, PLK4, TPX2, TUBG1
GO:0000079	regulation of cyclin-dependent protein serine/threonine kinase activity	3.42837e-07	6.57028e-11	21	BLM, C13orf15, CCNA2, CCNB1, CCNB2, CCND2, CCNE2, CCNF, CCNJL, CDC25C, CDC6, CDKN1C, CDKN2B, CDKN3, CEBPA, CKS2, DIRAS3, HERC5, MYOCD, PKMYT1, PLK1
GO:0045786	negative regulation of cell cycle	4.47215e-07	8.57062e-11	56	AURKA, AURKB, BLM, BMP2, BRCA1, BRIP1, BUB1, BUB1B, C11orf82, C13orf15, C15orf42, CCNB1, CCNF, CDC20, CDC25C, CDC45, CDC6, CDK1, CDKN1C, CDKN2B, CDKN3, CEBPA, CENPF, CLSPN, DTL, E2F1, E2F8, EME1, ESPL1, EVI2B, FBXO43, FOXM1, FZD3, FZD9, GPNMB, GTSE1, H2AFX, IL10, KIF20B, KLLN, MAD2L1, MYOCD, NDC80, NEK2, ORC1, PLK1, PRR11, PTTG1, RAD51, RRAGD, RRM2, TOP2A, TRIP13, TTK, ZWILCH, ZWINT
GO:0051306	mitotic sister chromatid separation	4.49314e-07	8.61085e-11	17	AURKB, BUB1, BUB1B, CCNB1, CDC20, CDC6, CENPE, CENPF, DLGAP5, ESPL1, MAD2L1, NDC80, PLK1, PTTG1, TACC3, TRIP13, TTK
GO:0140013	meiotic nuclear division	4.83357e-07	9.26326e-11	28	ASPM, AURKA, BLM, BRIP1, BUB1, BUB1B, CCNE2, CDC20, CKS2, EME1, EREG, ESPL1, FANCA, FANCD2, FBXO43, FMN2, KIF18A, MND1, NCAPH, NUF2, PLK1, PTTG1, RAD51, SGOL1, SGOL2, TOP2A, TRIP13, TTK
GO:0000086	G2/M transition of mitotic cell cycle	5.80414e-07	1.11233e-10	30	AURKA, AURKB, BLM, BORA, BRCA1, C15orf42, CCNA2, CCNB1, CCNB2, CDC25C, CDC6, CDK1, CDKN2B, CENPF, CIT, CLSPN, DBF4B, DTL, FOXM1, HMMR, KIF14, MELK, NEK2, NES, ORC1, PKMYT1, PLK1, PLK4, TPX2, TUBG1
GO:0043062	extracellular structure organization	7.54274e-07	1.44552e-10	45	A2M, AEBP1, AGT, AGTR1, APOB, APOC1, APOE, C13orf15, C6orf105, CD36, COL11A1, COL11A2, COL24A1, COL2A1, COL9A1, COL9A3, CTSK, FGFR4, FMOD, FOXF1, GPM6B, HAS1, HAS3, ICAM1, ITGA10, ITGA9, ITGB4, ITGB8, JAM2, KAZALD1, LAMA1, LIPG, MFAP5, MMP1, MMP11, MMP13, MMP3, MMP7, MMP8, MMP9, PLA2G2A, SCARB1, SCUBE3, SMOC2, SPINT2
GO:1904029	regulation of cyclin-dependent protein kinase activity	7.82085e-07	1.49882e-10	21	BLM, C13orf15, CCNA2, CCNB1, CCNB2, CCND2, CCNE2, CCNF, CCNJL, CDC25C, CDC6, CDKN1C, CDKN2B, CDKN3, CEBPA, CKS2, DIRAS3, HERC5, MYOCD, PKMYT1, PLK1
GO:1905818	regulation of chromosome separation	7.88612e-07	1.51133e-10	17	AURKB, BUB1, BUB1B, CCNB1, CDC20, CDC6, CENPE, CENPF, DLGAP5, ESPL1, MAD2L1, NDC80, PLK1, PTTG1, TACC3, TRIP13, TTK
GO:0005876	spindle microtubule	7.91697e-07	1.51724e-10	16	AURKA, AURKB, BIRC5, CAPN6, CDK1, CENPE, KIF11, KIF18A, KIF18B, KIF4A, NUSAP1, PLK1, PRC1, SKA1, SKA3, TUBG1
GO:0007091	metaphase/anaphase transition of mitotic cell cycle	7.91697e-07	1.51724e-10	16	AURKB, BUB1, BUB1B, CCNB1, CDC20, CDC6, CENPE, CENPF, DLGAP5, ESPL1, MAD2L1, NDC80, PLK1, TACC3, TRIP13, TTK
GO:0044427	chromosomal part	8.53821e-07	1.6363e-10	76	AR, ASF1B, ATAD5, AURKA, AURKB, BIRC5, BLM, BRCA1, BUB1, BUB1B, C12orf48, C1orf135, CASC5, CCNB1, CCND2, CDC45, CDCA5, CDCA8, CDK1, CENPA, CENPE, CENPF, CENPI, CENPK, CENPM, CENPN, CENPW, CXorf57, DPF1, E2F1, EME1, ERCC6L, ESCO2, FEN1, GINS1, GINS2, GINS4, H2AFX, HELLS, HJURP, HMGB2, IRF4, KIF18A, KIF22, KIF2C, MAD2L1, MCM10, MCM5, MLF1IP, MYBL2, MYOCD, NCAPG, NCAPH, NDC80, NEK2, NUF2, OIP5, ORC1…
GO:0005871	kinesin complex	1.06905e-06	2.04878e-10	16	CENPE, KIF11, KIF14, KIF15, KIF18A, KIF18B, KIF20A, KIF20B, KIF21B, KIF22, KIF23, KIF24, KIF26A, KIF2C, KIF4A, KIFC1
GO:0015630	microtubule cytoskeleton	1.24161e-06	2.37948e-10	91	ASPM, AURKA, AURKB, BIRC5, BRCA1, BUB1B, C13orf15, C1orf135, C1orf88, CAPN6, CCNB1, CCNB2, CCNE2, CCNF, CDC20, CDC45, CDC6, CDCA8, CDK1, CDKL2, CENPE, CENPF, CEP55, CKAP2, CKAP2L, DLGAP5, DNAH11, DTL, E2F1, ECT2, EML6, ESPL1, FAM83D, FGF13, FMN2, GSG2, GTSE1, H2AFX, HMMR, KIAA0101, KIF11, KIF14, KIF15, KIF18A, KIF18B, KIF20A, KIF20B, KIF21B, KIF22, KIF23, KIF24, KIF26A, KIF2C, KIF4A, KIFC1, MAD2L…
GO:0010948	negative regulation of cell cycle process	1.30424e-06	2.4995e-10	36	AURKA, AURKB, BLM, BRCA1, BUB1, BUB1B, C13orf15, C15orf42, CCNB1, CCNF, CDC20, CDC25C, CDC6, CDK1, CDKN2B, CENPF, CLSPN, DTL, E2F1, E2F8, ESPL1, EVI2B, FBXO43, FZD9, GPNMB, GTSE1, MAD2L1, NDC80, NEK2, ORC1, PLK1, PTTG1, RAD51, RRM2, TRIP13, TTK
GO:0044784	metaphase/anaphase transition of cell cycle	1.43352e-06	2.74727e-10	16	AURKB, BUB1, BUB1B, CCNB1, CDC20, CDC6, CENPE, CENPF, DLGAP5, ESPL1, MAD2L1, NDC80, PLK1, TACC3, TRIP13, TTK
GO:0000922	spindle pole	1.75567e-06	3.36465e-10	26	ASPM, AURKA, AURKB, C1orf135, CCNB1, CDC20, CDC6, CENPF, CKAP2, CKAP2L, DLGAP5, FAM83D, KIF11, KIF20B, MAD2L1, NEDD9, NEK2, PLK1, POC1A, PRC1, SGOL1, SPAG5, TACC3, TPX2, TUBG1, WDR62
GO:0051338	regulation of transferase activity	2.02665e-06	3.88397e-10	77	ADCY8, AGT, APOE, AURKB, BDNF, BLM, BMP2, C13orf15, C1orf88, CCNA2, CCNB1, CCNB2, CCND2, CCNE2, CCNF, CCNJL, CD24, CDC20, CDC25C, CDC6, CDK1, CDKN1C, CDKN2B, CDKN3, CEBPA, CENPE, CKS2, CLSPN, DBF4B, DIRAS3, DKK1, ECT2, EFNA1, EREG, F2R, FAM20A, FGF13, FGF18, FZD10, GDF15, GPRC5B, GPRC5C, HERC5, IQGAP3, IRS2, KIF14, KIT, LDB2, LEP, MAD2L1, MYOCD, NEDD9, NEK2, NOX4, NRG1, NRK, ODZ1, PARM1, PDGFD, P…
GO:0007017	microtubule-based process	2.25187e-06	4.31557e-10	66	ASPM, AURKA, AURKB, BIRC5, BORA, BRCA1, C1orf135, C9orf140, CAPN6, CCNB1, CCNF, CDC20, CDK1, CENPA, CENPE, CENPW, CKAP2, DLGAP5, DNAH11, ESPL1, FGF13, FMN2, GTSE1, KIAA0101, KIF11, KIF14, KIF15, KIF18A, KIF18B, KIF20A, KIF20B, KIF21B, KIF22, KIF23, KIF24, KIF26A, KIF2C, KIF4A, KIFC1, MAP7, MARK1, MYBL2, NDC80, NEK2, NUF2, NUSAP1, PLK1, PLK4, POC1A, PRC1, RACGAP1, SGOL1, SKA1, SKA3, SPA17, SPAG5, …
GO:0030071	regulation of mitotic metaphase/anaphase transition	3.39815e-06	6.51237e-10	15	AURKB, BUB1, BUB1B, CCNB1, CDC20, CDC6, CENPE, CENPF, DLGAP5, ESPL1, MAD2L1, NDC80, PLK1, TRIP13, TTK
GO:0033047	regulation of mitotic sister chromatid segregation	3.73718e-06	7.1621e-10	17	AURKB, BUB1, BUB1B, CCNB1, CDC20, CDC6, CENPE, CENPF, DLGAP5, ESPL1, MAD2L1, NDC80, PLK1, PTTG1, TACC3, TRIP13, TTK
GO:0016043	cellular component organization	4.12956e-06	7.91407e-10	323	A2M, ABCB4, ACVR1C, ADCY1, ADCY8, AEBP1, AFF2, AGT, AGTR1, AK7, ANGPTL4, ANLN, APLN, APOB, APOC1, APOD, APOE, AR, ASF1B, ASIP, ASPM, ATP8B4, AURKA, AURKB, BDNF, BIRC5, BLM, BORA, BRCA1, BRIP1, BST2, BUB1, BUB1B, C11orf9, C13orf15, C15orf42, C1orf135, C1orf88, C2, C3, C6orf105, C9orf140, CADM1, CADM3, CAPN6, CASC5, CCKAR, CCNA2, CCNB1, CCNB2, CCND2, CCNE2, CCNF, CCNJL, CD24, CD36, CDC20, CDC25C, C…
GO:1902099	regulation of metaphase/anaphase transition of cell cycle	6.10647e-06	1.17027e-09	15	AURKB, BUB1, BUB1B, CCNB1, CDC20, CDC6, CENPE, CENPF, DLGAP5, ESPL1, MAD2L1, NDC80, PLK1, TRIP13, TTK
GO:0006260	DNA replication	6.479e-06	1.24166e-09	34	ATAD5, BLM, BRCA1, BRIP1, C15orf42, CCNA2, CCNE2, CDC45, CDC6, CDK1, CLSPN, DBF4B, DTL, E2F8, EME1, EREG, ESCO2, EXO1, FEN1, GINS1, GINS2, GINS4, GLI1, KIAA0101, MCM10, MCM5, MCM8, ORC1, ORC6, POLQ, RAD51, RFC3, RMI2, RRM2
GO:0022414	reproductive process	6.71194e-06	1.28631e-09	101	ACVR1C, ADAMTS1, AGT, APOB, AR, ASF1B, ASPM, AURKA, BLM, BRIP1, BUB1, BUB1B, C8orf42, CADM1, CASC5, CCNB1, CCNE2, CCNF, CDC20, CDC25C, CDK1, CDKL2, CDKN1C, CEBPA, CENPI, CITED1, CKS2, COL9A3, CYP19A1, CYP1A1, CYP7B1, DMRTA1, E2F1, E2F8, EME1, EPYC, EREG, ESPL1, ETNK2, EXO1, FANCA, FANCD2, FBXO43, FMN2, GJB2, GLI1, H2AFX, HAS1, HMGB2, HMGCS1, ICAM1, IL10, ITGB8, KIF18A, KIFC1, KIT, LEP, LGR5, MAML…
GO:0000003	reproduction	7.51714e-06	1.44062e-09	101	ACVR1C, ADAMTS1, AGT, APOB, AR, ASF1B, ASPM, AURKA, BLM, BRIP1, BUB1, BUB1B, C8orf42, CADM1, CASC5, CCNB1, CCNE2, CCNF, CDC20, CDC25C, CDK1, CDKL2, CDKN1C, CEBPA, CENPI, CITED1, CKS2, COL9A3, CYP19A1, CYP1A1, CYP7B1, DMRTA1, E2F1, E2F8, EME1, EPYC, EREG, ESPL1, ETNK2, EXO1, FANCA, FANCD2, FBXO43, FMN2, GJB2, GLI1, H2AFX, HAS1, HMGB2, HMGCS1, ICAM1, IL10, ITGB8, KIF18A, KIFC1, KIT, LEP, LGR5, MAML…
GO:0006928	movement of cell or subcellular component	7.86246e-06	1.5068e-09	133	ACVR1C, ADAMTS1, AGT, AGTR1, ANLN, APCDD1, APOB, APOD, APOE, ASPM, BDNF, BMP2, BST2, C13orf15, C6orf105, C9orf100, CCKAR, CCR1, CD24, CDK1, CEND1, CENPE, CTSH, CXCL1, CXCL3, CXCL6, CYGB, CYP19A1, CYP7B1, DEPDC1B, DLGAP5, DNAH11, DSC2, DSCAM, DSCAML1, EFNA1, ELMO1, ENPEP, ENPP2, EPB41L4B, EPHA5, EREG, F2R, FAM65B, FAM83D, FGF13, FGF18, FGFR4, FMN2, FOXF1, FZD3, GFRA1, GPNMB, GPR77, GTSE1, HAS1, HM…
GO:0009653	anatomical structure morphogenesis	8.39778e-06	1.60939e-09	156	ACP5, ADAMTS1, ADCY1, AGT, AGTR1, ALDH1A2, ANGPTL4, APLN, APOB, APOD, APOE, AR, AURKA, BDNF, BHLHE41, BMP2, BRCA1, C13orf15, C3, C6orf105, C9orf140, CA2, CA9, CASC5, CCBE1, CCKAR, CD36, CDH19, CDHR1, CDHR3, CDKN1C, CEND1, CITED1, COL11A1, COL2A1, COL9A1, CPE, CPM, CRABP2, CRISPLD1, CTSH, CYP7B1, DACT2, DIO3, DKK1, DLX2, DNAH11, DSCAM, DSCAML1, E2F2, E2F8, ECT2, EDA, EFNA1, ENPEP, ENPP2, EPHA5, ER…
GO:0008608	attachment of spindle microtubules to kinetochore	8.83024e-06	1.69227e-09	12	AURKB, CASC5, CCNB1, CENPE, ECT2, KIF2C, NDC80, NEK2, NUF2, RACGAP1, SGOL1, SPAG5
GO:0045930	negative regulation of mitotic cell cycle	9.2383e-06	1.77047e-09	33	AURKA, AURKB, BLM, BRCA1, BUB1, BUB1B, C13orf15, C15orf42, CCNB1, CDC20, CDC25C, CDC6, CDK1, CDKN2B, CENPF, CLSPN, E2F1, E2F8, EME1, FZD3, GPNMB, GTSE1, IL10, MAD2L1, NDC80, ORC1, PLK1, PTTG1, TOP2A, TRIP13, TTK, ZWILCH, ZWINT
GO:1901991	negative regulation of mitotic cell cycle phase transition	1.03095e-05	1.97575e-09	26	AURKA, AURKB, BLM, BRCA1, BUB1, BUB1B, C13orf15, C15orf42, CCNB1, CDC20, CDC25C, CDC6, CDK1, CDKN2B, CENPF, CLSPN, E2F1, E2F8, GPNMB, GTSE1, MAD2L1, NDC80, ORC1, PLK1, TRIP13, TTK
GO:0000940	condensed chromosome outer kinetochore	1.07177e-05	2.05398e-09	8	BUB1, BUB1B, CCNB1, CENPF, NDC80, PLK1, SKA1, SKA3
GO:0031012	extracellular matrix	1.30511e-05	2.50117e-09	49	A2M, ADAMTS1, ADAMTS15, AEBP1, APOE, C2orf82, C8orf84, CCBE1, CLEC3B, COL11A1, COL11A2, COL24A1, COL2A1, COL9A1, COL9A3, ELFN2, F13A1, FMOD, GDF10, GDF15, ICAM1, IL7, KAZALD1, LAMA1, LRRC32, LRRN1, LRRN2, MFAP5, MMP1, MMP11, MMP13, MMP3, MMP7, MMP8, MMP9, NOV, RARRES2, RTN4RL2, SERPINA1, SERPINA3, SERPINA5, SERPING1, SFRP1, SMOC2, SOD3, SPON1, SPON2, WISP1, WISP2
GO:0034508	centromere complex assembly	1.80705e-05	3.46311e-09	13	CASC5, CENPA, CENPE, CENPF, CENPI, CENPK, CENPM, CENPN, CENPW, HELLS, HJURP, MLF1IP, OIP5
GO:1901988	negative regulation of cell cycle phase transition	1.84361e-05	3.53318e-09	27	AURKA, AURKB, BLM, BRCA1, BUB1, BUB1B, C13orf15, C15orf42, CCNB1, CDC20, CDC25C, CDC6, CDK1, CDKN2B, CENPF, CLSPN, DTL, E2F1, E2F8, GPNMB, GTSE1, MAD2L1, NDC80, ORC1, PLK1, TRIP13, TTK
GO:0097367	carbohydrate derivative binding	2.16331e-05	4.14586e-09	140	ABCA13, ABCA6, ABCA9, ABCB4, ACBD7, ACVR1C, ADAMTS1, ADAMTS15, ADCY1, ADCY2, ADCY4, ADCY8, AK7, ALPK2, ALPK3, APOB, APOE, ATAD5, ATP8B4, AURKA, AURKB, BLM, BPI, BRIP1, BUB1, BUB1B, CDC6, CDK1, CDK18, CDKL2, CENPE, CFH, CHI3L2, CIT, CLEC3B, COL11A1, COL2A1, CTSK, CXCL6, DIRAS3, DNAH11, EPHA5, EPYC, ERCC6L, ETNK2, FBLN7, FGFR4, GBP4, GCH1, GPNMB, GREM2, GSG2, HELLS, HMMR, HSPA12B, IGJ, IQCA1, KCNJ8…
GO:0006468	protein phosphorylation	2.19144e-05	4.19977e-09	123	ACVR1C, ADCY8, AGT, ALPK2, ALPK3, APOE, AR, ATF3, AURKA, AURKB, BANK1, BDNF, BIRC5, BLM, BMP2, BUB1, BUB1B, C13orf15, C3, C6orf105, CCNA2, CCNB1, CCNB2, CCND2, CCNE2, CCNF, CCNJL, CCR1, CD24, CD36, CDC25C, CDC6, CDK1, CDK18, CDKL2, CDKN1C, CDKN2B, CDKN3, CEBPA, CENPE, CIT, CKS2, CLSPN, CTSH, DBF4B, DIRAS3, DKK1, ECT2, EFNA1, ENPP2, EPHA5, EREG, F2R, FAM20A, FAM83D, FGF13, FGF18, FGF5, FGFR4, FOXM…
GO:0051128	regulation of cellular component organization	2.3686e-05	4.53929e-09	150	ABCB4, AEBP1, AGT, AGTR1, ANLN, APLN, APOC1, APOD, APOE, AR, AURKA, AURKB, BDNF, BORA, BRCA1, BST2, BUB1, BUB1B, C13orf15, C1orf88, C2, C3, C6orf105, CAPN6, CCNA2, CCNB1, CCNB2, CCND2, CCNE2, CCNF, CCNJL, CD36, CDC20, CDC25C, CDC45, CDC6, CDCA5, CDKN1C, CENPE, CENPF, CIDEA, CIT, CKAP2, CRABP2, CTTNBP2, DKK1, DLGAP5, DSCAM, E2F1, ECT2, EFNA1, ENPP2, EPHA5, EREG, ESPL1, FAM65B, FBXO43, FEN1, FGD5, …
GO:0007010	cytoskeleton organization	2.44409e-05	4.68396e-09	94	ANLN, APOE, ASPM, AURKA, AURKB, BIRC5, BORA, BRCA1, BST2, C13orf15, C1orf135, C9orf140, CAPN6, CCNB1, CCNF, CDC20, CDK1, CENPA, CENPE, CENPW, CIT, CKAP2, CNN1, CXCL1, ECT2, ELMO1, EPB41L4A, EPB41L4B, EPHA5, ESPL1, FGD5, FGF13, FMN2, FZD10, GPM6B, ICAM1, KIAA0101, KIF11, KIF18A, KIF18B, KIF20A, KIF23, KIF24, KIF2C, KIF4A, KIFC1, KIT, KRT14, KRT16, MAGEL2, MAP7, MARK1, MYBL2, MYH14, MYPN, NDC80, NE…
GO:0051302	regulation of cell division	2.5637e-05	4.91318e-09	25	ASPM, AURKA, AURKB, BLM, CDC6, CIT, E2F8, ECT2, EREG, EVI2B, FGF5, KIF14, KIF18B, KIF20A, KIF20B, KIF23, ORC6, PDGFD, PLK1, PRC1, RAB11FIP4, RACGAP1, SSTR5, TGFA, TXNIP
GO:0045132	meiotic chromosome segregation	3.5894e-05	6.87889e-09	18	BLM, BRIP1, BUB1, BUB1B, CCNE2, EME1, ESPL1, FANCD2, FMN2, NCAPH, NUF2, PLK1, PTTG1, SGOL1, SGOL2, TOP2A, TRIP13, TTK
GO:0043549	regulation of kinase activity	3.61085e-05	6.91998e-09	68	ADCY8, AGT, APOE, BDNF, BLM, BMP2, C13orf15, C1orf88, CCNA2, CCNB1, CCNB2, CCND2, CCNE2, CCNF, CCNJL, CD24, CDC25C, CDC6, CDK1, CDKN1C, CDKN2B, CDKN3, CEBPA, CENPE, CKS2, CLSPN, DBF4B, DIRAS3, DKK1, ECT2, EFNA1, EREG, F2R, FAM20A, FGF13, FGF18, FZD10, GDF15, GPRC5B, GPRC5C, HERC5, IQGAP3, IRS2, KIF14, KIT, LDB2, LEP, MYOCD, NEDD9, NOX4, NRG1, NRK, ODZ1, PDGFD, PKMYT1, PLK1, PPP1R1B, RET, RGS2, RO…
GO:0050790	regulation of catalytic activity	3.7232e-05	7.13531e-09	141	A2M, ACVR1C, ADCY8, AGAP11, AGT, AGTR1, ANGPTL4, APOC1, APOE, AR, ARAP2, ARHGAP11A, ARHGAP11B, AURKB, BDNF, BIRC5, BLM, BMP2, BST2, C13orf15, C1orf88, C3, CASC5, CCNA2, CCNB1, CCNB2, CCND2, CCNE2, CCNF, CCNJL, CD24, CDC20, CDC25C, CDC6, CDK1, CDKN1C, CDKN2B, CDKN3, CEBPA, CENPE, CKS2, CLSPN, CTSH, CXCL1, CYGB, DBF4B, DEPDC1, DEPDC1B, DHFR, DIRAS3, DKK1, ECT2, EFNA1, EGLN3, ELFN2, EPHA5, EREG, F2R…
GO:0048523	negative regulation of cellular process	3.91473e-05	7.50235e-09	245	A2M, ACP5, ACVR1C, ADAMTS1, ADCY8, AEBP1, AGT, ALDH1A2, ANGPTL4, APCDD1, APLN, APOBEC3B, APOC1, APOD, APOE, AR, ASPM, ATAD5, ATF3, AURKA, AURKB, BACH2, BANK1, BCL2A1, BDNF, BEND5, BHLHE41, BIRC5, BLM, BMP2, BPI, BRCA1, BRIP1, BST2, BUB1, BUB1B, C11orf82, C12orf48, C13orf15, C15orf42, C1orf135, C3, C6orf105, CASC5, CCNB1, CCND2, CCNF, CD36, CDC20, CDC25C, CDC45, CDC6, CDK1, CDKN1C, CDKN2B, CDKN3, …
GO:0031145	anaphase-promoting complex-dependent catabolic process	3.99864e-05	7.66316e-09	12	AURKA, AURKB, BUB1B, C2orf40, CCNB1, CDC20, CDK1, MAD2L1, PLK1, PTTG1, UBE2C, UBE2S
GO:0005539	glycosaminoglycan binding	4.55818e-05	8.7355e-09	29	ADAMTS1, ADAMTS15, APOB, APOE, CFH, CLEC3B, COL11A1, CXCL6, EPYC, FBLN7, FGFR4, GPNMB, GREM2, HMMR, IGJ, LIPG, MMP7, NOV, ODZ1, RSPO2, RSPO3, SERPINA5, SFRP1, SMOC2, SOD3, STAB1, TLR2, WISP1, WISP2
GO:0033046	negative regulation of sister chromatid segregation	4.64428e-05	8.9005e-09	13	AURKB, BUB1, BUB1B, CCNB1, CDC20, CENPF, ESPL1, MAD2L1, NDC80, PLK1, PTTG1, TRIP13, TTK
GO:0042127	regulation of cell proliferation	4.76945e-05	9.14037e-09	106	ACVR1C, ADAMTS1, AGT, AGTR1, ALDH1A2, APLN, APOD, APOE, AR, ASPM, ATAD5, ATF3, BIRC5, BLM, BMP2, BRCA1, BRIP1, C13orf15, C9orf140, CCNA2, CCNB1, CCNB2, CCND2, CCNE2, CCNF, CCNJL, CD1D, CD24, CDC20, CDC6, CDCA7, CDK1, CDKN1C, CDKN2B, CDKN3, CEBPA, CEND1, CNN1, CTSH, CXCL1, CYP7B1, DBF4B, DHCR7, E2F1, EGLN3, EREG, F2R, FABP3, FABP7, FANCA, FGF18, FGF5, FGFR4, FOXF1, FOXM1, FRZB, FZD3, FZD9, GLI1, G…
GO:0030496	midbody	6.09017e-05	1.16715e-08	25	ANLN, ASPM, AURKA, AURKB, BIRC5, CDCA8, CDK1, CENPE, CENPF, CEP55, CIT, ECT2, KIF14, KIF20A, KIF20B, KIF23, KIF4A, NEK2, PLK1, PRC1, RAB11FIP4, RACGAP1, RASGEF1B, SHCBP1, SPAG5
GO:0051985	negative regulation of chromosome segregation	6.24669e-05	1.19714e-08	13	AURKB, BUB1, BUB1B, CCNB1, CDC20, CENPF, ESPL1, MAD2L1, NDC80, PLK1, PTTG1, TRIP13, TTK
GO:0045931	positive regulation of mitotic cell cycle	6.43179e-05	1.23262e-08	23	ADAMTS1, AURKA, C13orf15, CCNB1, CCND2, CDC25C, CDC45, CDC6, CDCA5, CDK1, CYP1A1, DBF4B, DLGAP5, DTL, EREG, ESPL1, KIF20B, MAD2L1, NDC80, NUSAP1, SMOC2, TGFA, UBE2C
GO:0071840	cellular component organization or biogenesis	7.05461e-05	1.35198e-08	324	A2M, ABCB4, ACVR1C, ADCY1, ADCY8, AEBP1, AFF2, AGT, AGTR1, AK7, ANGPTL4, ANLN, APLN, APOB, APOC1, APOD, APOE, AR, ASF1B, ASIP, ASPM, ATP8B4, AURKA, AURKB, BDNF, BIRC5, BLM, BORA, BRCA1, BRIP1, BST2, BUB1, BUB1B, C11orf9, C13orf15, C15orf42, C1orf135, C1orf88, C2, C3, C6orf105, C9orf140, CADM1, CADM3, CAPN6, CASC5, CCKAR, CCNA2, CCNB1, CCNB2, CCND2, CCNE2, CCNF, CCNJL, CD24, CD36, CDC20, CDC25C, C…
GO:0045859	regulation of protein kinase activity	7.08597e-05	1.35799e-08	63	ADCY8, AGT, APOE, BDNF, BLM, BMP2, C13orf15, CCNA2, CCNB1, CCNB2, CCND2, CCNE2, CCNF, CCNJL, CD24, CDC25C, CDC6, CDK1, CDKN1C, CDKN2B, CDKN3, CEBPA, CENPE, CKS2, CLSPN, DBF4B, DIRAS3, DKK1, ECT2, EFNA1, EREG, F2R, FAM20A, FGF13, FGF18, FZD10, GDF15, GPRC5B, GPRC5C, HERC5, IQGAP3, KIF14, KIT, LEP, MYOCD, NEDD9, NOX4, NRG1, NRK, ODZ1, PDGFD, PKMYT1, PLK1, PPP1R1B, RET, RGS2, ROR2, SFRP1, SH3BP5, SH…
GO:0016477	cell migration	7.1392e-05	1.36819e-08	99	ACVR1C, ADAMTS1, AGT, AGTR1, ANLN, APCDD1, APOB, APOD, APOE, ASPM, BMP2, BST2, C13orf15, C6orf105, C9orf100, CCKAR, CCR1, CD24, CDK1, CEND1, CTSH, CXCL1, CXCL3, CXCL6, CYGB, CYP19A1, CYP7B1, DEPDC1B, EFNA1, ELMO1, ENPEP, ENPP2, EPB41L4B, F2R, FAM65B, FAM83D, FGF13, FGF18, FGFR4, FOXF1, FZD3, GPNMB, GPR77, GTSE1, HAS1, HMGB2, ICAM1, IFITM1, IGJ, IGSF10, IL10, IRS2, ITGA9, ITGB4, ITGB8, JAM2, KIF14…
GO:0005874	microtubule	7.90942e-05	1.5158e-08	42	ASPM, AURKA, AURKB, BIRC5, CAPN6, CDK1, CENPE, CKAP2, DNAH11, EML6, FGF13, GTSE1, KIF11, KIF14, KIF15, KIF18A, KIF18B, KIF20A, KIF20B, KIF21B, KIF22, KIF23, KIF24, KIF26A, KIF2C, KIF4A, KIFC1, MAP7, MTUS1, NEK2, NUSAP1, PLK1, PRC1, RACGAP1, ROR2, SKA1, SKA3, SPAG5, STMN1, TPX2, TUBA1B, TUBG1
GO:0008201	heparin binding	8.15372e-05	1.56261e-08	24	ADAMTS1, ADAMTS15, APOB, APOE, CFH, CLEC3B, COL11A1, CXCL6, FBLN7, FGFR4, GPNMB, GREM2, LIPG, MMP7, NOV, ODZ1, RSPO2, RSPO3, SERPINA5, SFRP1, SMOC2, SOD3, WISP1, WISP2
GO:0008017	microtubule binding	8.69846e-05	1.66701e-08	30	BIRC5, CAPN6, CENPE, EML6, FAM83D, FGF13, GLI1, KIF11, KIF14, KIF15, KIF18A, KIF18B, KIF20A, KIF20B, KIF21B, KIF22, KIF23, KIF24, KIF26A, KIF2C, KIF4A, KIFC1, MTUS1, MX1, NUSAP1, PLK1, PRC1, RACGAP1, SKA1, SPAG5
GO:0051303	establishment of chromosome localization	9.01717e-05	1.72809e-08	16	CCNB1, CDCA5, CDCA8, CENPE, CENPF, DLGAP5, FAM83D, FMN2, KIF14, KIF18A, KIF22, KIF2C, KIFC1, NDC80, NUF2, SPAG5
GO:0065009	regulation of molecular function	9.76078e-05	1.8706e-08	181	A2M, ACVR1C, ADCY1, ADCY8, AGAP11, AGT, AGTR1, ANGPTL4, APLN, APOC1, APOE, AR, ARAP2, ARHGAP11A, ARHGAP11B, ASIP, AURKA, AURKB, BDNF, BIRC5, BLM, BMP2, BST2, C13orf15, C1orf88, C3, CASC5, CCNA2, CCNB1, CCNB2, CCND2, CCNE2, CCNF, CCNJL, CD24, CD36, CDC20, CDC25C, CDC6, CDCA5, CDK1, CDKN1C, CDKN2B, CDKN3, CEBPA, CENPE, CKS2, CLIC2, CLSPN, CRTAC1, CTSH, CXCL1, CXCL3, CXCL6, CYGB, DBF4B, DEPDC1, DEPD…
GO:0071900	regulation of protein serine/threonine kinase activity	0.000102894	1.9719e-08	47	APOE, BLM, BMP2, C13orf15, CCNA2, CCNB1, CCNB2, CCND2, CCNE2, CCNF, CCNJL, CD24, CDC25C, CDC6, CDK1, CDKN1C, CDKN2B, CDKN3, CEBPA, CKS2, DBF4B, DIRAS3, DKK1, F2R, FAM20A, FGF18, FZD10, GDF15, HERC5, IQGAP3, KIT, MYOCD, NOX4, NRG1, NRK, ODZ1, PDGFD, PKMYT1, PLK1, PPP1R1B, RET, RGS2, ROR2, SFRP1, SHC2, TGFA, TNFSF11
GO:2000816	negative regulation of mitotic sister chromatid separation	0.000108393	2.07728e-08	12	AURKB, BUB1, BUB1B, CCNB1, CDC20, CENPF, MAD2L1, NDC80, PLK1, PTTG1, TRIP13, TTK
GO:0050000	chromosome localization	0.000110567	2.11895e-08	16	CCNB1, CDCA5, CDCA8, CENPE, CENPF, DLGAP5, FAM83D, FMN2, KIF14, KIF18A, KIF22, KIF2C, KIFC1, NDC80, NUF2, SPAG5
GO:0051310	metaphase plate congression	0.000124671	2.38926e-08	14	CCNB1, CDCA5, CDCA8, CENPE, CENPF, FAM83D, KIF14, KIF18A, KIF22, KIF2C, KIFC1, NDC80, NUF2, SPAG5
GO:0030198	extracellular matrix organization	0.000130687	2.50455e-08	37	A2M, AEBP1, AGT, C13orf15, C6orf105, COL11A1, COL11A2, COL24A1, COL2A1, COL9A1, COL9A3, CTSK, FGFR4, FMOD, FOXF1, GPM6B, HAS1, HAS3, ICAM1, ITGA10, ITGA9, ITGB4, ITGB8, JAM2, KAZALD1, LAMA1, MFAP5, MMP1, MMP11, MMP13, MMP3, MMP7, MMP8, MMP9, SCUBE3, SMOC2, SPINT2
GO:0000910	cytokinesis	0.000132426	2.53788e-08	24	ANLN, AURKA, AURKB, CDC6, CENPA, CEP55, CIT, CKAP2, E2F8, ECT2, ESPL1, FMN2, KIF14, KIF20A, KIF20B, KIF23, KIF4A, NUSAP1, PLK1, PRC1, RAB11FIP4, RACGAP1, SSTR5, STMN1
GO:0003777	microtubule motor activity	0.000134884	2.58497e-08	17	CENPE, DNAH11, KIF11, KIF14, KIF15, KIF18A, KIF18B, KIF20A, KIF20B, KIF21B, KIF22, KIF23, KIF24, KIF26A, KIF2C, KIF4A, KIFC1
GO:0051239	regulation of multicellular organismal process	0.000144951	2.77791e-08	169	ACP5, ACVR1C, AGT, AGTR1, ANGPTL4, APLN, APOC1, APOD, APOE, AR, ASPM, ATAD5, AURKA, BANK1, BDNF, BHLHE41, BMP2, BPI, BRCA1, BST2, C10orf58, C11orf9, C13orf15, C3, C6orf105, C9orf140, CA2, CADM1, CCBE1, CCNB1, CCR1, CD24, CD36, CDC20, CDK1, CDKN1C, CEBPA, CEND1, CENPF, CIDEA, CITED1, CLIC2, CNN1, CRABP2, CTSH, CTSK, CXCL6, DIO2, DIO3, DKK1, DLX2, DSC2, DSCAM, E2F1, E2F2, ECT2, EFNA1, ENPP2, EPB41L…
GO:1905819	negative regulation of chromosome separation	0.000147894	2.8343e-08	12	AURKB, BUB1, BUB1B, CCNB1, CDC20, CENPF, MAD2L1, NDC80, PLK1, PTTG1, TRIP13, TTK
GO:0051233	spindle midzone	0.000175057	3.35486e-08	11	AURKA, AURKB, CDC6, CDCA8, CENPE, KIF14, KIF18A, KIF18B, KIF20B, PLK1, RACGAP1
GO:0031055	chromatin remodeling at centromere	0.000175057	3.35486e-08	11	CASC5, CENPA, CENPI, CENPK, CENPM, CENPN, CENPW, HELLS, HJURP, MLF1IP, OIP5
GO:0044843	cell cycle G1/S phase transition	0.000184162	3.52936e-08	30	ADAMTS1, AURKA, C13orf15, CCNA2, CCNB1, CCND2, CCNE2, CDC25C, CDC45, CDC6, CDK1, CDKN2B, CDKN3, CYP1A1, DHFR, E2F1, E2F8, FAM83D, GLI1, GPNMB, GTSE1, IQGAP3, KIF14, MCM10, MCM5, MCM8, ORC1, ORC6, RRM2, TYMS
GO:0048519	negative regulation of biological process	0.000189676	3.63503e-08	265	A2M, ACP5, ACVR1C, ADAMTS1, ADCY8, AEBP1, AFF2, AGT, ALDH1A2, ANGPTL4, APCDD1, APLN, APOBEC3B, APOC1, APOD, APOE, AR, ASPM, ATAD5, ATF3, AURKA, AURKB, BACH2, BANK1, BCL2A1, BDNF, BEND5, BHLHE41, BIRC5, BLM, BMP2, BPI, BRCA1, BRIP1, BST2, BUB1, BUB1B, C11orf82, C12orf48, C13orf15, C15orf42, C1orf135, C3, C6orf105, C9orf140, CASC5, CCNB1, CCND2, CCNF, CCR1, CD24, CD36, CDC20, CDC25C, CDC45, CDC6, C…
GO:0071174	mitotic spindle checkpoint	0.000246427	4.72263e-08	11	AURKB, BUB1, BUB1B, CCNB1, CDC20, CENPF, MAD2L1, NDC80, PLK1, TRIP13, TTK
GO:0007094	mitotic spindle assembly checkpoint	0.000246427	4.72263e-08	11	AURKB, BUB1, BUB1B, CCNB1, CDC20, CENPF, MAD2L1, NDC80, PLK1, TRIP13, TTK
GO:0031577	spindle checkpoint	0.000246427	4.72263e-08	11	AURKB, BUB1, BUB1B, CCNB1, CDC20, CENPF, MAD2L1, NDC80, PLK1, TRIP13, TTK
GO:0071173	spindle assembly checkpoint	0.000246427	4.72263e-08	11	AURKB, BUB1, BUB1B, CCNB1, CDC20, CENPF, MAD2L1, NDC80, PLK1, TRIP13, TTK
GO:0035295	tube development	0.000251228	4.81464e-08	74	AGT, AGTR1, ALDH1A2, ANGPTL4, APLN, APOB, APOD, APOE, AR, BMP2, BRCA1, BRIP1, C13orf15, C3, C6orf105, CCBE1, CCNB1, CD24, CEBPA, CITED1, COL2A1, CTSH, CYP1A1, DACT2, DHCR7, E2F2, E2F8, EDA, EFNA1, ENPEP, ENPP2, EREG, FGF18, FOXF1, FZD3, GJB2, GLI1, GPNMB, HSD11B1, IL10, ISM1, ITGB4, ITGB8, KIF18A, KIF20B, KIT, LAMA1, LEP, LGR5, MCAM, MYOCD, NOV, NRCAM, PLXDC1, PPARG, PRICKLE1, RARRES2, RET, RSPO2…
GO:0033048	negative regulation of mitotic sister chromatid segregation	0.0002675	5.12649e-08	12	AURKB, BUB1, BUB1B, CCNB1, CDC20, CENPF, MAD2L1, NDC80, PLK1, PTTG1, TRIP13, TTK
GO:1901989	positive regulation of cell cycle phase transition	0.000274059	5.25218e-08	17	ADAMTS1, ATAD5, CCNB1, CCND2, CDC25C, CDC45, CDC6, CDCA5, CDK1, CYP1A1, DBF4B, DLGAP5, DTL, ESPL1, FAM83D, GLI1, UBE2C
GO:0051784	negative regulation of nuclear division	0.000316066	6.05723e-08	14	AURKB, BUB1, BUB1B, C13orf15, CCNB1, CDC20, CENPF, FBXO43, MAD2L1, NDC80, PLK1, PTTG1, TRIP13, TTK
GO:0055088	lipid homeostasis	0.00039781	7.62381e-08	20	ABCB4, ANGPTL4, APOB, APOE, CD24, CEBPA, CYP39A1, CYP7B1, FABP3, FGFR4, INSIG1, IRS2, LDLR, LIPG, NPC1, NPC2, PCSK9, PNPLA3, PPARG, SCARB1
GO:0008203	cholesterol metabolic process	0.000400156	7.66876e-08	21	APOB, APOC1, APOE, CEBPA, CES1, CYP39A1, CYP51A1, CYP7B1, DHCR7, FASN, HMGCS1, IDI1, INSIG1, LDLR, LEP, NPC1, NPC2, PCSK9, SC4MOL, SCARB1, SCD
GO:0045839	negative regulation of mitotic nuclear division	0.000402287	7.7096e-08	13	AURKB, BUB1, BUB1B, C13orf15, CCNB1, CDC20, CENPF, MAD2L1, NDC80, PLK1, PTTG1, TRIP13, TTK
GO:1901615	organic hydroxy compound metabolic process	0.000420898	8.06627e-08	46	ADH1B, ADH6, AKR1B10, ALDH1A2, APOB, APOC1, APOE, ASIP, BMP2, CEBPA, CES1, CITED1, CRYM, CYP19A1, CYP1A1, CYP39A1, CYP51A1, CYP7B1, DHCR7, DHFR, DIO2, DIO3, FASN, FGFR4, GCH1, GCNT4, GRIN2A, HMGCS1, IDI1, INSIG1, KIT, LDLR, LEP, MAOA, MAOB, NPC1, NPC2, PCSK9, PLCG2, PLCH2, PTH1R, RNF180, SC4MOL, SCARB1, SCD, SNCAIP
GO:0071103	DNA conformation change	0.000447838	8.58256e-08	30	ASF1B, BLM, BRIP1, CASC5, CCNB1, CDC45, CDCA5, CDK1, CENPA, CENPI, CENPK, CENPM, CENPN, CENPW, GINS1, GINS2, GINS4, H2AFX, HELLS, HJURP, HMGB2, MLF1IP, NAP1L6, NCAPG, NCAPH, NUSAP1, OIP5, RAD51, RAD54L, TOP2A
GO:0048646	anatomical structure formation involved in morphogenesis	0.000459071	8.79783e-08	77	ADAMTS1, AGT, AGTR1, ALDH1A2, ANGPTL4, APLN, APOD, AR, BHLHE41, BMP2, BRCA1, C13orf15, C3, C6orf105, CASC5, CCBE1, CD36, CEND1, COL11A1, COL2A1, CTSH, DKK1, DSCAM, E2F2, E2F8, EDA, EFNA1, ENPEP, ENPP2, EREG, FAM20A, FAM65B, FGF18, FJX1, FOXF1, FZD3, GDF15, GPNMB, HOPX, IL10, ISM1, ITGB4, ITGB8, KIF20B, LEP, MAFB, MCAM, MMP8, MMP9, MYPN, NOV, NRCAM, OBSCN, PLXDC1, PPARG, PPARGC1B, PRICKLE1, RET, R…
GO:0045841	negative regulation of mitotic metaphase/anaphase transition	0.000470538	9.01759e-08	11	AURKB, BUB1, BUB1B, CCNB1, CDC20, CENPF, MAD2L1, NDC80, PLK1, TRIP13, TTK
GO:0051347	positive regulation of transferase activity	0.000513184	9.83488e-08	53	ADCY8, AGT, AURKB, BDNF, BMP2, C13orf15, C1orf88, CCNB1, CCND2, CD24, CDC20, CDC6, CDK1, CENPE, CKS2, CLSPN, DBF4B, DKK1, ECT2, EFNA1, EREG, F2R, FAM20A, FGF13, FGF18, FZD10, GDF15, GPRC5B, GPRC5C, IQGAP3, KIF14, KIT, LEP, NEDD9, NEK2, NOX4, NRG1, NRK, ODZ1, PARM1, PDGFD, PLK1, RET, RFC3, ROR2, SHC2, TGFA, TNFAIP8L3, TNFSF11, TPX2, UBE2C, UBE2S, VAV3
GO:0003774	motor activity	0.000515682	9.88276e-08	21	CENPE, DNAH11, GPR88, KIF11, KIF14, KIF15, KIF18A, KIF18B, KIF20A, KIF20B, KIF21B, KIF22, KIF23, KIF24, KIF26A, KIF2C, KIF4A, KIFC1, MYH14, MYO1D, MYO5B
GO:0000281	mitotic cytokinesis	0.000518203	9.93107e-08	15	ANLN, CENPA, CEP55, CIT, CKAP2, ECT2, ESPL1, KIF20A, KIF20B, KIF23, KIF4A, NUSAP1, PLK1, RACGAP1, STMN1
GO:0005875	microtubule associated complex	0.000555258	1.06412e-07	22	AURKA, AURKB, BIRC5, CDCA8, CENPE, DNAH11, KIF11, KIF14, KIF15, KIF18A, KIF18B, KIF20A, KIF20B, KIF21B, KIF22, KIF23, KIF24, KIF26A, KIF2C, KIF4A, KIFC1, MAP7
GO:1902100	negative regulation of metaphase/anaphase transition of cell cycle	0.000639261	1.22511e-07	11	AURKB, BUB1, BUB1B, CCNB1, CDC20, CENPF, MAD2L1, NDC80, PLK1, TRIP13, TTK
GO:1902749	regulation of cell cycle G2/M phase transition	0.000642285	1.2309e-07	23	ATAD5, AURKA, AURKB, BLM, BRCA1, C15orf42, CCNB1, CDC25C, CDC6, CDK1, CENPF, CLSPN, DBF4B, DTL, GTSE1, HMMR, KIF14, NEK2, ORC1, PLK1, PLK4, TPX2, TUBG1
GO:0065008	regulation of biological quality	0.000680909	1.30492e-07	208	A2M, ABCB4, ACP5, ACVR1C, ADCY1, ADCY2, ADCY4, ADCY8, ADH1B, ADH6, AGT, AGTR1, ALDH1A2, ANGPTL4, APBA2, APLN, APOB, APOE, AR, ASPM, ATP8B4, AURKA, AURKB, BDNF, BLM, BMP2, C11orf82, C2CD4A, C2CD4B, C3, C6orf105, CA2, CCKAR, CCNB2, CCNE2, CCR1, CD24, CD36, CDC20, CDH23, CDHR1, CDO1, CEBPA, CHDH, CIDEA, CIT, CLIC2, COL2A1, CP, CPE, CRABP2, CRYM, CTSH, CTSK, CTTNBP2, CXCL6, CYP19A1, CYP1A1, CYP39A1, …
GO:0006259	DNA metabolic process	0.000704473	1.35008e-07	73	APOBEC3B, ATAD5, AURKB, BLM, BRCA1, BRIP1, C12orf48, C13orf15, C15orf42, C1orf135, CCNA2, CCNE2, CDC45, CDC6, CDCA5, CDK1, CENPF, CIDEA, CLSPN, CXorf57, DBF4B, DTL, E2F8, EME1, EREG, ESCO2, EXO1, FANCA, FANCD2, FANCI, FEN1, FGFR4, FMN2, FOXM1, GINS1, GINS2, GINS4, GLI1, H2AFX, HELLS, HMGB2, IL10, IL7R, KIAA0101, KIF22, KPNA2, MCM10, MCM5, MCM8, MND1, NEIL3, NEK2, NOX4, ORC1, ORC6, PARM1, POLQ, PP…
GO:1902652	secondary alcohol metabolic process	0.000747423	1.43239e-07	21	APOB, APOC1, APOE, CEBPA, CES1, CYP39A1, CYP51A1, CYP7B1, DHCR7, FASN, HMGCS1, IDI1, INSIG1, LDLR, LEP, NPC1, NPC2, PCSK9, SC4MOL, SCARB1, SCD
GO:0034080	CENP-A containing nucleosome assembly	0.000768403	1.4726e-07	10	CASC5, CENPA, CENPI, CENPK, CENPM, CENPN, CENPW, HJURP, MLF1IP, OIP5
GO:0061641	CENP-A containing chromatin organization	0.000768403	1.4726e-07	10	CASC5, CENPA, CENPI, CENPK, CENPM, CENPN, CENPW, HJURP, MLF1IP, OIP5
GO:0019220	regulation of phosphate metabolic process	0.000780883	1.49652e-07	108	ADCY8, AGT, APLN, APOC1, APOE, AR, ATF3, BANK1, BDNF, BLM, BMP2, C13orf15, C1orf88, C3, C6orf105, CASC5, CCNA2, CCNB1, CCNB2, CCND2, CCNE2, CCNF, CCNJL, CCR1, CD24, CD36, CDC25C, CDC6, CDCA2, CDK1, CDKN1C, CDKN2B, CDKN3, CEBPA, CENPE, CKS2, CLSPN, DBF4B, DIRAS3, DKK1, DSCAM, ECT2, EFNA1, ELFN2, ENPP2, EREG, F2R, FABP3, FAM20A, FAM83D, FGF13, FGF18, FGFR4, FOXM1, FZD10, GDF10, GDF15, GPNMB, GPR77,…
GO:0016125	sterol metabolic process	0.000788051	1.51025e-07	22	APOB, APOC1, APOE, CEBPA, CES1, CYP19A1, CYP39A1, CYP51A1, CYP7B1, DHCR7, FASN, HMGCS1, IDI1, INSIG1, LDLR, LEP, NPC1, NPC2, PCSK9, SC4MOL, SCARB1, SCD
GO:0051174	regulation of phosphorus metabolic process	0.000828237	1.58727e-07	108	ADCY8, AGT, APLN, APOC1, APOE, AR, ATF3, BANK1, BDNF, BLM, BMP2, C13orf15, C1orf88, C3, C6orf105, CASC5, CCNA2, CCNB1, CCNB2, CCND2, CCNE2, CCNF, CCNJL, CCR1, CD24, CD36, CDC25C, CDC6, CDCA2, CDK1, CDKN1C, CDKN2B, CDKN3, CEBPA, CENPE, CKS2, CLSPN, DBF4B, DIRAS3, DKK1, DSCAM, ECT2, EFNA1, ELFN2, ENPP2, EREG, F2R, FABP3, FAM20A, FAM83D, FGF13, FGF18, FGFR4, FOXM1, FZD10, GDF10, GDF15, GPNMB, GPR77,…
GO:0044093	positive regulation of molecular function	0.000897727	1.72044e-07	110	A2M, ACVR1C, ADCY1, ADCY8, AGAP11, AGT, AGTR1, APOC1, APOE, AR, ARAP2, ARHGAP11A, ARHGAP11B, AURKB, BDNF, BMP2, C13orf15, C1orf88, CCNB1, CCND2, CD24, CD36, CDC20, CDC6, CDCA5, CDK1, CENPE, CKS2, CLIC2, CLSPN, CTSH, CXCL1, DBF4B, DEPDC1, DEPDC1B, DHFR, DKK1, ECT2, EDA, EFNA1, EGLN3, EPHA5, EREG, F2R, FAM20A, FAM65B, FGF13, FGF18, FGFR4, FZD10, GCH1, GDF15, GPRC5B, GPRC5C, GRIN2A, HMGB2, HMHA1, IC…
GO:0005813	centrosome	0.000925596	1.77385e-07	45	ASPM, AURKA, AURKB, C13orf15, C1orf135, CCNB1, CCNB2, CCNE2, CCNF, CDC20, CDC45, CDK1, CDKL2, CENPF, CEP55, CKAP2, CKAP2L, DLGAP5, DTL, E2F1, ESPL1, GSG2, H2AFX, HMMR, KIAA0101, KIF15, KIF20B, KIF23, KIF2C, MAMLD1, NDC80, NEK2, PLK1, PLK4, POC1A, RAB11FIP4, RRAGD, SGOL1, SNX10, SORBS1, SPAG5, STIL, TUBG1, WDR62, XRCC2
GO:0015631	tubulin binding	0.000949591	1.81984e-07	34	BIRC5, BRCA1, C1orf88, CAPN6, CENPE, EML6, FAM83D, FGF13, GLI1, KIF11, KIF14, KIF15, KIF18A, KIF18B, KIF20A, KIF20B, KIF21B, KIF22, KIF23, KIF24, KIF26A, KIF2C, KIF4A, KIFC1, MTUS1, MX1, NUSAP1, PLK1, PRC1, RACGAP1, RGS2, SKA1, SPAG5, STMN1
GO:0043168	anion binding	0.00098688	1.8913e-07	159	ABCA13, ABCA6, ABCA9, ABCB4, ACBD7, ACVR1C, ADAMTS1, ADAMTS15, ADCY1, ADCY2, ADCY4, ADCY8, AK7, ALPK2, ALPK3, APOB, APOC1, APOE, ARAP2, ATAD5, ATP8B4, AURKA, AURKB, BLM, BRIP1, BUB1, BUB1B, CDC6, CDK1, CDK18, CDKL2, CENPE, CFH, CHDH, CIT, CLEC3B, COL11A1, CRABP2, CXCL6, DHFR, DIRAS3, DNAH11, EGLN3, EPHA5, ERCC6L, ESYT3, ETNK2, FABP3, FASN, FBLN7, FGFR4, FMO2, GBP4, GCH1, GPNMB, GREM2, GSG2, HELLS…
GO:0030334	regulation of cell migration	0.00107771	2.06537e-07	62	ACVR1C, ADAMTS1, AGT, APOD, APOE, BMP2, BST2, C13orf15, C6orf105, C9orf100, CCR1, CTSH, CYGB, CYP19A1, EFNA1, ENPP2, EPB41L4B, F2R, FAM65B, FGF18, FOXF1, GPNMB, GPR77, GTSE1, HAS1, ICAM1, IFITM1, IGSF10, IRS2, KIF14, KIF20B, KIT, KRT16, LAMA1, LBP, LDB2, MCAM, MGAT3, MMP3, MMP9, MTUS1, MYOCD, NEDD9, NOV, NOX4, NRG1, PDGFD, PLXNC1, PPAP2B, PPARG, PTGER4, RARRES2, RET, ROR2, S1PR1, SCARB1, SEMA3E, …
GO:0051276	chromosome organization	0.00110377	2.11531e-07	81	ASF1B, AURKA, AURKB, BLM, BRCA1, BRIP1, BUB1, BUB1B, CASC5, CCNA2, CCNB1, CCNE2, CDC20, CDC45, CDC6, CDCA5, CDCA8, CDK1, CENPA, CENPE, CENPF, CENPI, CENPK, CENPM, CENPN, CENPW, DLGAP5, DPF1, ESCO2, ESPL1, EXO1, FANCD2, FEN1, GINS1, GINS2, GINS4, GSG2, H2AFX, HELLS, HJURP, HMGB2, IRF4, JHDM1D, KIF14, KIF18A, KIF18B, KIF22, KIF23, KIF2C, KIF4A, KIFC1, MAD2L1, MKI67, MLF1IP, MYOCD, NAP1L6, NCAPG, NC…
GO:0000780	condensed nuclear chromosome, centromeric region	0.00111104	2.12924e-07	9	AURKA, AURKB, BUB1, BUB1B, CCNB1, CENPA, NDC80, NUF2, PLK1
GO:0006336	DNA replication-independent nucleosome assembly	0.00114442	2.19322e-07	11	ASF1B, CASC5, CENPA, CENPI, CENPK, CENPM, CENPN, CENPW, HJURP, MLF1IP, OIP5
GO:0061640	cytoskeleton-dependent cytokinesis	0.00116988	2.242e-07	17	ANLN, AURKB, CENPA, CEP55, CIT, CKAP2, ECT2, ESPL1, FMN2, KIF20A, KIF20B, KIF23, KIF4A, NUSAP1, PLK1, RACGAP1, STMN1
GO:0044430	cytoskeletal part	0.00132932	2.54756e-07	106	ANLN, ASPM, AURKA, AURKB, BIRC5, BRCA1, BUB1B, C13orf15, C1orf135, C1orf88, CAPN6, CCNB1, CCNB2, CCNE2, CCNF, CDC20, CDC45, CDC6, CDCA8, CDK1, CDKL2, CENPE, CENPF, CEP55, CKAP2, CKAP2L, DLGAP5, DNAH11, DTL, E2F1, ECT2, EML6, ESPL1, FAM83D, FGF13, FMN2, GLI1, GSG2, GTSE1, H2AFX, HMMR, KIAA0101, KIF11, KIF14, KIF15, KIF18A, KIF18B, KIF20A, KIF20B, KIF21B, KIF22, KIF23, KIF24, KIF26A, KIF2C, KIF4A, …
GO:0048869	cellular developmental process	0.00136886	2.62334e-07	221	A2M, ACVR1C, ADCY1, AGT, AGTR1, ALDH1A2, ALPK3, ANGPTL4, ANLN, APCDD1, APOB, APOD, APOE, AR, ASF1B, ASPM, ATF3, AURKA, BDNF, BHLHE41, BLM, BMP2, BRIP1, C10orf58, C11orf9, C13orf15, C2orf40, CA2, CADM1, CASC5, CCKAR, CCNB1, CCR1, CD1D, CD24, CD36, CDC20, CDH19, CDH23, CDHR1, CDHR3, CDK1, CDKN1C, CDKN2B, CEBPA, CEND1, CENPF, CES1, CHRDL2, CIT, CITED1, COL11A1, COL2A1, CRABP2, CRTAC1, CTSK, CYP1A1, …
GO:0051674	localization of cell	0.0014591	2.79629e-07	102	ACVR1C, ADAMTS1, AGT, AGTR1, ANLN, APCDD1, APOB, APOD, APOE, ASPM, BMP2, BST2, C13orf15, C6orf105, C9orf100, CCKAR, CCR1, CD24, CDK1, CEND1, CTSH, CXCL1, CXCL3, CXCL6, CYGB, CYP19A1, CYP7B1, DEPDC1B, DNAH11, EFNA1, ELMO1, ENPEP, ENPP2, EPB41L4B, EREG, F2R, FAM65B, FAM83D, FGF13, FGF18, FGFR4, FOXF1, FZD3, GPNMB, GPR77, GTSE1, HAS1, HMGB2, ICAM1, IFITM1, IGJ, IGSF10, IL10, IRS2, ITGA9, ITGB4, ITGB…
GO:0048870	cell motility	0.0014591	2.79629e-07	102	ACVR1C, ADAMTS1, AGT, AGTR1, ANLN, APCDD1, APOB, APOD, APOE, ASPM, BMP2, BST2, C13orf15, C6orf105, C9orf100, CCKAR, CCR1, CD24, CDK1, CEND1, CTSH, CXCL1, CXCL3, CXCL6, CYGB, CYP19A1, CYP7B1, DEPDC1B, DNAH11, EFNA1, ELMO1, ENPEP, ENPP2, EPB41L4B, EREG, F2R, FAM65B, FAM83D, FGF13, FGF18, FGFR4, FOXF1, FZD3, GPNMB, GPR77, GTSE1, HAS1, HMGB2, ICAM1, IFITM1, IGJ, IGSF10, IL10, IRS2, ITGA9, ITGB4, ITGB…
GO:0034724	DNA replication-independent nucleosome organization	0.00150981	2.89347e-07	11	ASF1B, CASC5, CENPA, CENPI, CENPK, CENPM, CENPN, CENPW, HJURP, MLF1IP, OIP5
GO:0051270	regulation of cellular component movement	0.00152455	2.92172e-07	69	ACVR1C, ADAMTS1, AGT, APOD, APOE, BMP2, BST2, C13orf15, C6orf105, C9orf100, CCR1, CTSH, CYGB, CYP19A1, DNAH11, DSC2, DSCAM, EFNA1, ENPP2, EPB41L4B, EREG, F2R, FAM65B, FGF13, FGF18, FOXF1, GPNMB, GPR77, GTSE1, HAS1, ICAM1, IFITM1, IGSF10, IRS2, KIF14, KIF20B, KIT, KRT16, LAMA1, LBP, LDB2, MCAM, MGAT3, MMP3, MMP9, MTUS1, MYOCD, NEDD9, NOV, NOX4, NRG1, PDGFD, PLXNC1, PPAP2B, PPARG, PTGER4, RARRES2, …
GO:0007399	nervous system development	0.00159751	3.06154e-07	136	ADCY1, AFF2, AGT, ALDH1A2, APBA2, APCDD1, APOB, APOD, APOE, ARHGAP11B, ASPM, AURKA, BCL2A1, BDNF, BHLHE41, BMP2, C11orf9, CCKAR, CDC20, CDH23, CDHR1, CDK1, CDKN1C, CEND1, CENPF, CIT, CITED1, COL2A1, CRABP2, CRTAC1, CTTNBP2, CXCL1, DHFR, DIO3, DKK1, DLX2, DNAH11, DPF1, DSCAM, DSCAML1, E2F1, ECT2, EFNA1, EPHA5, FABP7, FAM65B, FANCD2, FGF11, FGF13, FGF5, FGFR4, FZD10, FZD3, FZD9, GFRA1, GLI1, GPM6B,…
GO:0008284	positive regulation of cell proliferation	0.00163308	3.12971e-07	67	ADAMTS1, AGT, AGTR1, ALDH1A2, APLN, AR, ASPM, ATAD5, ATF3, BIRC5, BLM, BMP2, C9orf140, CCNA2, CCNB1, CCNB2, CCND2, CCNE2, CCNF, CCNJL, CD1D, CD24, CDC20, CDC6, CDK1, CTSH, CYP7B1, DBF4B, E2F1, EREG, F2R, FGF18, FGF5, FGFR4, FOXF1, FOXM1, FZD3, FZD9, GLI1, GPR77, HMGB2, IL10, IL7, IL7R, IQGAP3, IRS2, KIF14, KIF20B, KIT, LEP, MMP9, MYOCD, NES, NRG1, ODC1, PDGFD, PRC1, PTH1R, RTKN2, S100B, S1PR1, S1…
GO:0019216	regulation of lipid metabolic process	0.00163531	3.13399e-07	37	ABCB4, AGT, AGTR1, ANGPTL4, APOB, APOC1, APOD, APOE, BMP2, BRCA1, C3, CD36, CIDEA, CYP1A1, CYP51A1, DHCR7, FABP3, FADS1, FASN, FGFR4, HMGCS1, IDI1, INSIG1, IRS2, KIT, LDLR, LEP, NPC2, PPARG, RAB38, RARRES2, SCARB1, SCD, SERPINA3, SORBS1, TNFAIP8L3, VAV3
GO:0010389	regulation of G2/M transition of mitotic cell cycle	0.00170565	3.26878e-07	21	AURKA, AURKB, BLM, BRCA1, C15orf42, CCNB1, CDC25C, CDC6, CDK1, CENPF, CLSPN, DBF4B, DTL, HMMR, KIF14, NEK2, ORC1, PLK1, PLK4, TPX2, TUBG1
GO:0000082	G1/S transition of mitotic cell cycle	0.0017914	3.43311e-07	27	ADAMTS1, AURKA, C13orf15, CCNB1, CCND2, CCNE2, CDC25C, CDC45, CDC6, CDK1, CDKN2B, CDKN3, CYP1A1, DHFR, E2F1, E2F8, GPNMB, GTSE1, IQGAP3, KIF14, MCM10, MCM5, MCM8, ORC1, ORC6, RRM2, TYMS
GO:0042325	regulation of phosphorylation	0.00180285	3.45505e-07	97	ADCY8, AGT, APLN, APOE, AR, ATF3, BANK1, BDNF, BLM, BMP2, C13orf15, C1orf88, C3, C6orf105, CCNA2, CCNB1, CCNB2, CCND2, CCNE2, CCNF, CCNJL, CCR1, CD24, CD36, CDC25C, CDC6, CDK1, CDKN1C, CDKN2B, CDKN3, CEBPA, CENPE, CKS2, CLSPN, DBF4B, DIRAS3, DKK1, DSCAM, ECT2, EFNA1, ENPP2, EREG, F2R, FAM20A, FAM83D, FGF13, FGF18, FGFR4, FOXM1, FZD10, GDF10, GDF15, GPNMB, GPR77, GPRC5B, GPRC5C, HERC5, ICAM1, IL7,…
GO:0005815	microtubule organizing center	0.00184936	3.54419e-07	57	ASPM, AURKA, AURKB, BRCA1, BUB1B, C13orf15, C1orf135, C1orf88, CCNB1, CCNB2, CCNE2, CCNF, CDC20, CDC45, CDK1, CDKL2, CENPF, CEP55, CKAP2, CKAP2L, DLGAP5, DTL, E2F1, ESPL1, GSG2, H2AFX, HMMR, KIAA0101, KIF15, KIF18A, KIF20B, KIF23, KIF24, KIF2C, KIFC1, MAMLD1, MLF1IP, MTUS1, NDC80, NEK2, PLK1, PLK4, POC1A, RAB11FIP4, RAD51, RRAGD, SGOL1, SNX10, SORBS1, SPAG5, STIL, TACC3, TOP2A, TPX2, TUBG1, WDR62…
GO:0044421	extracellular region part	0.00188978	3.62166e-07	189	A2M, ABCB4, ADAMTS1, ADAMTS15, ADCY1, ADH6, AEBP1, AGT, ALDH3A1, ANGPTL4, APLN, APOB, APOC1, APOD, APOE, ASIP, BDNF, BMP2, BPI, BST2, C2, C2orf40, C2orf82, C3, C8orf84, CA2, CCBE1, CD36, CDCA8, CDK1, CEP55, CES1, CFH, CHI3L2, CHRDL2, CLEC18A, CLEC18B, CLEC3B, CLIC3, COL11A1, COL11A2, COL24A1, COL2A1, COL9A1, COL9A3, CP, CPE, CPM, CRABP2, CRISPLD1, CRTAC1, CRYM, CTSH, CTSK, CXCL1, CXCL3, CXCL6, DK…
GO:0005576	extracellular region	0.00205621	3.94061e-07	225	A2M, ABCB4, ADAMTS1, ADAMTS15, ADCY1, ADH6, AEBP1, AGT, AKR1B10, ALDH3A1, ANGPTL4, APLN, APOB, APOC1, APOD, APOE, ASIP, BDNF, BMP2, BPI, BST2, C10orf58, C1QTNF7, C2, C2orf40, C2orf82, C3, C8orf84, CA2, CCBE1, CD36, CDCA8, CDK1, CEP55, CES1, CFH, CHI3L2, CHRDL2, CLEC18A, CLEC18B, CLEC3B, CLIC3, CNTNAP3, COL11A1, COL11A2, COL24A1, COL2A1, COL9A1, COL9A3, CP, CPE, CPM, CRABP2, CRISPLD1, CRTAC1, CRYM…
GO:0048522	positive regulation of cellular process	0.00241329	4.62494e-07	264	ABCB4, ACVR1C, ADAMTS1, ADCY1, ADCY8, AGT, AGTR1, ALDH1A2, ANLN, APLN, APOB, APOC1, APOE, AR, ASIP, ASPM, ATAD5, ATF3, AURKA, AURKB, BANK1, BDNF, BIRC5, BLM, BMP2, BRCA1, BST2, C11orf9, C13orf15, C1orf88, C2, C3, C6orf105, C9orf100, C9orf140, CA2, CADM1, CASZ1, CCBE1, CCNA2, CCNB1, CCNB2, CCND2, CCNE2, CCNF, CCNJL, CCR1, CD1D, CD24, CD36, CDC20, CDC25C, CDC45, CDC6, CDCA2, CDCA5, CDK1, CDKN1C, CD…
GO:2000145	regulation of cell motility	0.00267688	5.13009e-07	64	ACVR1C, ADAMTS1, AGT, APOD, APOE, BMP2, BST2, C13orf15, C6orf105, C9orf100, CCR1, CTSH, CYGB, CYP19A1, EFNA1, ENPP2, EPB41L4B, EREG, F2R, FAM65B, FGF18, FOXF1, GPNMB, GPR77, GTSE1, HAS1, ICAM1, IFITM1, IGSF10, IRS2, KIF14, KIF20B, KIT, KRT16, LAMA1, LBP, LDB2, MCAM, MGAT3, MMP3, MMP9, MTUS1, MYOCD, NEDD9, NOV, NOX4, NRG1, PDGFD, PLXNC1, PPAP2B, PPARG, PTGER4, RARRES2, RET, ROR2, S1PR1, SCARB1, SE…
GO:0030154	cell differentiation	0.00318345	6.10089e-07	211	A2M, ACVR1C, ADCY1, AGT, AGTR1, ALDH1A2, ALPK3, ANGPTL4, ANLN, APCDD1, APOB, APOD, APOE, AR, ASF1B, ASPM, ATF3, AURKA, BDNF, BHLHE41, BLM, BMP2, BRIP1, C10orf58, C11orf9, C13orf15, CA2, CADM1, CASC5, CCKAR, CCNB1, CCR1, CD1D, CD24, CD36, CDC20, CDH23, CDHR1, CDK1, CDKN1C, CDKN2B, CEBPA, CEND1, CENPF, CES1, CHRDL2, CIT, CITED1, COL11A1, COL2A1, CRABP2, CRTAC1, CTSK, CYP1A1, DACT2, DHCR7, DHFR, DIO…
GO:0000778	condensed nuclear chromosome kinetochore	0.00318507	6.10401e-07	7	BUB1, BUB1B, CCNB1, CENPA, NDC80, NUF2, PLK1
GO:0051383	kinetochore organization	0.00323142	6.19283e-07	8	CENPA, CENPE, CENPF, CENPK, CENPN, CENPW, NDC80, NUF2
GO:0007080	mitotic metaphase plate congression	0.00329698	6.31848e-07	11	CCNB1, CDCA5, CDCA8, CENPE, KIF14, KIF18A, KIF22, KIF2C, KIFC1, NDC80, NUF2
GO:0007610	behavior	0.00372012	7.1294e-07	48	ADCY1, ADCY8, AFF2, AGT, APBA2, APLN, APOE, ASIP, BDNF, CCKAR, CDH23, CEND1, DKK1, DMRTA1, DNAH11, DSCAM, FEN1, FGF13, FZD9, GCNT4, GDF15, GPR88, GPRC5B, GRIN2A, GRP, KIRREL3, KIT, LDLR, LEP, LGI4, LYPD1, MCOLN3, MYH14, NLGN4X, NOVA1, NPC1, NRG1, NRGN, PPP1R1B, PTGDS, RNF180, S100B, SCN1A, SDK1, SEPP1, SHANK2, THRB, TLR2
GO:1901992	positive regulation of mitotic cell cycle phase transition	0.00402111	7.70624e-07	14	ADAMTS1, CCNB1, CCND2, CDC25C, CDC45, CDC6, CDCA5, CDK1, CYP1A1, DBF4B, DLGAP5, DTL, ESPL1, UBE2C
GO:0031570	DNA integrity checkpoint	0.00410666	7.87019e-07	21	AURKA, BLM, BRCA1, BRIP1, C13orf15, C15orf42, CCNB1, CDC25C, CDC45, CDC6, CDK1, CLSPN, DTL, E2F1, E2F8, EME1, GTSE1, H2AFX, ORC1, PLK1, TOP2A
GO:0001932	regulation of protein phosphorylation	0.00411446	7.88513e-07	90	ADCY8, AGT, APOE, AR, ATF3, BANK1, BDNF, BLM, BMP2, C13orf15, C3, C6orf105, CCNA2, CCNB1, CCNB2, CCND2, CCNE2, CCNF, CCNJL, CCR1, CD24, CD36, CDC25C, CDC6, CDK1, CDKN1C, CDKN2B, CDKN3, CEBPA, CENPE, CKS2, CLSPN, DBF4B, DIRAS3, DKK1, ECT2, EFNA1, ENPP2, EREG, F2R, FAM20A, FAM83D, FGF13, FGF18, FGFR4, FOXM1, FZD10, GDF10, GDF15, GPNMB, GPR77, GPRC5B, GPRC5C, HERC5, ICAM1, IL7, IQGAP3, KIF14, KIT, L…
GO:0016310	phosphorylation	0.00428615	8.21416e-07	133	ACVR1C, ADCY8, AGT, AK7, ALPK2, ALPK3, APLN, APOE, AR, ATF3, AURKA, AURKB, BANK1, BDNF, BIRC5, BLM, BMP2, BUB1, BUB1B, C13orf15, C1orf88, C3, C6orf105, CCNA2, CCNB1, CCNB2, CCND2, CCNE2, CCNF, CCNJL, CCR1, CD24, CD36, CDC25C, CDC6, CDK1, CDK18, CDKL2, CDKN1C, CDKN2B, CDKN3, CEBPA, CENPE, CIT, CKS2, CLSPN, CTSH, DBF4B, DIRAS3, DKK1, DSCAM, ECT2, EFNA1, ENPP2, EPHA5, EREG, ETNK2, F2R, FAM20A, FAM83…
GO:0040011	locomotion	0.00438059	8.39516e-07	111	ACVR1C, ADAMTS1, AGT, AGTR1, ANLN, APCDD1, APOB, APOD, APOE, ASPM, BDNF, BMP2, BST2, C13orf15, C6orf105, C9orf100, CCKAR, CCR1, CD24, CDK1, CEND1, CTSH, CXCL1, CXCL3, CXCL6, CYGB, CYP19A1, CYP7B1, DEPDC1B, DNAH11, DSCAM, DSCAML1, EFNA1, ELMO1, ENPEP, ENPP2, EPB41L4B, EPHA5, EREG, F2R, FAM65B, FAM83D, FGF13, FGF18, FGFR4, FOXF1, FZD3, GFRA1, GPNMB, GPR77, GRIN2A, GRIN2C, GTSE1, HAS1, HMGB2, ICAM1,…
GO:0071459	protein localization to chromosome, centromeric region	0.00490636	9.40276e-07	8	AURKB, BUB1B, CASC5, CDK1, CENPA, GSG2, NDC80, TTK
GO:0042632	cholesterol homeostasis	0.00564243	1.08134e-06	14	APOB, APOE, CD24, CYP39A1, CYP7B1, FABP3, FGFR4, INSIG1, LDLR, LIPG, NPC1, NPC2, PCSK9, SCARB1
GO:0032465	regulation of cytokinesis	0.00567609	1.08779e-06	15	AURKA, AURKB, CDC6, CIT, E2F8, ECT2, KIF14, KIF20A, KIF20B, KIF23, PLK1, PRC1, RAB11FIP4, RACGAP1, SSTR5
GO:0006261	DNA-dependent DNA replication	0.00573913	1.09987e-06	20	ATAD5, BLM, C15orf42, CCNE2, CDC45, CDC6, DBF4B, E2F8, EME1, FEN1, GINS1, GINS2, GINS4, MCM10, MCM5, ORC1, ORC6, POLQ, RAD51, RFC3
GO:0043085	positive regulation of catalytic activity	0.00610052	1.16913e-06	90	A2M, ACVR1C, ADCY8, AGAP11, AGT, AGTR1, APOC1, APOE, ARAP2, ARHGAP11A, ARHGAP11B, AURKB, BDNF, BMP2, C13orf15, C1orf88, CCNB1, CCND2, CD24, CDC20, CDC6, CDK1, CENPE, CKS2, CLSPN, CTSH, CXCL1, DBF4B, DEPDC1, DEPDC1B, DHFR, DKK1, ECT2, EFNA1, EGLN3, EREG, F2R, FAM20A, FGF13, FGF18, FGFR4, FZD10, GCH1, GDF15, GPRC5B, GPRC5C, GRIN2A, HMGB2, HMHA1, ICAM1, IQGAP3, KIF14, KIT, LEP, MBP, NCAPH, NEDD9, NE…
GO:0051094	positive regulation of developmental process	0.00630085	1.20752e-06	86	AGT, AGTR1, ANGPTL4, APOB, APOE, AR, ASPM, ATAD5, AURKA, BDNF, BMP2, BRCA1, C11orf9, C13orf15, C3, CA2, CCNB1, CCR1, CD24, CD36, CDC20, CDK1, CEBPA, CRABP2, CTSH, DIO3, DKK1, DLX2, DSCAM, E2F1, ECT2, ENPP2, EVI2B, FAM65B, FGF18, FRZB, FZD3, FZD9, GDF15, GLI1, GPM6B, GPRC5B, HMGB2, IFITM1, IL10, IL7, IL7R, IQGAP3, ITGB8, KIF20B, KIT, LEP, LRRN1, MAMSTR, MYOCD, NEDD4L, NEDD9, NRCAM, NRG1, PCP4, PDG…
GO:0007420	brain development	0.00643493	1.23322e-06	55	ADCY1, AFF2, ALDH1A2, APOD, ARHGAP11B, ASPM, BCL2A1, BMP2, CCKAR, CEND1, CENPF, CITED1, CRTAC1, CTTNBP2, DKK1, DLX2, DSCAML1, E2F1, EPHA5, FABP7, FANCD2, FGF13, FZD3, GLI1, GRIN2A, GRIN2C, H2AFX, HMGCS1, IRS2, JHDM1D, KIF14, KIRREL3, LPHN2, MAFB, MAOB, MBP, MYO1D, NDRG2, NES, NLGN4X, NRG1, NRGN, RGS2, RTN4RL2, S100A1, S1PR1, SEPP1, SFRP1, SHANK2, SLC38A3, STIL, STMN1, TACC3, UNC5C, WDR62
GO:0032879	regulation of localization	0.00655919	1.25703e-06	148	ABCB4, ACVR1C, ADAMTS1, ADCY1, ADCY8, AGT, AGTR1, APBA2, APLN, APOB, APOC1, APOD, APOE, AR, BANK1, BDNF, BMP2, BORA, BST2, C13orf15, C2, C3, C6orf105, C9orf100, C9orf140, CA2, CACNA2D3, CADM1, CCKAR, CCNE2, CCR1, CD36, CDCA5, CDK1, CIDEA, CLIC2, CLIC3, CTSH, CYGB, CYP19A1, DKK1, DNAH11, DSC2, DSCAM, E2F1, ECT2, EFNA1, ENPP2, EPB41L4B, EPHA5, EREG, F2R, FAM65B, FGF13, FGF18, FOXF1, FXYD6, FZD9, GP…
GO:0055092	sterol homeostasis	0.00665431	1.27526e-06	14	APOB, APOE, CD24, CYP39A1, CYP7B1, FABP3, FGFR4, INSIG1, LDLR, LIPG, NPC1, NPC2, PCSK9, SCARB1
GO:0019218	regulation of steroid metabolic process	0.00712878	1.36619e-06	17	AGT, AGTR1, APOB, APOC1, APOE, BMP2, CYP51A1, DHCR7, FASN, FGFR4, HMGCS1, IDI1, INSIG1, KIT, LDLR, LEP, SCD
GO:0007062	sister chromatid cohesion	0.00750704	1.43868e-06	12	BUB1, BUB1B, CDC20, CDCA5, ESCO2, ESPL1, FEN1, GSG2, KIF22, PLK1, SGOL1, SGOL2
GO:0048518	positive regulation of biological process	0.00784137	1.50275e-06	291	A2M, ABCB4, ACVR1C, ADAMTS1, ADCY1, ADCY8, AGT, AGTR1, ALDH1A2, ANGPTL4, ANLN, APLN, APOB, APOC1, APOE, AR, ASIP, ASPM, ATAD5, ATF3, AURKA, AURKB, BANK1, BDNF, BIRC5, BLM, BMP2, BRCA1, BST2, C11orf9, C13orf15, C1orf88, C2, C2CD4A, C2CD4B, C3, C6orf105, C9orf100, C9orf140, CA2, CADM1, CASZ1, CCBE1, CCNA2, CCNB1, CCNB2, CCND2, CCNE2, CCNF, CCNJL, CCR1, CD1D, CD24, CD36, CDC20, CDC25C, CDC45, CDC6, …
GO:0000794	condensed nuclear chromosome	0.00811352	1.55491e-06	16	AURKA, AURKB, BLM, BRCA1, BUB1, BUB1B, CCNB1, CENPA, H2AFX, NCAPH, NDC80, NEK2, NUF2, PLK1, RAD51, TUBG1
GO:0048608	reproductive structure development	0.00820335	1.57212e-06	38	ADAMTS1, AR, ASPM, BRIP1, CCNF, CDKN1C, CEBPA, CITED1, COL9A3, CYP19A1, CYP7B1, DMRTA1, E2F8, EREG, ETNK2, FANCA, GJB2, GLI1, HMGB2, HMGCS1, ICAM1, IL10, ITGB8, KIF18A, KIT, LEP, MAMLD1, MERTK, MYOCD, NRK, PCYT1B, PLK4, PPARG, ROR2, RSPO3, SERPINA5, SFRP1, SPINT2
GO:0060322	head development	0.00896339	1.71778e-06	57	ADCY1, AFF2, ALDH1A2, APOD, ARHGAP11B, ASPM, BCL2A1, BMP2, CCKAR, CEND1, CENPF, CITED1, COL2A1, CRISPLD1, CRTAC1, CTTNBP2, DKK1, DLX2, DSCAML1, E2F1, EPHA5, FABP7, FANCD2, FGF13, FZD3, GLI1, GRIN2A, GRIN2C, H2AFX, HMGCS1, IRS2, JHDM1D, KIF14, KIRREL3, LPHN2, MAFB, MAOB, MBP, MYO1D, NDRG2, NES, NLGN4X, NRG1, NRGN, RGS2, RTN4RL2, S100A1, S1PR1, SEPP1, SFRP1, SHANK2, SLC38A3, STIL, STMN1, TACC3, UNC…
GO:0050793	regulation of developmental process	0.00898037	1.72104e-06	139	ACVR1C, AGT, AGTR1, ANGPTL4, APOB, APOE, AR, ASPM, ATAD5, AURKA, BDNF, BHLHE41, BMP2, BRCA1, C10orf58, C11orf9, C13orf15, C3, C9orf140, CA2, CCNB1, CCR1, CD24, CD36, CDC20, CDK1, CDKN1C, CEBPA, CEND1, CENPF, CITED1, CRABP2, CTSH, CTSK, DIO3, DKK1, DLX2, DSCAM, E2F1, E2F2, ECT2, EFNA1, ENPP2, EREG, EVI2B, FADS1, FAM65B, FANCA, FANCD2, FGD5, FGF13, FGF18, FOXF1, FOXM1, FRZB, FZD3, FZD9, GDF10, GDF1…
GO:0090307	mitotic spindle assembly	0.00913608	1.75088e-06	12	AURKB, BIRC5, CDC20, KIF11, KIF23, KIF4A, KIFC1, MYBL2, NEK2, PLK1, RACGAP1, TPX2
GO:0006302	double-strand break repair	0.00967709	1.85456e-06	25	BLM, BRCA1, BRIP1, C12orf48, C1orf135, CDC45, CDCA5, CXorf57, EME1, ESCO2, EXO1, FEN1, FMN2, FOXM1, GINS2, GINS4, H2AFX, MCM8, POLQ, RAD51, RAD51AP1, RAD54L, RMI2, TRIP13, XRCC2
GO:0061458	reproductive system development	0.00971412	1.86166e-06	38	ADAMTS1, AR, ASPM, BRIP1, CCNF, CDKN1C, CEBPA, CITED1, COL9A3, CYP19A1, CYP7B1, DMRTA1, E2F8, EREG, ETNK2, FANCA, GJB2, GLI1, HMGB2, HMGCS1, ICAM1, IL10, ITGB8, KIF18A, KIT, LEP, MAMLD1, MERTK, MYOCD, NRK, PCYT1B, PLK4, PPARG, ROR2, RSPO3, SERPINA5, SFRP1, SPINT2
For comments or suggestions, send email to gotools@genomics.princeton.edu.

## Sheet: 2)SDECM_P4_Up
Organism: Human		Annotation provider: GOA
GOID	Term	P-value	Uncorrected	Number	Annotated genes
			P-value	annotated
GO:0007049	cell cycle	1.82216e-68	6.70897e-72	148	ADAMTS1, ANLN, ASPM, ATAD5, AURKA, AURKB, BIRC5, BLM, BORA, BRCA1, BRIP1, BUB1, BUB1B, C11orf82, C15orf42, C1orf135, C9orf140, CASC5, CCNA2, CCNB1, CCNB2, CCNE2, CCNF, CDC20, CDC25C, CDC45, CDC6, CDCA2, CDCA3, CDCA5, CDCA8, CDK1, CDKN3, CEBPA, CENPA, CENPE, CENPF, CENPW, CEP55, CIT, CKAP2, CKS2, CLSPN, CYP1A1, DBF4B, DHFR, DLGAP5, DTL, E2F1, E2F2, E2F8, ECT2, EME1, ERCC6L, EREG, ESCO2, ESPL1, EXO…
GO:0022402	cell cycle process	4.89578e-63	1.80257e-66	125	ADAMTS1, ANLN, ASPM, ATAD5, AURKA, AURKB, BLM, BORA, BRCA1, BRIP1, BUB1, BUB1B, C11orf82, C15orf42, C1orf135, C9orf140, CASC5, CCNA2, CCNB1, CCNB2, CCNE2, CCNF, CDC20, CDC25C, CDC45, CDC6, CDCA5, CDCA8, CDK1, CDKN3, CENPA, CENPE, CENPF, CEP55, CIT, CKAP2, CKS2, CLSPN, CYP1A1, DBF4B, DHFR, DLGAP5, DTL, E2F1, E2F8, ECT2, EME1, EREG, ESCO2, ESPL1, EXO1, FAM83D, FANCA, FANCD2, FBXO43, FEN1, FMN2, FOX…
GO:0000278	mitotic cell cycle	5.30404e-63	1.95289e-66	110	ADAMTS1, ANLN, ATAD5, AURKA, AURKB, BLM, BORA, BRCA1, BUB1, BUB1B, C15orf42, C9orf140, CCNA2, CCNB1, CCNB2, CCNE2, CCNF, CDC20, CDC25C, CDC45, CDC6, CDCA5, CDCA8, CDK1, CDKN3, CENPA, CENPE, CENPF, CENPW, CEP55, CIT, CKAP2, CKS2, CLSPN, CYP1A1, DBF4B, DHFR, DLGAP5, DTL, E2F1, E2F8, ECT2, EME1, EREG, ESPL1, FOXM1, GINS1, GSG2, GTSE1, HMMR, IQGAP3, KIF11, KIF14, KIF15, KIF18A, KIF18B, KIF20A, KIF20B…
GO:1903047	mitotic cell cycle process	1.06419e-62	3.91822e-66	103	ADAMTS1, ANLN, ATAD5, AURKA, AURKB, BLM, BORA, BRCA1, BUB1, BUB1B, C15orf42, C9orf140, CCNA2, CCNB1, CCNB2, CCNE2, CCNF, CDC20, CDC25C, CDC45, CDC6, CDCA5, CDCA8, CDK1, CDKN3, CENPA, CENPE, CENPF, CEP55, CIT, CKAP2, CKS2, CLSPN, CYP1A1, DBF4B, DHFR, DLGAP5, DTL, E2F1, E2F8, ECT2, EME1, EREG, ESPL1, FOXM1, GINS1, GSG2, GTSE1, HMMR, IQGAP3, KIF11, KIF14, KIF18A, KIF18B, KIF20A, KIF20B, KIF22, KIF23…
GO:0051301	cell division	1.99022e-50	7.32776e-54	82	ANLN, ASPM, AURKA, AURKB, BIRC5, BLM, BORA, BRIP1, BUB1, BUB1B, C9orf140, CASC5, CCNA2, CCNB1, CCNB2, CCNE2, CCNF, CDC20, CDC25C, CDC6, CDCA2, CDCA3, CDCA5, CDCA8, CDK1, CENPA, CENPE, CENPF, CENPW, CEP55, CIT, CKAP2, CKS2, E2F8, ECT2, ERCC6L, EREG, ESPL1, FAM64A, FAM83D, FGF5, FMN2, HELLS, KIF11, KIF14, KIF18B, KIF20A, KIF20B, KIF23, KIF2C, KIF4A, KIFC1, MAD2L1, NCAPG, NCAPH, NDC80, NEK2, NUF2, N…
GO:0007059	chromosome segregation	1.04635e-47	3.85254e-51	63	AURKB, BIRC5, BLM, BRCA1, BRIP1, BUB1, BUB1B, CASC5, CCNB1, CCNE2, CDC20, CDC6, CDCA5, CDCA8, CENPE, CENPF, CENPN, CENPW, DLGAP5, ECT2, EME1, ESCO2, ESPL1, FAM83D, FANCD2, FEN1, FMN2, GSG2, HJURP, KIF14, KIF18A, KIF18B, KIF22, KIF23, KIF2C, KIF4A, KIFC1, MAD2L1, MKI67, NCAPG, NCAPH, NDC80, NEK2, NUF2, NUSAP1, OIP5, PLK1, PRC1, PTTG1, RACGAP1, RMI2, SGOL1, SGOL2, SKA1, SKA3, SPAG5, SPC25, TACC3, T…
GO:0000280	nuclear division	1.23319e-46	4.54046e-50	69	ANLN, ASPM, AURKA, AURKB, BLM, BORA, BRIP1, BUB1, BUB1B, CCNA2, CCNB1, CCNB2, CCNE2, CCNF, CDC20, CDC25C, CDC6, CDCA5, CDCA8, CENPE, CENPF, CKS2, DLGAP5, EME1, EREG, ESPL1, FANCA, FANCD2, FBXO43, FMN2, GSG2, KIF11, KIF14, KIF18A, KIF18B, KIF20B, KIF22, KIF23, KIF2C, KIF4A, KIFC1, MAD2L1, MKI67, MND1, MYBL2, NCAPG, NCAPH, NDC80, NEK2, NUF2, NUSAP1, PKMYT1, PLK1, PRC1, PTTG1, RACGAP1, RAD51, SGOL1,…
GO:0048285	organelle fission	5.98302e-45	2.20288e-48	70	ANLN, ASPM, AURKA, AURKB, BLM, BORA, BRIP1, BUB1, BUB1B, CCNA2, CCNB1, CCNB2, CCNE2, CCNF, CDC20, CDC25C, CDC6, CDCA5, CDCA8, CENPE, CENPF, CKS2, DLGAP5, EME1, EREG, ESPL1, FAM54A, FANCA, FANCD2, FBXO43, FMN2, GSG2, KIF11, KIF14, KIF18A, KIF18B, KIF20B, KIF22, KIF23, KIF2C, KIF4A, KIFC1, MAD2L1, MKI67, MND1, MYBL2, NCAPG, NCAPH, NDC80, NEK2, NUF2, NUSAP1, PKMYT1, PLK1, PRC1, PTTG1, RACGAP1, RAD51…
GO:0140014	mitotic nuclear division	5.78023e-42	2.12822e-45	56	ANLN, AURKA, AURKB, BORA, BUB1, BUB1B, CCNA2, CCNB1, CCNB2, CCNE2, CCNF, CDC20, CDC25C, CDC6, CDCA5, CDCA8, CENPE, CENPF, DLGAP5, EREG, ESPL1, GSG2, KIF11, KIF14, KIF18A, KIF18B, KIF20B, KIF22, KIF23, KIF2C, KIF4A, KIFC1, MAD2L1, MKI67, MYBL2, NCAPG, NCAPH, NDC80, NEK2, NUF2, NUSAP1, PKMYT1, PLK1, PRC1, PTTG1, RACGAP1, SGOL1, SPAG5, TACC3, TPX2, TRIP13, TTK, TUBG1, UBE2C, UBE2S, ZWINT
GO:0098813	nuclear chromosome segregation	8.40317e-40	3.09395e-43	53	AURKB, BLM, BRIP1, BUB1, BUB1B, CASC5, CCNB1, CCNE2, CDC20, CDC6, CDCA5, CDCA8, CENPE, CENPF, DLGAP5, ECT2, EME1, ESCO2, ESPL1, FAM83D, FANCD2, FEN1, FMN2, GSG2, KIF14, KIF18A, KIF18B, KIF22, KIF23, KIF2C, KIF4A, KIFC1, MAD2L1, NCAPG, NCAPH, NDC80, NEK2, NUF2, NUSAP1, PLK1, PRC1, PTTG1, RACGAP1, RMI2, SGOL1, SGOL2, SPAG5, TACC3, TOP2A, TRIP13, TTK, TUBG1, ZWINT
GO:XXXXXXX	unannotated	3.85455e-37	1.4192e-40	22	ANKRD33B, C16orf71, C21orf58, C21orf88, C5orf34, CCDC18, LOC100128191, LOC100128881, LOC100288181, LOC100505633, LOC100507127, LOC150381, LOC284751, LOC643201, LOC645638, LOC730755, LOC81691, Mar-04, MGC12916, RGAG1, TOB2P1, TPI1P2
GO:0000819	sister chromatid segregation	1.67019e-35	6.14945e-39	44	AURKB, BUB1, BUB1B, CCNB1, CDC20, CDC6, CDCA5, CDCA8, CENPE, CENPF, DLGAP5, ESCO2, ESPL1, FEN1, GSG2, KIF14, KIF18A, KIF18B, KIF22, KIF23, KIF2C, KIF4A, KIFC1, MAD2L1, NCAPG, NCAPH, NDC80, NEK2, NUF2, NUSAP1, PLK1, PRC1, PTTG1, RACGAP1, RMI2, SGOL1, SGOL2, SPAG5, TACC3, TOP2A, TRIP13, TTK, TUBG1, ZWINT
GO:0044772	mitotic cell cycle phase transition	8.98283e-35	3.30737e-38	62	ADAMTS1, ANLN, ATAD5, AURKA, AURKB, BLM, BORA, BRCA1, BUB1, BUB1B, C15orf42, CCNA2, CCNB1, CCNB2, CCNE2, CDC20, CDC25C, CDC45, CDC6, CDCA5, CDK1, CDKN3, CENPE, CENPF, CIT, CKS2, CLSPN, CYP1A1, DBF4B, DHFR, DLGAP5, DTL, E2F1, E2F8, ESPL1, FOXM1, GTSE1, HMMR, IQGAP3, KIF14, MAD2L1, MCM10, MCM5, MCM8, MELK, NDC80, NEK2, NES, ORC1, ORC6, PKMYT1, PLK1, PLK4, RRM2, TACC3, TPX2, TRIP13, TTK, TUBG1, TYMS…
GO:0044770	cell cycle phase transition	1.22445e-34	4.50829e-38	64	ADAMTS1, ANLN, ATAD5, AURKA, AURKB, BLM, BORA, BRCA1, BUB1, BUB1B, C15orf42, CCNA2, CCNB1, CCNB2, CCNE2, CDC20, CDC25C, CDC45, CDC6, CDCA5, CDK1, CDKN3, CENPE, CENPF, CIT, CKS2, CLSPN, CYP1A1, DBF4B, DHFR, DLGAP5, DTL, E2F1, E2F8, ESPL1, FAM83D, FOXM1, GLI1, GTSE1, HMMR, IQGAP3, KIF14, MAD2L1, MCM10, MCM5, MCM8, MELK, NDC80, NEK2, NES, ORC1, ORC6, PKMYT1, PLK1, PLK4, RRM2, TACC3, TPX2, TRIP13, TT…
GO:0051726	regulation of cell cycle	2.2661e-34	8.34351e-38	88	ADAMTS1, ANLN, ASPM, ATAD5, AURKA, AURKB, BLM, BORA, BRCA1, BRIP1, BUB1, BUB1B, C11orf82, C15orf42, CCNA2, CCNB1, CCNB2, CCNE2, CCNF, CDC20, CDC25C, CDC45, CDC6, CDCA5, CDK1, CDKN3, CEBPA, CENPE, CENPF, CIT, CKS2, CLSPN, CYP1A1, DBF4B, DLGAP5, DTL, E2F1, E2F2, E2F8, ECT2, EME1, EREG, ESPL1, FAM83D, FBXO43, FEN1, FOXM1, GLI1, GTSE1, H2AFX, HMMR, KIAA0101, KIF11, KIF14, KIF20A, KIF20B, KIF23, KLLN,…
GO:0010564	regulation of cell cycle process	5.9262e-34	2.18196e-37	71	ADAMTS1, ANLN, ATAD5, AURKA, AURKB, BLM, BORA, BRCA1, BUB1, BUB1B, C15orf42, CCNA2, CCNB1, CCNB2, CCNE2, CCNF, CDC20, CDC25C, CDC45, CDC6, CDCA5, CDK1, CENPE, CENPF, CIT, CLSPN, CYP1A1, DBF4B, DLGAP5, DTL, E2F1, E2F8, ECT2, EREG, ESPL1, FAM83D, FBXO43, FEN1, FOXM1, GLI1, GTSE1, HMMR, KIF11, KIF14, KIF20A, KIF20B, KIF23, MAD2L1, MKI67, NDC80, NEK2, NUSAP1, ORC1, PKMYT1, PLK1, PLK4, POC1A, PRC1, PT…
GO:0005694	chromosome	1.73472e-32	6.38704e-36	83	ASF1B, ATAD5, AURKA, AURKB, BIRC5, BLM, BRCA1, BUB1, BUB1B, C12orf48, C1orf135, CASC5, CCNB1, CDC45, CDCA2, CDCA5, CDCA8, CDK1, CENPA, CENPE, CENPF, CENPI, CENPK, CENPM, CENPN, CENPW, DPF1, DTL, E2F1, EME1, ERCC6L, ESCO2, FANCD2, FEN1, GINS1, GINS2, GINS4, GSG2, H2AFX, HELLS, HJURP, HMGB2, KIF18A, KIF22, KIF2C, KIF4A, MAD2L1, MCM10, MCM5, MKI67, MLF1IP, MYBL2, MYOCD, NCAPG, NCAPH, NDC80, NEK2, NU…
GO:0000070	mitotic sister chromatid segregation	2.18125e-32	8.0311e-36	39	AURKB, BUB1, BUB1B, CCNB1, CDC20, CDC6, CDCA5, CDCA8, CENPE, CENPF, DLGAP5, ESPL1, GSG2, KIF14, KIF18A, KIF18B, KIF22, KIF23, KIF2C, KIF4A, KIFC1, MAD2L1, NCAPG, NCAPH, NDC80, NEK2, NUF2, NUSAP1, PLK1, PRC1, PTTG1, RACGAP1, SGOL1, SPAG5, TACC3, TRIP13, TTK, TUBG1, ZWINT
GO:0000775	chromosome, centromeric region	6.36002e-32	2.34169e-35	42	AURKA, AURKB, BIRC5, BUB1, BUB1B, CASC5, CCNB1, CDCA5, CDCA8, CENPA, CENPE, CENPF, CENPI, CENPK, CENPM, CENPN, CENPW, ERCC6L, ESCO2, HELLS, HJURP, KIF18A, KIF22, KIF2C, MAD2L1, MLF1IP, NCAPG, NDC80, NEK2, NUF2, OIP5, PLK1, SGOL1, SGOL2, SKA1, SKA3, SPAG5, SPC24, SPC25, TTK, ZWILCH, ZWINT
GO:0000793	condensed chromosome	7.93229e-32	2.92058e-35	44	AURKA, AURKB, BIRC5, BLM, BRCA1, BUB1, BUB1B, CASC5, CCNB1, CDCA5, CENPA, CENPE, CENPF, CENPK, CENPM, CENPN, CENPW, ERCC6L, FANCD2, H2AFX, HJURP, HMGB2, KIF2C, MAD2L1, MKI67, MLF1IP, NCAPG, NCAPH, NDC80, NEK2, NUF2, PLK1, RAD51, SGOL1, SGOL2, SKA1, SKA3, SPAG5, SPC24, SPC25, TOP2A, TUBG1, ZWILCH, ZWINT
GO:0098687	chromosomal region	1.56107e-29	5.74769e-33	49	AURKA, AURKB, BIRC5, BLM, BUB1, BUB1B, CASC5, CCNB1, CDCA5, CDCA8, CDK1, CENPA, CENPE, CENPF, CENPI, CENPK, CENPM, CENPN, CENPW, ERCC6L, ESCO2, FEN1, H2AFX, HELLS, HJURP, KIF18A, KIF22, KIF2C, MAD2L1, MCM5, MLF1IP, NCAPG, NDC80, NEK2, NUF2, OIP5, ORC1, PLK1, RAD51, SGOL1, SGOL2, SKA1, SKA3, SPAG5, SPC24, SPC25, TTK, ZWILCH, ZWINT
GO:0005819	spindle	2.08794e-29	7.68756e-33	49	ASPM, AURKA, AURKB, BIRC5, BUB1B, C1orf135, CCNB1, CDC20, CDC6, CDCA8, CDK1, CENPE, CENPF, CKAP2, CKAP2L, DLGAP5, ECT2, ESPL1, FAM83D, FMN2, GSG2, KIF11, KIF14, KIF15, KIF18A, KIF18B, KIF20A, KIF20B, KIF22, KIF23, KIF4A, KIFC1, MAD2L1, NEK2, NUSAP1, PLK1, POC1A, PRC1, RACGAP1, SGOL1, SHCBP1, SKA1, SKA3, SPAG5, TACC3, TPX2, TTK, TUBG1, WDR62
GO:0000776	kinetochore	2.67034e-29	9.83188e-33	35	AURKB, BIRC5, BUB1, BUB1B, CASC5, CCNB1, CENPA, CENPE, CENPF, CENPI, CENPK, CENPM, CENPN, CENPW, ERCC6L, HJURP, KIF18A, KIF22, KIF2C, MAD2L1, MLF1IP, NDC80, NEK2, NUF2, PLK1, SGOL1, SGOL2, SKA1, SKA3, SPAG5, SPC24, SPC25, TTK, ZWILCH, ZWINT
GO:0000779	condensed chromosome, centromeric region	1.46303e-28	5.38671e-32	33	AURKA, AURKB, BIRC5, BUB1, BUB1B, CASC5, CCNB1, CENPA, CENPE, CENPF, CENPK, CENPM, CENPN, CENPW, ERCC6L, HJURP, KIF2C, MAD2L1, MLF1IP, NCAPG, NDC80, NEK2, NUF2, PLK1, SGOL1, SGOL2, SKA1, SKA3, SPAG5, SPC24, SPC25, ZWILCH, ZWINT
GO:0007346	regulation of mitotic cell cycle	1.18518e-27	4.36371e-31	59	ADAMTS1, ANLN, ATAD5, AURKA, AURKB, BLM, BORA, BRCA1, BUB1, BUB1B, C15orf42, CCNA2, CCNB1, CCNB2, CCNE2, CCNF, CDC20, CDC25C, CDC45, CDC6, CDCA5, CDK1, CENPE, CENPF, CKS2, CLSPN, CYP1A1, DBF4B, DLGAP5, DTL, E2F1, E2F8, EME1, EREG, ESPL1, GTSE1, HMMR, KIF11, KIF14, KIF20B, MAD2L1, MKI67, NDC80, NEK2, NUSAP1, ORC1, PKMYT1, PLK1, PLK4, PTTG1, TACC3, TOP2A, TPX2, TRIP13, TTK, TUBG1, UBE2C, ZWILCH, ZW…
GO:0044427	chromosomal part	2.47787e-26	9.12324e-30	71	ASF1B, ATAD5, AURKA, AURKB, BIRC5, BLM, BRCA1, BUB1, BUB1B, C12orf48, C1orf135, CASC5, CCNB1, CDC45, CDCA5, CDCA8, CDK1, CENPA, CENPE, CENPF, CENPI, CENPK, CENPM, CENPN, CENPW, DPF1, E2F1, EME1, ERCC6L, ESCO2, FEN1, GINS1, GINS2, GINS4, H2AFX, HELLS, HJURP, HMGB2, KIF18A, KIF22, KIF2C, MAD2L1, MCM10, MCM5, MLF1IP, MYBL2, MYOCD, NCAPG, NCAPH, NDC80, NEK2, NUF2, OIP5, ORC1, ORC6, PLK1, RAD51, RAD51…
GO:0000777	condensed chromosome kinetochore	4.77898e-26	1.75957e-29	30	BIRC5, BUB1, BUB1B, CASC5, CCNB1, CENPA, CENPE, CENPF, CENPK, CENPM, CENPN, CENPW, ERCC6L, HJURP, KIF2C, MAD2L1, MLF1IP, NDC80, NEK2, NUF2, PLK1, SGOL1, SGOL2, SKA1, SKA3, SPAG5, SPC24, SPC25, ZWILCH, ZWINT
GO:0051276	chromosome organization	1.16786e-24	4.29993e-28	78	ASF1B, AURKA, AURKB, BLM, BRCA1, BRIP1, BUB1, BUB1B, CASC5, CCNA2, CCNB1, CCNE2, CDC20, CDC45, CDC6, CDCA5, CDCA8, CDK1, CENPA, CENPE, CENPF, CENPI, CENPK, CENPM, CENPN, CENPW, DLGAP5, DPF1, ESCO2, ESPL1, EXO1, FANCD2, FEN1, GINS1, GINS2, GINS4, GSG2, H2AFX, HELLS, HJURP, HMGB2, KIF14, KIF18A, KIF18B, KIF22, KIF23, KIF2C, KIF4A, KIFC1, MAD2L1, MKI67, MLF1IP, MYOCD, NCAPG, NCAPH, NDC80, NEK2, NUF2…
GO:0007088	regulation of mitotic nuclear division	1.82611e-23	6.72351e-27	34	ANLN, AURKA, AURKB, BORA, BUB1, BUB1B, CCNA2, CCNB1, CCNB2, CCNE2, CCNF, CDC20, CDC25C, CDC6, CDCA5, CENPE, CENPF, DLGAP5, EREG, ESPL1, KIF11, KIF20B, MAD2L1, MKI67, NDC80, NEK2, NUSAP1, PKMYT1, PLK1, PTTG1, TACC3, TRIP13, TTK, UBE2C
GO:1902850	microtubule cytoskeleton organization involved in mitosis	4.16171e-23	1.53229e-26	30	AURKA, AURKB, BORA, C9orf140, CCNB1, CDC20, CENPA, CENPE, ESPL1, KIF11, KIF23, KIF4A, KIFC1, MYBL2, NDC80, NEK2, NUF2, NUSAP1, PLK1, POC1A, PRC1, RACGAP1, SPC25, STIL, STMN1, TACC3, TPX2, TTK, TUBG1, WDR62
GO:0051783	regulation of nuclear division	1.0283e-22	3.78609e-26	35	ANLN, AURKA, AURKB, BORA, BUB1, BUB1B, CCNA2, CCNB1, CCNB2, CCNE2, CCNF, CDC20, CDC25C, CDC6, CDCA5, CENPE, CENPF, DLGAP5, EREG, ESPL1, FBXO43, KIF11, KIF20B, MAD2L1, MKI67, NDC80, NEK2, NUSAP1, PKMYT1, PLK1, PTTG1, TACC3, TRIP13, TTK, UBE2C
GO:0015630	microtubule cytoskeleton	3.95297e-21	1.45544e-24	74	ASPM, AURKA, AURKB, BIRC5, BRCA1, BUB1B, C1orf135, CCNB1, CCNB2, CCNE2, CCNF, CDC20, CDC45, CDC6, CDCA8, CDK1, CENPE, CENPF, CEP55, CKAP2, CKAP2L, DLGAP5, DTL, E2F1, ECT2, EML6, ESPL1, FAM83D, FMN2, GSG2, GTSE1, H2AFX, HMMR, KIAA0101, KIF11, KIF14, KIF15, KIF18A, KIF18B, KIF20A, KIF20B, KIF22, KIF23, KIF24, KIF2C, KIF4A, KIFC1, MAD2L1, MAMLD1, MLF1IP, NDC80, NEK2, NUSAP1, PLK1, PLK4, POC1A, PRC1,…
GO:0043232	intracellular non-membrane-bounded organelle	4.25718e-21	1.56745e-24	148	ANLN, ASF1B, ASPM, ATAD5, AURKA, AURKB, BIRC5, BLM, BRCA1, BUB1, BUB1B, C12orf48, C1orf135, C9orf140, CASC5, CCNB1, CCNB2, CCNE2, CCNF, CDC20, CDC45, CDC6, CDCA2, CDCA5, CDCA8, CDK1, CEBPA, CENPA, CENPE, CENPF, CENPI, CENPK, CENPM, CENPN, CENPW, CEP55, CKAP2, CKAP2L, CLEC3B, CNN1, DLGAP5, DPF1, DTL, E2F1, E2F8, ECT2, EME1, EML6, EPB41L4B, ERCC6L, ESCO2, ESPL1, FAM64A, FAM65B, FAM83D, FANCD2, FEN1…
GO:0043228	non-membrane-bounded organelle	5.20464e-21	1.91629e-24	148	ANLN, ASF1B, ASPM, ATAD5, AURKA, AURKB, BIRC5, BLM, BRCA1, BUB1, BUB1B, C12orf48, C1orf135, C9orf140, CASC5, CCNB1, CCNB2, CCNE2, CCNF, CDC20, CDC45, CDC6, CDCA2, CDCA5, CDCA8, CDK1, CEBPA, CENPA, CENPE, CENPF, CENPI, CENPK, CENPM, CENPN, CENPW, CEP55, CKAP2, CKAP2L, CLEC3B, CNN1, DLGAP5, DPF1, DTL, E2F1, E2F8, ECT2, EME1, EML6, EPB41L4B, ERCC6L, ESCO2, ESPL1, FAM64A, FAM65B, FAM83D, FANCD2, FEN1…
GO:1901987	regulation of cell cycle phase transition	6.67784e-21	2.4587e-24	43	ADAMTS1, ANLN, ATAD5, AURKA, AURKB, BLM, BRCA1, BUB1, BUB1B, C15orf42, CCNB1, CDC20, CDC25C, CDC45, CDC6, CDCA5, CDK1, CENPE, CENPF, CLSPN, CYP1A1, DBF4B, DLGAP5, DTL, E2F1, E2F8, ESPL1, FAM83D, GLI1, GTSE1, HMMR, KIF14, MAD2L1, NDC80, NEK2, ORC1, PLK1, PLK4, TPX2, TRIP13, TTK, TUBG1, UBE2C
GO:1901990	regulation of mitotic cell cycle phase transition	1.23416e-20	4.54405e-24	41	ADAMTS1, ANLN, ATAD5, AURKA, AURKB, BLM, BRCA1, BUB1, BUB1B, C15orf42, CCNB1, CDC20, CDC25C, CDC45, CDC6, CDCA5, CDK1, CENPE, CENPF, CLSPN, CYP1A1, DBF4B, DLGAP5, DTL, E2F1, E2F8, ESPL1, GTSE1, HMMR, KIF14, MAD2L1, NDC80, NEK2, ORC1, PLK1, PLK4, TPX2, TRIP13, TTK, TUBG1, UBE2C
GO:0051321	meiotic cell cycle	1.29376e-20	4.76347e-24	36	ASPM, AURKA, BLM, BRIP1, BUB1, BUB1B, CCNE2, CDC20, CDC25C, CKS2, EME1, EREG, ESPL1, EXO1, FANCA, FANCD2, FBXO43, FMN2, H2AFX, KIF18A, MND1, NCAPH, NEK2, NUF2, PKMYT1, PLK1, PTTG1, RAD51, RAD54L, SGOL1, SGOL2, TOP2A, TRIP13, TTK, TUBG1, XRCC2
GO:0051983	regulation of chromosome segregation	1.37161e-20	5.05013e-24	26	AURKB, BUB1, BUB1B, CCNB1, CDC20, CDC6, CDCA5, CENPE, CENPF, DLGAP5, ECT2, ESPL1, FEN1, KIF2C, MAD2L1, MKI67, NDC80, NEK2, PLK1, PTTG1, RACGAP1, RMI2, SPAG5, TACC3, TRIP13, TTK
GO:0000226	microtubule cytoskeleton organization	1.49194e-20	5.49314e-24	50	ASPM, AURKA, AURKB, BORA, BRCA1, C1orf135, C9orf140, CCNB1, CCNF, CDC20, CDK1, CENPA, CENPE, CKAP2, ESPL1, FMN2, KIAA0101, KIF11, KIF18A, KIF18B, KIF20A, KIF23, KIF24, KIF2C, KIF4A, KIFC1, MYBL2, NDC80, NEK2, NUF2, NUSAP1, PLK1, PLK4, POC1A, PRC1, RACGAP1, SGOL1, SKA1, SKA3, SPAG5, SPC25, STIL, STMN1, TACC3, TPX2, TTK, TUBA1B, TUBG1, WDR62, XRCC2
GO:0007052	mitotic spindle organization	3.96958e-20	1.46155e-23	26	AURKA, AURKB, BORA, CCNB1, CDC20, CENPE, KIF11, KIF23, KIF4A, KIFC1, MYBL2, NDC80, NEK2, NUF2, PLK1, POC1A, PRC1, RACGAP1, SPC25, STIL, STMN1, TACC3, TPX2, TTK, TUBG1, WDR62
GO:0007017	microtubule-based process	4.60403e-20	1.69515e-23	57	ASPM, AURKA, AURKB, BORA, BRCA1, C1orf135, C9orf140, CCNB1, CCNF, CDC20, CDK1, CENPA, CENPE, CKAP2, DLGAP5, ESPL1, FMN2, GTSE1, KIAA0101, KIF11, KIF14, KIF15, KIF18A, KIF18B, KIF20A, KIF20B, KIF22, KIF23, KIF24, KIF2C, KIF4A, KIFC1, MYBL2, NDC80, NEK2, NUF2, NUSAP1, PLK1, PLK4, POC1A, PRC1, RACGAP1, SGOL1, SKA1, SKA3, SPA17, SPAG5, SPC25, STIL, STMN1, TACC3, TPX2, TTK, TUBA1B, TUBG1, WDR62, XRCC2
GO:0007051	spindle organization	1.3674e-19	5.0346e-23	30	ASPM, AURKA, AURKB, BORA, C1orf135, CCNB1, CDC20, CENPE, ESPL1, KIF11, KIF23, KIF4A, KIFC1, MYBL2, NDC80, NEK2, NUF2, PLK1, POC1A, PRC1, RACGAP1, SPAG5, SPC25, STIL, STMN1, TACC3, TPX2, TTK, TUBG1, WDR62
GO:0090068	positive regulation of cell cycle process	2.85505e-19	1.0512e-22	36	ADAMTS1, ATAD5, AURKA, AURKB, BRCA1, CCNB1, CDC25C, CDC45, CDC6, CDCA5, CDK1, CIT, CYP1A1, DBF4B, DLGAP5, DTL, E2F1, E2F8, ECT2, EREG, ESPL1, FAM83D, FEN1, GLI1, GTSE1, KIF14, KIF20B, KIF23, MAD2L1, NDC80, NUSAP1, PLK4, POC1A, RACGAP1, SPAG5, UBE2C
GO:1903046	meiotic cell cycle process	3.70297e-19	1.36339e-22	31	ASPM, AURKA, BLM, BRIP1, BUB1, BUB1B, CCNE2, CDC20, CDC25C, CKS2, EME1, EREG, ESPL1, EXO1, FANCA, FANCD2, FBXO43, FMN2, KIF18A, MND1, NCAPH, NUF2, PLK1, PTTG1, RAD51, SGOL1, SGOL2, TOP2A, TRIP13, TTK, TUBG1
GO:0045787	positive regulation of cell cycle	4.28649e-19	1.57824e-22	41	ADAMTS1, ATAD5, AURKA, AURKB, BRCA1, CCNA2, CCNB1, CCNB2, CCNE2, CCNF, CDC25C, CDC45, CDC6, CDCA5, CDK1, CIT, CKS2, CYP1A1, DBF4B, DLGAP5, DTL, E2F1, E2F8, ECT2, EREG, ESPL1, FAM83D, FEN1, GLI1, GTSE1, KIF14, KIF20B, KIF23, MAD2L1, NDC80, NUSAP1, PLK4, POC1A, RACGAP1, SPAG5, UBE2C
GO:0044430	cytoskeletal part	4.40888e-19	1.6233e-22	85	ANLN, ASPM, AURKA, AURKB, BIRC5, BRCA1, BUB1B, C1orf135, CCNB1, CCNB2, CCNE2, CCNF, CDC20, CDC45, CDC6, CDCA8, CDK1, CENPE, CENPF, CEP55, CKAP2, CKAP2L, DLGAP5, DTL, E2F1, ECT2, EML6, ESPL1, FAM83D, FMN2, GLI1, GSG2, GTSE1, H2AFX, HMMR, KIAA0101, KIF11, KIF14, KIF15, KIF18A, KIF18B, KIF20A, KIF20B, KIF22, KIF23, KIF24, KIF2C, KIF4A, KIFC1, KRT14, KRT16, KRT7, KRT81, KRTAP1-5, LMNB1, LMNB2, MAD2L1…
GO:0006259	DNA metabolic process	1.67286e-18	6.15928e-22	64	APOBEC3B, ATAD5, AURKB, BLM, BRCA1, BRIP1, C12orf48, C15orf42, C1orf135, CCNA2, CCNE2, CDC45, CDC6, CDCA5, CDK1, CENPF, CLSPN, DBF4B, DTL, E2F8, EME1, EREG, ESCO2, EXO1, FANCA, FANCD2, FANCI, FEN1, FMN2, FOXM1, GINS1, GINS2, GINS4, GLI1, H2AFX, HELLS, HMGB2, IL7R, KIAA0101, KIF22, KPNA2, MCM10, MCM5, MCM8, MND1, NEIL3, NEK2, ORC1, ORC6, POLQ, PTTG1, RAD51, RAD51AP1, RAD54L, RFC3, RMI2, RRM2, TK1,…
GO:0044839	cell cycle G2/M phase transition	1.98693e-17	7.31563e-21	31	ATAD5, AURKA, AURKB, BLM, BORA, BRCA1, C15orf42, CCNA2, CCNB1, CCNB2, CDC25C, CDC6, CDK1, CENPF, CIT, CLSPN, DBF4B, DTL, FOXM1, GTSE1, HMMR, KIF14, MELK, NEK2, NES, ORC1, PKMYT1, PLK1, PLK4, TPX2, TUBG1
GO:0006260	DNA replication	2.09458e-17	7.712e-21	34	ATAD5, BLM, BRCA1, BRIP1, C15orf42, CCNA2, CCNE2, CDC45, CDC6, CDK1, CLSPN, DBF4B, DTL, E2F8, EME1, EREG, ESCO2, EXO1, FEN1, GINS1, GINS2, GINS4, GLI1, KIAA0101, MCM10, MCM5, MCM8, ORC1, ORC6, POLQ, RAD51, RFC3, RMI2, RRM2
GO:0000075	cell cycle checkpoint	2.63503e-17	9.70189e-21	31	AURKA, AURKB, BLM, BRCA1, BRIP1, BUB1, BUB1B, C15orf42, CCNB1, CDC20, CDC25C, CDC45, CDC6, CDK1, CENPF, CLSPN, DTL, E2F1, E2F8, EME1, GTSE1, H2AFX, MAD2L1, NDC80, ORC1, PLK1, TOP2A, TRIP13, TTK, ZWILCH, ZWINT
GO:0140013	meiotic nuclear division	5.49338e-17	2.0226e-20	28	ASPM, AURKA, BLM, BRIP1, BUB1, BUB1B, CCNE2, CDC20, CKS2, EME1, EREG, ESPL1, FANCA, FANCD2, FBXO43, FMN2, KIF18A, MND1, NCAPH, NUF2, PLK1, PTTG1, RAD51, SGOL1, SGOL2, TOP2A, TRIP13, TTK
GO:0045786	negative regulation of cell cycle	1.13711e-16	4.18671e-20	46	AURKA, AURKB, BLM, BRCA1, BRIP1, BUB1, BUB1B, C11orf82, C15orf42, CCNB1, CCNF, CDC20, CDC25C, CDC45, CDC6, CDK1, CDKN3, CEBPA, CENPF, CLSPN, DTL, E2F1, E2F8, EME1, ESPL1, FBXO43, FOXM1, GTSE1, H2AFX, KIF20B, KLLN, MAD2L1, MYOCD, NDC80, NEK2, ORC1, PLK1, PRR11, PTTG1, RAD51, RRM2, TOP2A, TRIP13, TTK, ZWILCH, ZWINT
GO:0000086	G2/M transition of mitotic cell cycle	1.7878e-16	6.58247e-20	29	AURKA, AURKB, BLM, BORA, BRCA1, C15orf42, CCNA2, CCNB1, CCNB2, CDC25C, CDC6, CDK1, CENPF, CIT, CLSPN, DBF4B, DTL, FOXM1, HMMR, KIF14, MELK, NEK2, NES, ORC1, PKMYT1, PLK1, PLK4, TPX2, TUBG1
GO:0007093	mitotic cell cycle checkpoint	3.22528e-16	1.18751e-19	27	AURKA, AURKB, BLM, BRCA1, BUB1, BUB1B, C15orf42, CCNB1, CDC20, CDC25C, CDC6, CDK1, CENPF, CLSPN, E2F1, E2F8, EME1, GTSE1, MAD2L1, NDC80, ORC1, PLK1, TOP2A, TRIP13, TTK, ZWILCH, ZWINT
GO:0006996	organelle organization	5.12893e-16	1.88841e-19	129	ANLN, ASF1B, ASPM, AURKA, AURKB, BLM, BORA, BRCA1, BRIP1, BUB1, BUB1B, C1orf135, C9orf140, CASC5, CCNA2, CCNB1, CCNB2, CCNE2, CCNF, CDC20, CDC25C, CDC45, CDC6, CDCA5, CDCA8, CDK1, CEBPA, CENPA, CENPE, CENPF, CENPI, CENPK, CENPM, CENPN, CENPW, CIT, CKAP2, CKS2, CNN1, CXCL1, DLGAP5, DPF1, E2F1, ECT2, EME1, EPB41L4B, EPHA5, EREG, ESCO2, ESPL1, EXO1, F2R, FAM54A, FANCA, FANCD2, FBXO43, FEN1, FMN2, GI…
GO:0072686	mitotic spindle	1.46294e-15	5.38636e-19	22	ASPM, AURKA, AURKB, CDK1, CENPE, CKAP2L, ECT2, ESPL1, FAM83D, KIF11, KIF18A, KIF18B, KIF20B, KIF22, KIF23, KIFC1, MAD2L1, NUSAP1, RACGAP1, SPAG5, TACC3, TPX2
GO:0051304	chromosome separation	1.6304e-15	6.00294e-19	21	AURKB, BLM, BUB1, BUB1B, CCNB1, CDC20, CDC6, CENPE, CENPF, DLGAP5, EME1, ESPL1, MAD2L1, NCAPH, NDC80, PLK1, PTTG1, TACC3, TOP2A, TRIP13, TTK
GO:0033045	regulation of sister chromatid segregation	3.37169e-15	1.24142e-18	20	AURKB, BUB1, BUB1B, CCNB1, CDC20, CDC6, CDCA5, CENPE, CENPF, DLGAP5, ESPL1, FEN1, MAD2L1, NDC80, PLK1, PTTG1, RMI2, TACC3, TRIP13, TTK
GO:0000922	spindle pole	9.3602e-15	3.44632e-18	25	ASPM, AURKA, AURKB, C1orf135, CCNB1, CDC20, CDC6, CENPF, CKAP2, CKAP2L, DLGAP5, FAM83D, KIF11, KIF20B, MAD2L1, NEK2, PLK1, POC1A, PRC1, SGOL1, SPAG5, TACC3, TPX2, TUBG1, WDR62
GO:0010948	negative regulation of cell cycle process	4.61596e-14	1.69954e-17	31	AURKA, AURKB, BLM, BRCA1, BUB1, BUB1B, C15orf42, CCNB1, CCNF, CDC20, CDC25C, CDC6, CDK1, CENPF, CLSPN, DTL, E2F1, E2F8, ESPL1, FBXO43, GTSE1, MAD2L1, NDC80, NEK2, ORC1, PLK1, PTTG1, RAD51, RRM2, TRIP13, TTK
GO:0005815	microtubule organizing center	4.75586e-14	1.75105e-17	49	ASPM, AURKA, AURKB, BRCA1, BUB1B, C1orf135, CCNB1, CCNB2, CCNE2, CCNF, CDC20, CDC45, CDK1, CENPF, CEP55, CKAP2, CKAP2L, DLGAP5, DTL, E2F1, ESPL1, GSG2, H2AFX, HMMR, KIAA0101, KIF15, KIF18A, KIF20B, KIF23, KIF24, KIF2C, KIFC1, MAMLD1, MLF1IP, NDC80, NEK2, PLK1, PLK4, POC1A, RAD51, SGOL1, SPAG5, STIL, TACC3, TOP2A, TPX2, TUBG1, WDR62, XRCC2
GO:0010965	regulation of mitotic sister chromatid separation	5.5202e-14	2.03248e-17	17	AURKB, BUB1, BUB1B, CCNB1, CDC20, CDC6, CENPE, CENPF, DLGAP5, ESPL1, MAD2L1, NDC80, PLK1, PTTG1, TACC3, TRIP13, TTK
GO:0051306	mitotic sister chromatid separation	1.43673e-13	5.28987e-17	17	AURKB, BUB1, BUB1B, CCNB1, CDC20, CDC6, CENPE, CENPF, DLGAP5, ESPL1, MAD2L1, NDC80, PLK1, PTTG1, TACC3, TRIP13, TTK
GO:0005856	cytoskeleton	1.94692e-13	7.16835e-17	88	ANLN, ASPM, AURKA, AURKB, BIRC5, BRCA1, BUB1B, C1orf135, CCNB1, CCNB2, CCNE2, CCNF, CDC20, CDC45, CDC6, CDCA8, CDK1, CENPE, CENPF, CEP55, CKAP2, CKAP2L, CNN1, DLGAP5, DTL, E2F1, ECT2, EML6, EPB41L4B, ESPL1, FAM65B, FAM83D, FMN2, GLI1, GSG2, GTSE1, H2AFX, HMMR, KIAA0101, KIF11, KIF14, KIF15, KIF18A, KIF18B, KIF20A, KIF20B, KIF22, KIF23, KIF24, KIF2C, KIF4A, KIFC1, KRT14, KRT16, KRT7, KRT81, KRTAP1…
GO:1905818	regulation of chromosome separation	2.63416e-13	9.69867e-17	17	AURKB, BUB1, BUB1B, CCNB1, CDC20, CDC6, CENPE, CENPF, DLGAP5, ESPL1, MAD2L1, NDC80, PLK1, PTTG1, TACC3, TRIP13, TTK
GO:0071103	DNA conformation change	3.84753e-13	1.41662e-16	29	ASF1B, BLM, BRIP1, CASC5, CCNB1, CDC45, CDCA5, CDK1, CENPA, CENPI, CENPK, CENPM, CENPN, CENPW, GINS1, GINS2, GINS4, H2AFX, HELLS, HJURP, HMGB2, MLF1IP, NCAPG, NCAPH, NUSAP1, OIP5, RAD51, RAD54L, TOP2A
GO:0007091	metaphase/anaphase transition of mitotic cell cycle	5.64016e-13	2.07664e-16	16	AURKB, BUB1, BUB1B, CCNB1, CDC20, CDC6, CENPE, CENPF, DLGAP5, ESPL1, MAD2L1, NDC80, PLK1, TACC3, TRIP13, TTK
GO:0006974	cellular response to DNA damage stimulus	8.48077e-13	3.12252e-16	50	ATAD5, AURKA, BLM, BRCA1, BRIP1, C11orf82, C12orf48, C15orf42, C1orf135, CCNB1, CDC25C, CDC45, CDCA5, CDK1, CLSPN, DTL, E2F1, E2F8, EME1, ESCO2, EXO1, FANCA, FANCD2, FANCI, FEN1, FMN2, FOXM1, GINS2, GINS4, GTSE1, H2AFX, HMGB2, KIAA0101, KIF22, MCM10, MCM8, NEIL3, PLK1, POLQ, PTTG1, RAD51, RAD51AP1, RAD54L, RFC3, RMI2, TOP2A, TRIP13, UBE2T, UHRF1, XRCC2
GO:0044784	metaphase/anaphase transition of cell cycle	1.06665e-12	3.92727e-16	16	AURKB, BUB1, BUB1B, CCNB1, CDC20, CDC6, CENPE, CENPF, DLGAP5, ESPL1, MAD2L1, NDC80, PLK1, TACC3, TRIP13, TTK
GO:0033047	regulation of mitotic sister chromatid segregation	1.42281e-12	5.23864e-16	17	AURKB, BUB1, BUB1B, CCNB1, CDC20, CDC6, CENPE, CENPF, DLGAP5, ESPL1, MAD2L1, NDC80, PLK1, PTTG1, TACC3, TRIP13, TTK
GO:0005813	centrosome	1.66905e-12	6.14524e-16	39	ASPM, AURKA, AURKB, C1orf135, CCNB1, CCNB2, CCNE2, CCNF, CDC20, CDC45, CDK1, CENPF, CEP55, CKAP2, CKAP2L, DLGAP5, DTL, E2F1, ESPL1, GSG2, H2AFX, HMMR, KIAA0101, KIF15, KIF20B, KIF23, KIF2C, MAMLD1, NDC80, NEK2, PLK1, PLK4, POC1A, SGOL1, SPAG5, STIL, TUBG1, WDR62, XRCC2
GO:0006281	DNA repair	3.59143e-12	1.32232e-15	39	BLM, BRCA1, BRIP1, C12orf48, C15orf42, C1orf135, CDC45, CDCA5, CDK1, CLSPN, DTL, EME1, ESCO2, EXO1, FANCA, FANCD2, FANCI, FEN1, FMN2, FOXM1, GINS2, GINS4, H2AFX, HMGB2, KIAA0101, KIF22, MCM8, NEIL3, POLQ, PTTG1, RAD51, RAD51AP1, RAD54L, RFC3, RMI2, TRIP13, UBE2T, UHRF1, XRCC2
GO:0045930	negative regulation of mitotic cell cycle	3.62053e-12	1.33304e-15	28	AURKA, AURKB, BLM, BRCA1, BUB1, BUB1B, C15orf42, CCNB1, CDC20, CDC25C, CDC6, CDK1, CENPF, CLSPN, E2F1, E2F8, EME1, GTSE1, MAD2L1, NDC80, ORC1, PLK1, PTTG1, TOP2A, TRIP13, TTK, ZWILCH, ZWINT
GO:0030071	regulation of mitotic metaphase/anaphase transition	5.74691e-12	2.11595e-15	15	AURKB, BUB1, BUB1B, CCNB1, CDC20, CDC6, CENPE, CENPF, DLGAP5, ESPL1, MAD2L1, NDC80, PLK1, TRIP13, TTK
GO:1902749	regulation of cell cycle G2/M phase transition	6.67485e-12	2.4576e-15	23	ATAD5, AURKA, AURKB, BLM, BRCA1, C15orf42, CCNB1, CDC25C, CDC6, CDK1, CENPF, CLSPN, DBF4B, DTL, GTSE1, HMMR, KIF14, NEK2, ORC1, PLK1, PLK4, TPX2, TUBG1
GO:0045132	meiotic chromosome segregation	8.32072e-12	3.06359e-15	18	BLM, BRIP1, BUB1, BUB1B, CCNE2, EME1, ESPL1, FANCD2, FMN2, NCAPH, NUF2, PLK1, PTTG1, SGOL1, SGOL2, TOP2A, TRIP13, TTK
GO:1901988	negative regulation of cell cycle phase transition	8.40591e-12	3.09496e-15	24	AURKA, AURKB, BLM, BRCA1, BUB1, BUB1B, C15orf42, CCNB1, CDC20, CDC25C, CDC6, CDK1, CENPF, CLSPN, DTL, E2F1, E2F8, GTSE1, MAD2L1, NDC80, ORC1, PLK1, TRIP13, TTK
GO:1901991	negative regulation of mitotic cell cycle phase transition	9.9443e-12	3.66138e-15	23	AURKA, AURKB, BLM, BRCA1, BUB1, BUB1B, C15orf42, CCNB1, CDC20, CDC25C, CDC6, CDK1, CENPF, CLSPN, E2F1, E2F8, GTSE1, MAD2L1, NDC80, ORC1, PLK1, TRIP13, TTK
GO:1902099	regulation of metaphase/anaphase transition of cell cycle	1.07839e-11	3.97052e-15	15	AURKB, BUB1, BUB1B, CCNB1, CDC20, CDC6, CENPE, CENPF, DLGAP5, ESPL1, MAD2L1, NDC80, PLK1, TRIP13, TTK
GO:0005876	spindle microtubule	1.46164e-11	5.38159e-15	15	AURKA, AURKB, BIRC5, CDK1, CENPE, KIF11, KIF18A, KIF18B, KIF4A, NUSAP1, PLK1, PRC1, SKA1, SKA3, TUBG1
GO:0030496	midbody	1.46921e-11	5.40947e-15	23	ANLN, ASPM, AURKA, AURKB, BIRC5, CDCA8, CDK1, CENPE, CENPF, CEP55, CIT, ECT2, KIF14, KIF20A, KIF20B, KIF23, KIF4A, NEK2, PLK1, PRC1, RACGAP1, SHCBP1, SPAG5
GO:0005874	microtubule	1.96439e-11	7.23267e-15	34	ASPM, AURKA, AURKB, BIRC5, CDK1, CENPE, CKAP2, EML6, GTSE1, KIF11, KIF14, KIF15, KIF18A, KIF18B, KIF20A, KIF20B, KIF22, KIF23, KIF24, KIF2C, KIF4A, KIFC1, NEK2, NUSAP1, PLK1, PRC1, RACGAP1, SKA1, SKA3, SPAG5, STMN1, TPX2, TUBA1B, TUBG1
GO:0000910	cytokinesis	4.20328e-11	1.5476e-14	22	ANLN, AURKA, AURKB, CDC6, CENPA, CEP55, CIT, CKAP2, E2F8, ECT2, ESPL1, FMN2, KIF14, KIF20A, KIF20B, KIF23, KIF4A, NUSAP1, PLK1, PRC1, RACGAP1, STMN1
GO:0010389	regulation of G2/M transition of mitotic cell cycle	7.94547e-11	2.92543e-14	21	AURKA, AURKB, BLM, BRCA1, C15orf42, CCNB1, CDC25C, CDC6, CDK1, CENPF, CLSPN, DBF4B, DTL, HMMR, KIF14, NEK2, ORC1, PLK1, PLK4, TPX2, TUBG1
GO:0007010	cytoskeleton organization	8.89526e-11	3.27513e-14	61	ANLN, ASPM, AURKA, AURKB, BORA, BRCA1, C1orf135, C9orf140, CCNB1, CCNF, CDC20, CDK1, CENPA, CENPE, CIT, CKAP2, CNN1, CXCL1, ECT2, EPB41L4B, EPHA5, ESPL1, FMN2, KIAA0101, KIF11, KIF18A, KIF18B, KIF20A, KIF23, KIF24, KIF2C, KIF4A, KIFC1, KRT14, KRT16, MYBL2, MYPN, NDC80, NEK2, NES, NUF2, NUSAP1, PLK1, PLK4, POC1A, PRC1, RACGAP1, SGOL1, SKA1, SKA3, SPAG5, SPC25, STIL, STMN1, TACC3, TPX2, TTK, TUBA1B…
GO:0044843	cell cycle G1/S phase transition	8.93184e-11	3.2886e-14	26	ADAMTS1, AURKA, CCNA2, CCNB1, CCNE2, CDC25C, CDC45, CDC6, CDK1, CDKN3, CYP1A1, DHFR, E2F1, E2F8, FAM83D, GLI1, GTSE1, IQGAP3, KIF14, MCM10, MCM5, MCM8, ORC1, ORC6, RRM2, TYMS
GO:0051303	establishment of chromosome localization	9.70343e-11	3.57269e-14	16	CCNB1, CDCA5, CDCA8, CENPE, CENPF, DLGAP5, FAM83D, FMN2, KIF14, KIF18A, KIF22, KIF2C, KIFC1, NDC80, NUF2, SPAG5
GO:0050000	chromosome localization	1.21588e-10	4.47673e-14	16	CCNB1, CDCA5, CDCA8, CENPE, CENPF, DLGAP5, FAM83D, FMN2, KIF14, KIF18A, KIF22, KIF2C, KIFC1, NDC80, NUF2, SPAG5
GO:0031981	nuclear lumen	1.2853e-10	4.73234e-14	123	ADH1B, ANLN, ASF1B, AURKA, AURKB, BDNF, BIRC5, BLM, BRCA1, BRIP1, BUB1, BUB1B, C12orf48, C15orf42, C9orf140, CASC5, CASZ1, CCNA2, CCNB1, CCNE2, CDC20, CDC25C, CDC45, CDC6, CDCA2, CDCA5, CDCA7, CDCA8, CDK1, CEBPA, CENPA, CENPE, CENPF, CENPI, CENPK, CENPM, CENPN, CENPW, CLEC3B, CLIC3, CLSPN, CRABP2, DBF4B, DPF1, DTL, E2F1, E2F2, E2F8, EME1, ESCO2, EXO1, FAM64A, FANCA, FANCD2, FANCI, FEN1, FGF18, FM…
GO:0034508	centromere complex assembly	1.57116e-10	5.78482e-14	13	CASC5, CENPA, CENPE, CENPF, CENPI, CENPK, CENPM, CENPN, CENPW, HELLS, HJURP, MLF1IP, OIP5
GO:0008608	attachment of spindle microtubules to kinetochore	1.59504e-10	5.87275e-14	12	AURKB, CASC5, CCNB1, CENPE, ECT2, KIF2C, NDC80, NEK2, NUF2, RACGAP1, SGOL1, SPAG5
GO:0099513	polymeric cytoskeletal fiber	3.22103e-10	1.18595e-13	43	ASPM, AURKA, AURKB, BIRC5, CDK1, CENPE, CKAP2, EML6, GTSE1, KIF11, KIF14, KIF15, KIF18A, KIF18B, KIF20A, KIF20B, KIF22, KIF23, KIF24, KIF2C, KIF4A, KIFC1, KRT14, KRT16, KRT7, KRT81, KRTAP1-5, LMNB1, LMNB2, NEK2, NES, NUSAP1, PLK1, PRC1, RACGAP1, SHANK2, SKA1, SKA3, SPAG5, STMN1, TPX2, TUBA1B, TUBG1
GO:0033046	negative regulation of sister chromatid segregation	4.30593e-10	1.5854e-13	13	AURKB, BUB1, BUB1B, CCNB1, CDC20, CENPF, ESPL1, MAD2L1, NDC80, PLK1, PTTG1, TRIP13, TTK
GO:0005871	kinesin complex	4.54029e-10	1.67168e-13	14	CENPE, KIF11, KIF14, KIF15, KIF18A, KIF18B, KIF20A, KIF20B, KIF22, KIF23, KIF24, KIF2C, KIF4A, KIFC1
GO:0006302	double-strand break repair	5.02463e-10	1.85001e-13	24	BLM, BRCA1, BRIP1, C12orf48, C1orf135, CDC45, CDCA5, EME1, ESCO2, EXO1, FEN1, FMN2, FOXM1, GINS2, GINS4, H2AFX, MCM8, POLQ, RAD51, RAD51AP1, RAD54L, RMI2, TRIP13, XRCC2
GO:0000228	nuclear chromosome	5.33532e-10	1.9644e-13	38	ASF1B, AURKA, AURKB, BIRC5, BLM, BRCA1, BUB1, BUB1B, CCNB1, CDC45, CDCA5, CDK1, CENPA, DPF1, E2F1, EME1, ESCO2, FEN1, GINS1, GINS2, GINS4, H2AFX, HMGB2, MCM10, MCM5, MYOCD, NCAPH, NDC80, NEK2, NUF2, ORC1, ORC6, PLK1, RAD51, RAD51AP1, TOP2A, TUBG1, UHRF1
GO:0051985	negative regulation of chromosome segregation	5.9169e-10	2.17853e-13	13	AURKB, BUB1, BUB1B, CCNB1, CDC20, CENPF, ESPL1, MAD2L1, NDC80, PLK1, PTTG1, TRIP13, TTK
GO:0051310	metaphase plate congression	5.9328e-10	2.18439e-13	14	CCNB1, CDCA5, CDCA8, CENPE, CENPF, FAM83D, KIF14, KIF18A, KIF22, KIF2C, KIFC1, NDC80, NUF2, SPAG5
GO:0061640	cytoskeleton-dependent cytokinesis	7.18573e-10	2.6457e-13	17	ANLN, AURKB, CENPA, CEP55, CIT, CKAP2, ECT2, ESPL1, FMN2, KIF20A, KIF20B, KIF23, KIF4A, NUSAP1, PLK1, RACGAP1, STMN1
GO:0006261	DNA-dependent DNA replication	7.46776e-10	2.74954e-13	20	ATAD5, BLM, C15orf42, CCNE2, CDC45, CDC6, DBF4B, E2F8, EME1, FEN1, GINS1, GINS2, GINS4, MCM10, MCM5, ORC1, ORC6, POLQ, RAD51, RFC3
GO:0022414	reproductive process	2.01023e-09	7.40144e-13	61	ADAMTS1, ASF1B, ASPM, AURKA, BLM, BRIP1, BUB1, BUB1B, CASC5, CCNB1, CCNE2, CCNF, CDC20, CDC25C, CDK1, CEBPA, CENPI, CKS2, CYP1A1, E2F1, E2F8, EME1, EREG, ESPL1, EXO1, FANCA, FANCD2, FBXO43, FMN2, GLI1, H2AFX, HAS1, HMGB2, KIF18A, KIFC1, LGR5, MAMLD1, MCM8, MND1, MYOCD, NCAPH, NEK2, NUF2, PKMYT1, PLK1, PLK4, POC1A, PPAP2B, PTTG1, RACGAP1, RAD51, RAD54L, SGOL1, SGOL2, SPA17, TOP2A, TRIP13, TTK, TUB…
GO:1901989	positive regulation of cell cycle phase transition	2.0524e-09	7.55671e-13	16	ADAMTS1, ATAD5, CCNB1, CDC25C, CDC45, CDC6, CDCA5, CDK1, CYP1A1, DBF4B, DLGAP5, DTL, ESPL1, FAM83D, GLI1, UBE2C
GO:0008283	cell proliferation	2.08054e-09	7.6603e-13	75	ADAMTS1, ASPM, ATAD5, AURKB, BIRC5, BLM, BRCA1, BRIP1, BUB1, BUB1B, C9orf140, CCNA2, CCNB1, CCNB2, CCNE2, CCNF, CD24, CDC20, CDC25C, CDC6, CDCA7, CDK1, CDKN3, CEBPA, CEND1, CENPF, CKS2, CNN1, CXCL1, CYP1A1, DBF4B, DLGAP5, E2F1, E2F8, EREG, F2R, FAM83D, FANCA, FGF18, FGF5, FOXF1, FOXM1, GINS1, GINS4, GLI1, HELLS, HMGB2, IL7R, IQGAP3, KIF14, KIF15, KIF20B, KIF2C, KRT16, LGR5, MCM10, MELK, MKI67, MY…
GO:0000003	reproduction	2.20245e-09	8.10917e-13	61	ADAMTS1, ASF1B, ASPM, AURKA, BLM, BRIP1, BUB1, BUB1B, CASC5, CCNB1, CCNE2, CCNF, CDC20, CDC25C, CDK1, CEBPA, CENPI, CKS2, CYP1A1, E2F1, E2F8, EME1, EREG, ESPL1, EXO1, FANCA, FANCD2, FBXO43, FMN2, GLI1, H2AFX, HAS1, HMGB2, KIF18A, KIFC1, LGR5, MAMLD1, MCM8, MND1, MYOCD, NCAPH, NEK2, NUF2, PKMYT1, PLK1, PLK4, POC1A, PPAP2B, PTTG1, RACGAP1, RAD51, RAD54L, SGOL1, SGOL2, SPA17, TOP2A, TRIP13, TTK, TUB…
GO:2000816	negative regulation of mitotic sister chromatid separation	2.27265e-09	8.36763e-13	12	AURKB, BUB1, BUB1B, CCNB1, CDC20, CENPF, MAD2L1, NDC80, PLK1, PTTG1, TRIP13, TTK
GO:0031570	DNA integrity checkpoint	2.31581e-09	8.52654e-13	20	AURKA, BLM, BRCA1, BRIP1, C15orf42, CCNB1, CDC25C, CDC45, CDC6, CDK1, CLSPN, DTL, E2F1, E2F8, EME1, GTSE1, H2AFX, ORC1, PLK1, TOP2A
GO:0008017	microtubule binding	2.5222e-09	9.28645e-13	24	BIRC5, CENPE, EML6, FAM83D, GLI1, KIF11, KIF14, KIF15, KIF18A, KIF18B, KIF20A, KIF20B, KIF22, KIF23, KIF24, KIF2C, KIF4A, KIFC1, NUSAP1, PLK1, PRC1, RACGAP1, SKA1, SPAG5
GO:0006310	DNA recombination	2.98613e-09	1.09946e-12	26	ATAD5, BLM, BRCA1, BRIP1, C12orf48, C1orf135, CDC45, EME1, EXO1, FEN1, GINS2, GINS4, H2AFX, HMGB2, IL7R, KPNA2, MCM8, MND1, POLQ, RAD51, RAD51AP1, RAD54L, RMI2, TOP2A, TRIP13, XRCC2
GO:0033043	regulation of organelle organization	3.07508e-09	1.13221e-12	56	ANLN, AURKA, AURKB, BORA, BRCA1, BUB1, BUB1B, CCNA2, CCNB1, CCNB2, CCNE2, CCNF, CDC20, CDC25C, CDC45, CDC6, CDCA5, CENPE, CENPF, CIT, CKAP2, DLGAP5, E2F1, ECT2, EPHA5, EREG, ESPL1, FBXO43, FEN1, KIF11, KIF18A, KIF20B, MAD2L1, MKI67, MYOCD, NDC80, NEK2, NES, NUSAP1, PKMYT1, PLK1, PLK4, POC1A, PTTG1, RMI2, SKA1, SKA3, SPAG5, STIL, STMN1, TACC3, TOP2A, TPX2, TRIP13, TTK, UBE2C
GO:1905819	negative regulation of chromosome separation	3.16752e-09	1.16624e-12	12	AURKB, BUB1, BUB1B, CCNB1, CDC20, CENPF, MAD2L1, NDC80, PLK1, PTTG1, TRIP13, TTK
GO:0051302	regulation of cell division	3.3198e-09	1.22231e-12	20	ASPM, AURKA, AURKB, BLM, CDC6, CIT, E2F8, ECT2, EREG, FGF5, KIF14, KIF18B, KIF20A, KIF20B, KIF23, ORC6, PLK1, PRC1, RACGAP1, TXNIP
GO:0006323	DNA packaging	3.91609e-09	1.44186e-12	21	ASF1B, CASC5, CCNB1, CDCA5, CDK1, CENPA, CENPI, CENPK, CENPM, CENPN, CENPW, H2AFX, HELLS, HJURP, HMGB2, MLF1IP, NCAPG, NCAPH, NUSAP1, OIP5, TOP2A
GO:0000940	condensed chromosome outer kinetochore	4.92668e-09	1.81395e-12	8	BUB1, BUB1B, CCNB1, CENPF, NDC80, PLK1, SKA1, SKA3
GO:0045931	positive regulation of mitotic cell cycle	5.23133e-09	1.92612e-12	19	ADAMTS1, AURKA, CCNB1, CDC25C, CDC45, CDC6, CDCA5, CDK1, CYP1A1, DBF4B, DLGAP5, DTL, EREG, ESPL1, KIF20B, MAD2L1, NDC80, NUSAP1, UBE2C
GO:0033048	negative regulation of mitotic sister chromatid segregation	5.97801e-09	2.20103e-12	12	AURKB, BUB1, BUB1B, CCNB1, CDC20, CENPF, MAD2L1, NDC80, PLK1, PTTG1, TRIP13, TTK
GO:0051233	spindle midzone	8.11552e-09	2.98804e-12	11	AURKA, AURKB, CDC6, CDCA8, CENPE, KIF14, KIF18A, KIF18B, KIF20B, PLK1, RACGAP1
GO:0031055	chromatin remodeling at centromere	8.11552e-09	2.98804e-12	11	CASC5, CENPA, CENPI, CENPK, CENPM, CENPN, CENPW, HELLS, HJURP, MLF1IP, OIP5
GO:0000082	G1/S transition of mitotic cell cycle	8.35276e-09	3.07539e-12	23	ADAMTS1, AURKA, CCNB1, CCNE2, CDC25C, CDC45, CDC6, CDK1, CDKN3, CYP1A1, DHFR, E2F1, E2F8, GTSE1, IQGAP3, KIF14, MCM10, MCM5, MCM8, ORC1, ORC6, RRM2, TYMS
GO:0071174	mitotic spindle checkpoint	1.1668e-08	4.29604e-12	11	AURKB, BUB1, BUB1B, CCNB1, CDC20, CENPF, MAD2L1, NDC80, PLK1, TRIP13, TTK
GO:0007094	mitotic spindle assembly checkpoint	1.1668e-08	4.29604e-12	11	AURKB, BUB1, BUB1B, CCNB1, CDC20, CENPF, MAD2L1, NDC80, PLK1, TRIP13, TTK
GO:0031577	spindle checkpoint	1.1668e-08	4.29604e-12	11	AURKB, BUB1, BUB1B, CCNB1, CDC20, CENPF, MAD2L1, NDC80, PLK1, TRIP13, TTK
GO:0071173	spindle assembly checkpoint	1.1668e-08	4.29604e-12	11	AURKB, BUB1, BUB1B, CCNB1, CDC20, CENPF, MAD2L1, NDC80, PLK1, TRIP13, TTK
GO:0000281	mitotic cytokinesis	1.43569e-08	5.28605e-12	15	ANLN, CENPA, CEP55, CIT, CKAP2, ECT2, ESPL1, KIF20A, KIF20B, KIF23, KIF4A, NUSAP1, PLK1, RACGAP1, STMN1
GO:0000794	condensed nuclear chromosome	1.56492e-08	5.76185e-12	16	AURKA, AURKB, BLM, BRCA1, BUB1, BUB1B, CCNB1, CENPA, H2AFX, NCAPH, NDC80, NEK2, NUF2, PLK1, RAD51, TUBG1
GO:0044428	nuclear part	1.9429e-08	7.15353e-12	125	ADH1B, ANLN, ASF1B, AURKA, AURKB, BDNF, BIRC5, BLM, BRCA1, BRIP1, BUB1, BUB1B, C12orf48, C15orf42, C9orf140, CASC5, CASZ1, CCNA2, CCNB1, CCNE2, CDC20, CDC25C, CDC45, CDC6, CDCA2, CDCA5, CDCA7, CDCA8, CDK1, CEBPA, CENPA, CENPE, CENPF, CENPI, CENPK, CENPM, CENPN, CENPW, CLEC3B, CLIC3, CLSPN, CRABP2, DBF4B, DPF1, DTL, E2F1, E2F2, E2F8, EME1, ESCO2, EXO1, FAM64A, FANCA, FANCD2, FANCI, FEN1, FGF18, FM…
GO:0005654	nucleoplasm	2.1855e-08	8.04677e-12	105	ADH1B, ANLN, ASF1B, AURKA, AURKB, BDNF, BIRC5, BLM, BRCA1, BRIP1, BUB1, C12orf48, C15orf42, CASC5, CASZ1, CCNA2, CCNB1, CCNE2, CDC20, CDC25C, CDC45, CDC6, CDCA2, CDCA5, CDCA7, CDCA8, CDK1, CEBPA, CENPA, CENPE, CENPF, CENPI, CENPK, CENPM, CENPN, CENPW, CLIC3, CLSPN, CRABP2, DBF4B, DPF1, DTL, E2F1, E2F2, E2F8, EME1, ESCO2, EXO1, FANCA, FANCD2, FANCI, FEN1, FOXM1, GINS1, GINS2, GINS4, GLI1, GTSE1, H…
GO:0045841	negative regulation of mitotic metaphase/anaphase transition	2.32402e-08	8.55678e-12	11	AURKB, BUB1, BUB1B, CCNB1, CDC20, CENPF, MAD2L1, NDC80, PLK1, TRIP13, TTK
GO:0031145	anaphase-promoting complex-dependent catabolic process	2.32402e-08	8.55678e-12	11	AURKA, AURKB, BUB1B, CCNB1, CDC20, CDK1, MAD2L1, PLK1, PTTG1, UBE2C, UBE2S
GO:0051784	negative regulation of nuclear division	3.08014e-08	1.13407e-11	13	AURKB, BUB1, BUB1B, CCNB1, CDC20, CENPF, FBXO43, MAD2L1, NDC80, PLK1, PTTG1, TRIP13, TTK
GO:1902100	negative regulation of metaphase/anaphase transition of cell cycle	3.22467e-08	1.18729e-11	11	AURKB, BUB1, BUB1B, CCNB1, CDC20, CENPF, MAD2L1, NDC80, PLK1, TRIP13, TTK
GO:0044454	nuclear chromosome part	3.64816e-08	1.34321e-11	34	ASF1B, AURKA, AURKB, BLM, BRCA1, BUB1, BUB1B, CCNB1, CDC45, CDCA5, CDK1, CENPA, DPF1, E2F1, EME1, ESCO2, FEN1, GINS1, GINS2, GINS4, H2AFX, HMGB2, MCM10, MCM5, MYOCD, NCAPH, NDC80, NUF2, ORC1, ORC6, PLK1, RAD51, RAD51AP1, UHRF1
GO:0015631	tubulin binding	5.34916e-08	1.9695e-11	26	BIRC5, BRCA1, CENPE, EML6, FAM83D, GLI1, KIF11, KIF14, KIF15, KIF18A, KIF18B, KIF20A, KIF20B, KIF22, KIF23, KIF24, KIF2C, KIF4A, KIFC1, NUSAP1, PLK1, PRC1, RACGAP1, SKA1, SPAG5, STMN1
GO:0006336	DNA replication-independent nucleosome assembly	6.02154e-08	2.21706e-11	11	ASF1B, CASC5, CENPA, CENPI, CENPK, CENPM, CENPN, CENPW, HJURP, MLF1IP, OIP5
GO:0033044	regulation of chromosome organization	7.01718e-08	2.58365e-11	26	AURKB, BRCA1, BUB1, BUB1B, CCNB1, CDC20, CDC45, CDC6, CDCA5, CENPE, CENPF, DLGAP5, ESPL1, FEN1, MAD2L1, MKI67, MYOCD, NDC80, NEK2, PLK1, PTTG1, RMI2, TACC3, TOP2A, TRIP13, TTK
GO:0034724	DNA replication-independent nucleosome organization	8.1133e-08	2.98722e-11	11	ASF1B, CASC5, CENPA, CENPI, CENPK, CENPM, CENPN, CENPW, HJURP, MLF1IP, OIP5
GO:0034080	CENP-A containing nucleosome assembly	8.3797e-08	3.08531e-11	10	CASC5, CENPA, CENPI, CENPK, CENPM, CENPN, CENPW, HJURP, MLF1IP, OIP5
GO:0061641	CENP-A containing chromatin organization	8.3797e-08	3.08531e-11	10	CASC5, CENPA, CENPI, CENPK, CENPM, CENPN, CENPW, HJURP, MLF1IP, OIP5
GO:0045839	negative regulation of mitotic nuclear division	9.0148e-08	3.31915e-11	12	AURKB, BUB1, BUB1B, CCNB1, CDC20, CENPF, MAD2L1, NDC80, PLK1, PTTG1, TRIP13, TTK
GO:0005875	microtubule associated complex	1.01905e-07	3.75202e-11	18	AURKA, AURKB, BIRC5, CDCA8, CENPE, KIF11, KIF14, KIF15, KIF18A, KIF18B, KIF20A, KIF20B, KIF22, KIF23, KIF24, KIF2C, KIF4A, KIFC1
GO:0016043	cellular component organization	1.17672e-07	4.33255e-11	156	ANLN, ASF1B, ASPM, AURKA, AURKB, BDNF, BLM, BORA, BRCA1, BRIP1, BUB1, BUB1B, C15orf42, C1orf135, C9orf140, CASC5, CCKAR, CCNA2, CCNB1, CCNB2, CCNE2, CCNF, CD24, CDC20, CDC25C, CDC45, CDC6, CDCA5, CDCA8, CDK1, CEBPA, CENPA, CENPE, CENPF, CENPI, CENPK, CENPM, CENPN, CENPW, CEP55, CIT, CKAP2, CKS2, CNN1, CRABP2, CXCL1, DACT2, DHFR, DKK1, DLGAP5, DPF1, DSCAM, E2F1, ECT2, EME1, EPB41L4B, EPHA5, EREG, …
GO:0099512	supramolecular fiber	1.59019e-07	5.8549e-11	45	ASPM, AURKA, AURKB, BIRC5, CDK1, CENPE, CKAP2, EML6, GTSE1, KIF11, KIF14, KIF15, KIF18A, KIF18B, KIF20A, KIF20B, KIF22, KIF23, KIF24, KIF2C, KIF4A, KIFC1, KRT14, KRT16, KRT7, KRT81, KRTAP1-5, LMNB1, LMNB2, MFAP5, MYPN, NEK2, NES, NUSAP1, PLK1, PRC1, RACGAP1, SHANK2, SKA1, SKA3, SPAG5, STMN1, TPX2, TUBA1B, TUBG1
GO:0061982	meiosis I cell cycle process	1.78481e-07	6.57146e-11	16	AURKA, BLM, BRIP1, CCNE2, CDC25C, CKS2, EME1, ESPL1, FANCD2, FMN2, MND1, PLK1, PTTG1, RAD51, TOP2A, TRIP13
GO:0007062	sister chromatid cohesion	1.80778e-07	6.65602e-11	12	BUB1, BUB1B, CDC20, CDCA5, ESCO2, ESPL1, FEN1, GSG2, KIF22, PLK1, SGOL1, SGOL2
GO:0007080	mitotic metaphase plate congression	1.88723e-07	6.94858e-11	11	CCNB1, CDCA5, CDCA8, CENPE, KIF14, KIF18A, KIF22, KIF2C, KIFC1, NDC80, NUF2
GO:0099081	supramolecular polymer	2.02227e-07	7.44575e-11	45	ASPM, AURKA, AURKB, BIRC5, CDK1, CENPE, CKAP2, EML6, GTSE1, KIF11, KIF14, KIF15, KIF18A, KIF18B, KIF20A, KIF20B, KIF22, KIF23, KIF24, KIF2C, KIF4A, KIFC1, KRT14, KRT16, KRT7, KRT81, KRTAP1-5, LMNB1, LMNB2, MFAP5, MYPN, NEK2, NES, NUSAP1, PLK1, PRC1, RACGAP1, SHANK2, SKA1, SKA3, SPAG5, STMN1, TPX2, TUBA1B, TUBG1
GO:0099080	supramolecular complex	2.09247e-07	7.70425e-11	45	ASPM, AURKA, AURKB, BIRC5, CDK1, CENPE, CKAP2, EML6, GTSE1, KIF11, KIF14, KIF15, KIF18A, KIF18B, KIF20A, KIF20B, KIF22, KIF23, KIF24, KIF2C, KIF4A, KIFC1, KRT14, KRT16, KRT7, KRT81, KRTAP1-5, LMNB1, LMNB2, MFAP5, MYPN, NEK2, NES, NUSAP1, PLK1, PRC1, RACGAP1, SHANK2, SKA1, SKA3, SPAG5, STMN1, TPX2, TUBA1B, TUBG1
GO:0003777	microtubule motor activity	2.30874e-07	8.50052e-11	14	CENPE, KIF11, KIF14, KIF15, KIF18A, KIF18B, KIF20A, KIF20B, KIF22, KIF23, KIF24, KIF2C, KIF4A, KIFC1
GO:0000780	condensed nuclear chromosome, centromeric region	2.67338e-07	9.84308e-11	9	AURKA, AURKB, BUB1, BUB1B, CCNB1, CENPA, NDC80, NUF2, PLK1
GO:0000079	regulation of cyclin-dependent protein serine/threonine kinase activity	2.71235e-07	9.98658e-11	14	BLM, CCNA2, CCNB1, CCNB2, CCNE2, CCNF, CDC25C, CDC6, CDKN3, CEBPA, CKS2, MYOCD, PKMYT1, PLK1
GO:1901992	positive regulation of mitotic cell cycle phase transition	3.40851e-07	1.25497e-10	13	ADAMTS1, CCNB1, CDC25C, CDC45, CDC6, CDCA5, CDK1, CYP1A1, DBF4B, DLGAP5, DTL, ESPL1, UBE2C
GO:0000724	double-strand break repair via homologous recombination	3.82094e-07	1.40682e-10	16	BLM, BRCA1, C12orf48, C1orf135, CDC45, FEN1, GINS2, GINS4, H2AFX, MCM8, POLQ, RAD51, RAD51AP1, RAD54L, RMI2, XRCC2
GO:0000725	recombinational repair	4.31929e-07	1.59031e-10	16	BLM, BRCA1, C12orf48, C1orf135, CDC45, FEN1, GINS2, GINS4, H2AFX, MCM8, POLQ, RAD51, RAD51AP1, RAD54L, RMI2, XRCC2
GO:1904029	regulation of cyclin-dependent protein kinase activity	5.05833e-07	1.86242e-10	14	BLM, CCNA2, CCNB1, CCNB2, CCNE2, CCNF, CDC25C, CDC6, CDKN3, CEBPA, CKS2, MYOCD, PKMYT1, PLK1
GO:0071840	cellular component organization or biogenesis	5.50663e-07	2.02748e-10	157	ANLN, ASF1B, ASPM, AURKA, AURKB, BDNF, BLM, BORA, BRCA1, BRIP1, BUB1, BUB1B, C15orf42, C1orf135, C9orf140, CASC5, CCKAR, CCNA2, CCNB1, CCNB2, CCNE2, CCNF, CD24, CDC20, CDC25C, CDC45, CDC6, CDCA5, CDCA8, CDK1, CEBPA, CENPA, CENPE, CENPF, CENPI, CENPK, CENPM, CENPN, CENPW, CEP55, CIT, CKAP2, CKS2, CNN1, CRABP2, CXCL1, DACT2, DHFR, DKK1, DLGAP5, DPF1, DSCAM, E2F1, ECT2, EME1, EPB41L4B, EPHA5, EREG, …
GO:0007127	meiosis I	9.66606e-07	3.55893e-10	15	AURKA, BLM, BRIP1, CCNE2, CKS2, EME1, ESPL1, FANCD2, FMN2, MND1, PLK1, PTTG1, RAD51, TOP2A, TRIP13
GO:0005634	nucleus	1.20747e-06	4.44576e-10	171	ADH1B, AGAP11, ANLN, APOBEC3B, ASF1B, ASPM, ATAD5, AURKA, AURKB, BDNF, BIRC5, BLM, BRCA1, BRIP1, BUB1, BUB1B, C11orf82, C12orf48, C15orf42, C1orf135, C9orf140, CASC5, CASZ1, CCNA2, CCNB1, CCNB2, CCNE2, CCNF, CDC20, CDC25C, CDC45, CDC6, CDCA2, CDCA5, CDCA7, CDCA8, CDK1, CEBPA, CENPA, CENPE, CENPF, CENPI, CENPK, CENPM, CENPN, CENPW, CLEC3B, CLIC3, CLSPN, CRABP2, DBF4B, DEPDC1, DLGAP5, DLX2, DPF1, D…
GO:0070507	regulation of microtubule cytoskeleton organization	1.30922e-06	4.82039e-10	18	AURKA, BORA, BRCA1, CCNF, CKAP2, KIF11, KIF18A, NEK2, PLK1, PLK4, POC1A, SKA1, SKA3, SPAG5, STIL, STMN1, TACC3, TPX2
GO:0051383	kinetochore organization	1.78679e-06	6.57874e-10	8	CENPA, CENPE, CENPF, CENPK, CENPN, CENPW, NDC80, NUF2
GO:0032465	regulation of cytokinesis	1.81141e-06	6.66939e-10	13	AURKA, AURKB, CDC6, CIT, E2F8, ECT2, KIF14, KIF20A, KIF20B, KIF23, PLK1, PRC1, RACGAP1
GO:0071459	protein localization to chromosome, centromeric region	2.76901e-06	1.01952e-09	8	AURKB, BUB1B, CASC5, CDK1, CENPA, GSG2, NDC80, TTK
GO:1902750	negative regulation of cell cycle G2/M phase transition	3.08985e-06	1.13765e-09	11	AURKA, AURKB, BLM, BRCA1, C15orf42, CDC6, CDK1, CLSPN, DTL, ORC1, PLK1
GO:0000778	condensed nuclear chromosome kinetochore	3.88337e-06	1.42981e-09	7	BUB1, BUB1B, CCNB1, CENPA, NDC80, NUF2, PLK1
GO:0044774	mitotic DNA integrity checkpoint	4.03763e-06	1.48661e-09	14	AURKA, BLM, C15orf42, CCNB1, CDC25C, CDC6, CDK1, CLSPN, E2F1, E2F8, EME1, GTSE1, ORC1, TOP2A
GO:0051225	spindle assembly	4.57937e-06	1.68607e-09	14	ASPM, AURKA, AURKB, CDC20, KIF11, KIF23, KIF4A, KIFC1, MYBL2, NEK2, PLK1, RACGAP1, SPAG5, TPX2
GO:0051052	regulation of DNA metabolic process	5.85456e-06	2.15558e-09	26	ATAD5, AURKB, BLM, BRCA1, C12orf48, C15orf42, C1orf135, CCNA2, CDC6, CDK1, DBF4B, E2F8, EREG, ESCO2, FMN2, FOXM1, GLI1, H2AFX, IL7R, KPNA2, NEK2, POLQ, RAD51, RAD51AP1, RFC3, RMI2
GO:0043486	histone exchange	6.2303e-06	2.29393e-09	10	CASC5, CENPA, CENPI, CENPK, CENPM, CENPN, CENPW, HJURP, MLF1IP, OIP5
GO:0090307	mitotic spindle assembly	6.71871e-06	2.47375e-09	11	AURKB, CDC20, KIF11, KIF23, KIF4A, KIFC1, MYBL2, NEK2, PLK1, RACGAP1, TPX2
GO:0034502	protein localization to chromosome	1.60326e-05	5.90302e-09	12	AURKB, BUB1B, CASC5, CDCA5, CDK1, CENPA, ESCO2, GSG2, MCM8, NDC80, PLK1, TTK
GO:0032886	regulation of microtubule-based process	1.65411e-05	6.09025e-09	18	AURKA, BORA, BRCA1, CCNF, CKAP2, KIF11, KIF18A, NEK2, PLK1, PLK4, POC1A, SKA1, SKA3, SPAG5, STIL, STMN1, TACC3, TPX2
GO:0007098	centrosome cycle	2.59727e-05	9.56287e-09	14	AURKA, BRCA1, CCNF, CDK1, KIAA0101, KIF11, NEK2, PLK1, PLK4, POC1A, SGOL1, STIL, WDR62, XRCC2
GO:0000077	DNA damage checkpoint	3.2112e-05	1.18233e-08	15	AURKA, BLM, BRCA1, BRIP1, CCNB1, CDC25C, CDK1, CLSPN, DTL, E2F1, E2F8, EME1, GTSE1, H2AFX, PLK1
GO:2001251	negative regulation of chromosome organization	3.2112e-05	1.18233e-08	15	AURKB, BRCA1, BUB1, BUB1B, CCNB1, CDC20, CENPF, ESPL1, MAD2L1, NDC80, PLK1, PTTG1, TOP2A, TRIP13, TTK
GO:0005524	ATP binding	3.44025e-05	1.26666e-08	54	ADCY4, ALPK2, ATAD5, AURKA, AURKB, BLM, BRIP1, BUB1, BUB1B, CDC6, CDK1, CENPE, CIT, EPHA5, ERCC6L, GSG2, HELLS, KIF11, KIF14, KIF15, KIF18A, KIF18B, KIF20A, KIF20B, KIF22, KIF23, KIF24, KIF2C, KIF4A, KIFC1, MCM5, MCM8, MELK, MKI67, NEK2, ORC1, PBK, PKMYT1, PLK1, PLK4, POLQ, RAD51, RAD54L, RIPK4, RPS6KL1, TK1, TOP2A, TPX2, TRIP13, TTK, UBE2C, UBE2S, UBE2T, XRCC2
GO:0007143	female meiotic nuclear division	4.53471e-05	1.66963e-08	8	AURKA, EREG, FMN2, NCAPH, PLK1, TOP2A, TRIP13, TTK
GO:0032559	adenyl ribonucleotide binding	4.73514e-05	1.74342e-08	55	ACBD7, ADCY4, ALPK2, ATAD5, AURKA, AURKB, BLM, BRIP1, BUB1, BUB1B, CDC6, CDK1, CENPE, CIT, EPHA5, ERCC6L, GSG2, HELLS, KIF11, KIF14, KIF15, KIF18A, KIF18B, KIF20A, KIF20B, KIF22, KIF23, KIF24, KIF2C, KIF4A, KIFC1, MCM5, MCM8, MELK, MKI67, NEK2, ORC1, PBK, PKMYT1, PLK1, PLK4, POLQ, RAD51, RAD54L, RIPK4, RPS6KL1, TK1, TOP2A, TPX2, TRIP13, TTK, UBE2C, UBE2S, UBE2T, XRCC2
GO:0030554	adenyl nucleotide binding	6.29426e-05	2.31747e-08	55	ACBD7, ADCY4, ALPK2, ATAD5, AURKA, AURKB, BLM, BRIP1, BUB1, BUB1B, CDC6, CDK1, CENPE, CIT, EPHA5, ERCC6L, GSG2, HELLS, KIF11, KIF14, KIF15, KIF18A, KIF18B, KIF20A, KIF20B, KIF22, KIF23, KIF24, KIF2C, KIF4A, KIFC1, MCM5, MCM8, MELK, MKI67, NEK2, ORC1, PBK, PKMYT1, PLK1, PLK4, POLQ, RAD51, RAD54L, RIPK4, RPS6KL1, TK1, TOP2A, TPX2, TRIP13, TTK, UBE2C, UBE2S, UBE2T, XRCC2
GO:0010972	negative regulation of G2/M transition of mitotic cell cycle	7.10588e-05	2.6163e-08	9	AURKA, AURKB, BLM, BRCA1, C15orf42, CDC6, CDK1, CLSPN, ORC1
GO:0008144	drug binding	7.31072e-05	2.69172e-08	59	ADCY4, ALPK2, ATAD5, AURKA, AURKB, BLM, BRIP1, BUB1, BUB1B, CDC6, CDK1, CENPE, CIT, CYP1A1, DHFR, EPHA5, ERCC6L, GSG2, HELLS, HMGB2, KIF11, KIF14, KIF15, KIF18A, KIF18B, KIF20A, KIF20B, KIF22, KIF23, KIF24, KIF2C, KIF4A, KIFC1, MCM5, MCM8, MELK, MKI67, NEK2, ORC1, PBK, PKMYT1, PLK1, PLK4, POLQ, RAD51, RAD54L, RIPK4, RPS6KL1, SDSL, TK1, TOP2A, TPX2, TRIP13, TTK, TYMS, UBE2C, UBE2S, UBE2T, XRCC2
GO:0065004	protein-DNA complex assembly	7.54719e-05	2.77879e-08	18	ASF1B, CASC5, CDC45, CENPA, CENPE, CENPF, CENPI, CENPK, CENPM, CENPN, CENPW, H2AFX, HELLS, HJURP, HMGB2, MLF1IP, OIP5, RAD51
GO:0006270	DNA replication initiation	7.92598e-05	2.91826e-08	8	C15orf42, CCNE2, CDC45, CDC6, MCM10, MCM5, ORC1, ORC6
GO:0005515	protein binding	8.24165e-05	3.03448e-08	233	ADCY4, AKR1B10, ALDH3A1, ANLN, APCDD1, ASF1B, ASPM, ATAD5, AURKA, AURKB, BDNF, BIRC5, BLM, BORA, BRCA1, BRIP1, BUB1, BUB1B, C12orf48, C14orf80, C15orf42, C16orf59, C1orf135, C9orf100, C9orf140, CA2, CASC5, CCBE1, CCNA2, CCNB1, CCNB2, CCNE2, CCNF, CD24, CDC20, CDC25C, CDC45, CDC6, CDCA3, CDCA5, CDCA8, CDK1, CDKN3, CEBPA, CENPA, CENPE, CENPF, CENPI, CENPK, CENPW, CEP55, CIT, CKS2, CLDN11, CLEC3B, C…
GO:0031023	microtubule organizing center organization	0.000116001	4.27104e-08	14	AURKA, BRCA1, CCNF, CDK1, KIAA0101, KIF11, NEK2, PLK1, PLK4, POC1A, SGOL1, STIL, WDR62, XRCC2
GO:0043233	organelle lumen	0.000126481	4.6569e-08	127	ADH1B, ANLN, ASF1B, AURKA, AURKB, BDNF, BIRC5, BLM, BRCA1, BRIP1, BUB1, BUB1B, C12orf48, C15orf42, C9orf140, CASC5, CASZ1, CCNA2, CCNB1, CCNE2, CDC20, CDC25C, CDC45, CDC6, CDCA2, CDCA5, CDCA7, CDCA8, CDK1, CEBPA, CENPA, CENPE, CENPF, CENPI, CENPK, CENPM, CENPN, CENPW, CLEC3B, CLIC3, CLSPN, CRABP2, CXCL1, DBF4B, DPF1, DTL, E2F1, E2F2, E2F8, EME1, ESCO2, EXO1, FAM64A, FANCA, FANCD2, FANCI, FEN1, FG…
GO:0031974	membrane-enclosed lumen	0.000126481	4.6569e-08	127	ADH1B, ANLN, ASF1B, AURKA, AURKB, BDNF, BIRC5, BLM, BRCA1, BRIP1, BUB1, BUB1B, C12orf48, C15orf42, C9orf140, CASC5, CASZ1, CCNA2, CCNB1, CCNE2, CDC20, CDC25C, CDC45, CDC6, CDCA2, CDCA5, CDCA7, CDCA8, CDK1, CEBPA, CENPA, CENPE, CENPF, CENPI, CENPK, CENPM, CENPN, CENPW, CLEC3B, CLIC3, CLSPN, CRABP2, CXCL1, DBF4B, DPF1, DTL, E2F1, E2F2, E2F8, EME1, ESCO2, EXO1, FAM64A, FANCA, FANCD2, FANCI, FEN1, FG…
GO:0070013	intracellular organelle lumen	0.000126481	4.6569e-08	127	ADH1B, ANLN, ASF1B, AURKA, AURKB, BDNF, BIRC5, BLM, BRCA1, BRIP1, BUB1, BUB1B, C12orf48, C15orf42, C9orf140, CASC5, CASZ1, CCNA2, CCNB1, CCNE2, CDC20, CDC25C, CDC45, CDC6, CDCA2, CDCA5, CDCA7, CDCA8, CDK1, CEBPA, CENPA, CENPE, CENPF, CENPI, CENPK, CENPM, CENPN, CENPW, CLEC3B, CLIC3, CLSPN, CRABP2, CXCL1, DBF4B, DPF1, DTL, E2F1, E2F2, E2F8, EME1, ESCO2, EXO1, FAM64A, FANCA, FANCD2, FANCI, FEN1, FG…
GO:0031497	chromatin assembly	0.000127264	4.68571e-08	14	ASF1B, CASC5, CENPA, CENPI, CENPK, CENPM, CENPN, CENPW, H2AFX, HELLS, HJURP, HMGB2, MLF1IP, OIP5
GO:0006334	nucleosome assembly	0.000144485	5.31977e-08	13	ASF1B, CASC5, CENPA, CENPI, CENPK, CENPM, CENPN, CENPW, H2AFX, HJURP, HMGB2, MLF1IP, OIP5
GO:0003774	motor activity	0.000152805	5.62609e-08	14	CENPE, KIF11, KIF14, KIF15, KIF18A, KIF18B, KIF20A, KIF20B, KIF22, KIF23, KIF24, KIF2C, KIF4A, KIFC1
GO:0005829	cytosol	0.000161584	5.94933e-08	124	ADH1B, ADH6, AKR1B10, ALDH3A1, ARHGAP11A, ARHGAP11B, AURKA, AURKB, BIRC5, BLM, BORA, BUB1, BUB1B, C9orf140, CA2, CASC5, CASZ1, CCNA2, CCNB1, CCNB2, CCNE2, CCNF, CDC20, CDC25C, CDC6, CDCA2, CDCA3, CDCA5, CDCA7, CDCA8, CDK1, CDKN3, CENPA, CENPE, CENPF, CENPI, CENPK, CENPM, CENPN, CHAC2, CIT, CKAP2, CKAP2L, CRABP2, DEPDC1B, DHFR, DLGAP5, DTL, E2F8, ECT2, EPB41L4B, ERCC6L, ESPL1, FAM72A, FAM72B, FAM7…
GO:0033554	cellular response to stress	0.000165571	6.09612e-08	61	ATAD5, AURKA, BLM, BRCA1, BRIP1, C11orf82, C12orf48, C15orf42, C1orf135, CA2, CCNA2, CCNB1, CDC25C, CDC45, CDCA5, CDK1, CLSPN, DHFR, DKK1, DTL, E2F1, E2F8, ECT2, EME1, ESCO2, EXO1, FANCA, FANCD2, FANCI, FEN1, FMN2, FOXM1, GINS2, GINS4, GTSE1, H2AFX, HMGB2, IGFBP1, KIAA0101, KIF22, MCM10, MCM8, MELK, MYEF2, NEIL3, NQO1, PBK, PLK1, POLQ, PTTG1, RAD51, RAD51AP1, RAD54L, RFC3, RMI2, TOP2A, TRIP13, UB…
GO:0031262	Ndc80 complex	0.000173389	6.38398e-08	4	NDC80, NUF2, SPC24, SPC25
GO:0000942	condensed nuclear chromosome outer kinetochore	0.000173389	6.38398e-08	4	BUB1, CCNB1, NDC80, PLK1
GO:0032467	positive regulation of cytokinesis	0.000215701	7.94188e-08	8	AURKB, CDC6, CIT, ECT2, KIF14, KIF20B, KIF23, RACGAP1
GO:0051382	kinetochore assembly	0.000300752	1.10733e-07	6	CENPA, CENPE, CENPF, CENPK, CENPN, CENPW
GO:0051782	negative regulation of cell division	0.000300752	1.10733e-07	6	ASPM, AURKB, BLM, E2F8, ORC6, TXNIP
GO:0032506	cytokinetic process	0.000339047	1.24833e-07	8	ANLN, AURKB, CEP55, ECT2, KIF20A, KIF20B, KIF23, RACGAP1
GO:0006275	regulation of DNA replication	0.000349492	1.28679e-07	12	ATAD5, BLM, C15orf42, CCNA2, CDC6, CDK1, DBF4B, E2F8, EREG, ESCO2, GLI1, RFC3
GO:0043044	ATP-dependent chromatin remodeling	0.000375663	1.38315e-07	10	CASC5, CENPA, CENPI, CENPK, CENPM, CENPN, CENPW, HJURP, MLF1IP, OIP5
GO:0008284	positive regulation of cell proliferation	0.000428405	1.57734e-07	37	ADAMTS1, ASPM, ATAD5, BIRC5, BLM, C9orf140, CCNA2, CCNB1, CCNB2, CCNE2, CCNF, CD24, CDC20, CDC6, CDK1, DBF4B, E2F1, EREG, F2R, FGF18, FGF5, FOXF1, FOXM1, GLI1, HMGB2, IL7R, IQGAP3, KIF14, KIF20B, MYOCD, NES, NRG1, ODC1, PRC1, RTKN2, S1PR3, TTK
GO:1902806	regulation of cell cycle G1/S phase transition	0.000429887	1.5828e-07	14	ADAMTS1, AURKA, CCNB1, CDC25C, CDC45, CDC6, CDK1, CYP1A1, E2F1, E2F8, FAM83D, GLI1, GTSE1, KIF14
GO:0003688	DNA replication origin binding	0.000458571	1.6884e-07	6	CDC45, CDC6, MCM10, MCM5, ORC1, ORC6
GO:0034501	protein localization to kinetochore	0.000458571	1.6884e-07	6	AURKB, CASC5, CDK1, GSG2, NDC80, TTK
GO:0072422	signal transduction involved in DNA damage checkpoint	0.000567871	2.09084e-07	10	AURKA, BRCA1, CCNB1, CDC25C, CDK1, DTL, E2F1, E2F8, GTSE1, PLK1
GO:0072401	signal transduction involved in DNA integrity checkpoint	0.000567871	2.09084e-07	10	AURKA, BRCA1, CCNB1, CDC25C, CDK1, DTL, E2F1, E2F8, GTSE1, PLK1
GO:0000083	regulation of transcription involved in G1/S transition of mitotic cell cycle	0.000597752	2.20085e-07	7	CDC45, CDC6, DHFR, E2F1, ORC1, RRM2, TYMS
GO:0007292	female gamete generation	0.000598634	2.2041e-07	13	ADAMTS1, ASPM, AURKA, CCNB1, EREG, FMN2, LGR5, MCM8, NCAPH, PLK1, TOP2A, TRIP13, TTK
GO:0072395	signal transduction involved in cell cycle checkpoint	0.000648801	2.38881e-07	10	AURKA, BRCA1, CCNB1, CDC25C, CDK1, DTL, E2F1, E2F8, GTSE1, PLK1
GO:0051640	organelle localization	0.000682474	2.51279e-07	31	ASPM, AURKA, C9orf140, CCNB1, CDCA5, CDCA8, CDK1, CENPA, CENPE, CENPF, DLGAP5, ESPL1, FAM83D, FMN2, FOXF1, KCNB1, KIF14, KIF18A, KIF22, KIF23, KIF24, KIF2C, KIFC1, NDC80, NEK2, NUF2, NUSAP1, PLK1, PLK4, SPAG5, TUBG1
GO:0071824	protein-DNA complex subunit organization	0.00074164	2.73063e-07	18	ASF1B, CASC5, CDC45, CENPA, CENPE, CENPF, CENPI, CENPK, CENPM, CENPN, CENPW, H2AFX, HELLS, HJURP, HMGB2, MLF1IP, OIP5, RAD51
GO:0032133	chromosome passenger complex	0.000856006	3.15172e-07	4	AURKA, AURKB, BIRC5, CDCA8
GO:0031261	DNA replication preinitiation complex	0.000856006	3.15172e-07	4	CDC45, GINS1, GINS2, GINS4
GO:0051338	regulation of transferase activity	0.000884666	3.25724e-07	37	AURKB, BDNF, BLM, CCNA2, CCNB1, CCNB2, CCNE2, CCNF, CD24, CDC20, CDC25C, CDC6, CDK1, CDKN3, CEBPA, CENPE, CKS2, CLSPN, DBF4B, DKK1, ECT2, EREG, F2R, FGF18, IQGAP3, KIF14, LDB2, MAD2L1, MYOCD, NEK2, NRG1, PKMYT1, PLK1, RFC3, TPX2, UBE2C, UBE2S
GO:0044818	mitotic G2/M transition checkpoint	0.000999959	3.68174e-07	7	BLM, BRCA1, C15orf42, CDC6, CDK1, CLSPN, ORC1
GO:0006333	chromatin assembly or disassembly	0.00109903	4.04651e-07	14	ASF1B, CASC5, CENPA, CENPI, CENPK, CENPM, CENPN, CENPW, H2AFX, HELLS, HJURP, HMGB2, MLF1IP, OIP5
GO:0007018	microtubule-based movement	0.00115173	4.24052e-07	18	CENPE, DLGAP5, FMN2, KIF11, KIF14, KIF15, KIF18A, KIF18B, KIF20A, KIF20B, KIF22, KIF23, KIF24, KIF2C, KIF4A, KIFC1, RACGAP1, SPA17
GO:0032392	DNA geometric change	0.00122458	4.50877e-07	10	BLM, BRIP1, CDC45, GINS1, GINS2, GINS4, HMGB2, RAD51, RAD54L, TOP2A
GO:0140097	catalytic activity, acting on DNA	0.00152239	5.60526e-07	15	BLM, BRIP1, CDC45, EME1, ERCC6L, EXO1, FEN1, GINS1, GINS2, GINS4, NEIL3, POLQ, RAD51, RAD54L, TOP2A
GO:0007276	gamete generation	0.00162808	5.9944e-07	30	ADAMTS1, ASF1B, ASPM, AURKA, BRIP1, CASC5, CCNB1, CDC25C, E2F1, EREG, FANCA, FANCD2, FMN2, GLI1, H2AFX, HMGB2, KIF18A, KIFC1, LGR5, MCM8, NCAPH, PLK1, POC1A, PPAP2B, PTTG1, RACGAP1, SPA17, TOP2A, TRIP13, TTK
GO:0000022	mitotic spindle elongation	0.00197492	7.27144e-07	5	AURKB, KIF23, KIF4A, PRC1, RACGAP1
GO:0070192	chromosome organization involved in meiotic cell cycle	0.00208628	7.68143e-07	9	BRIP1, BUB1, BUB1B, CCNE2, FANCD2, NCAPH, RAD51, SGOL2, TRIP13
GO:0051781	positive regulation of cell division	0.00220618	8.1229e-07	10	AURKB, CDC6, CIT, ECT2, EREG, FGF5, KIF14, KIF20B, KIF23, RACGAP1
GO:0000912	assembly of actomyosin apparatus involved in cytokinesis	0.00253563	9.33591e-07	4	ANLN, ECT2, KIF23, RACGAP1
GO:0000915	actomyosin contractile ring assembly	0.00253563	9.33591e-07	4	ANLN, ECT2, KIF23, RACGAP1
GO:0035639	purine ribonucleoside triphosphate binding	0.00262138	9.65162e-07	57	ADCY4, ALPK2, ATAD5, AURKA, AURKB, BLM, BRIP1, BUB1, BUB1B, CDC6, CDK1, CENPE, CIT, EPHA5, ERCC6L, GSG2, HELLS, KIF11, KIF14, KIF15, KIF18A, KIF18B, KIF20A, KIF20B, KIF22, KIF23, KIF24, KIF2C, KIF4A, KIFC1, MCM5, MCM8, MELK, MKI67, NEK2, ORC1, PBK, PKMYT1, PLK1, PLK4, POLQ, RAB39B, RAD51, RAD54L, RIPK4, RPS6KL1, TK1, TOP2A, TPX2, TRIP13, TTK, TUBA1B, TUBG1, UBE2C, UBE2S, UBE2T, XRCC2
GO:0042770	signal transduction in response to DNA damage	0.00299551	1.10291e-06	12	ATAD5, AURKA, BRCA1, CCNB1, CDC25C, CDK1, DTL, E2F1, E2F8, FOXM1, GTSE1, PLK1
GO:0036297	interstrand cross-link repair	0.0031515	1.16035e-06	8	EME1, FANCA, FANCD2, FANCI, MCM8, RAD51, RAD51AP1, UBE2T
GO:1990023	mitotic spindle midzone	0.00316731	1.16617e-06	5	AURKB, CENPE, KIF18A, KIF18B, KIF20B
GO:0051231	spindle elongation	0.00316731	1.16617e-06	5	AURKB, KIF23, KIF4A, PRC1, RACGAP1
GO:0051988	regulation of attachment of spindle microtubules to kinetochore	0.00316731	1.16617e-06	5	CCNB1, ECT2, NEK2, RACGAP1, SPAG5
GO:0034728	nucleosome organization	0.00324866	1.19612e-06	13	ASF1B, CASC5, CENPA, CENPI, CENPK, CENPM, CENPN, CENPW, H2AFX, HJURP, HMGB2, MLF1IP, OIP5
GO:0032555	purine ribonucleotide binding	0.00358495	1.31994e-06	58	ACBD7, ADCY4, ALPK2, ATAD5, AURKA, AURKB, BLM, BRIP1, BUB1, BUB1B, CDC6, CDK1, CENPE, CIT, EPHA5, ERCC6L, GSG2, HELLS, KIF11, KIF14, KIF15, KIF18A, KIF18B, KIF20A, KIF20B, KIF22, KIF23, KIF24, KIF2C, KIF4A, KIFC1, MCM5, MCM8, MELK, MKI67, NEK2, ORC1, PBK, PKMYT1, PLK1, PLK4, POLQ, RAB39B, RAD51, RAD54L, RIPK4, RPS6KL1, TK1, TOP2A, TPX2, TRIP13, TTK, TUBA1B, TUBG1, UBE2C, UBE2S, UBE2T, XRCC2
GO:0016887	ATPase activity	0.00373383	1.37475e-06	23	ATAD5, BLM, BRIP1, CENPE, ERCC6L, KIF11, KIF14, KIF15, KIF18A, KIF18B, KIF20A, KIF20B, KIF22, KIF23, KIF24, KIF2C, KIF4A, KIFC1, POLQ, RAD51, RFC3, TOP2A, XRCC2
GO:0005657	replication fork	0.0040032	1.47393e-06	9	BLM, CDC45, GINS2, GINS4, H2AFX, MCM10, RFC3, UHRF1, XRCC2
GO:0017076	purine nucleotide binding	0.00459735	1.69269e-06	58	ACBD7, ADCY4, ALPK2, ATAD5, AURKA, AURKB, BLM, BRIP1, BUB1, BUB1B, CDC6, CDK1, CENPE, CIT, EPHA5, ERCC6L, GSG2, HELLS, KIF11, KIF14, KIF15, KIF18A, KIF18B, KIF20A, KIF20B, KIF22, KIF23, KIF24, KIF2C, KIF4A, KIFC1, MCM5, MCM8, MELK, MKI67, NEK2, ORC1, PBK, PKMYT1, PLK1, PLK4, POLQ, RAB39B, RAD51, RAD54L, RIPK4, RPS6KL1, TK1, TOP2A, TPX2, TRIP13, TTK, TUBA1B, TUBG1, UBE2C, UBE2S, UBE2T, XRCC2
GO:0032553	ribonucleotide binding	0.00459735	1.69269e-06	58	ACBD7, ADCY4, ALPK2, ATAD5, AURKA, AURKB, BLM, BRIP1, BUB1, BUB1B, CDC6, CDK1, CENPE, CIT, EPHA5, ERCC6L, GSG2, HELLS, KIF11, KIF14, KIF15, KIF18A, KIF18B, KIF20A, KIF20B, KIF22, KIF23, KIF24, KIF2C, KIF4A, KIFC1, MCM5, MCM8, MELK, MKI67, NEK2, ORC1, PBK, PKMYT1, PLK1, PLK4, POLQ, RAB39B, RAD51, RAD54L, RIPK4, RPS6KL1, TK1, TOP2A, TPX2, TRIP13, TTK, TUBA1B, TUBG1, UBE2C, UBE2S, UBE2T, XRCC2
GO:0019900	kinase binding	0.0046824	1.72401e-06	30	ADCY4, ASPM, AURKA, AURKB, BORA, CCNA2, CCNB1, CCNB2, CCNE2, CCNF, CD24, CDC25C, CDC6, CEBPA, CKS2, DACT2, DBF4B, E2F1, FAM83D, FOXM1, KIF11, KIF14, KIF20A, NRG1, PLK1, PRC1, RACGAP1, SGOL1, TOP2A, TPX2
GO:0043138	3'-5' DNA helicase activity	0.00486255	1.79034e-06	5	BLM, CDC45, GINS1, GINS2, GINS4
GO:2000045	regulation of G1/S transition of mitotic cell cycle	0.00486266	1.79037e-06	12	ADAMTS1, AURKA, CCNB1, CDC25C, CDC45, CDC6, CDK1, CYP1A1, E2F1, E2F8, GTSE1, KIF14
GO:0017111	nucleoside-triphosphatase activity	0.00529691	1.95026e-06	34	ATAD5, BLM, BRIP1, CDC45, CENPE, ERCC6L, GINS1, GINS2, GINS4, HELLS, KIF11, KIF14, KIF15, KIF18A, KIF18B, KIF20A, KIF20B, KIF22, KIF23, KIF24, KIF2C, KIF4A, KIFC1, MCM5, MCM8, POLQ, RAB39B, RAD51, RAD54L, RFC3, TOP2A, TUBA1B, TUBG1, XRCC2
GO:0044837	actomyosin contractile ring organization	0.00584191	2.15092e-06	4	ANLN, ECT2, KIF23, RACGAP1
GO:0051307	meiotic chromosome separation	0.00589153	2.16919e-06	6	BLM, EME1, ESPL1, NCAPH, TOP2A, TTK
GO:2000779	regulation of double-strand break repair	0.00648489	2.38766e-06	9	BLM, C12orf48, C1orf135, FMN2, FOXM1, POLQ, RAD51, RAD51AP1, RMI2
GO:0097367	carbohydrate derivative binding	0.00666638	2.45449e-06	64	ACBD7, ADAMTS1, ADAMTS15, ADCY4, ALPK2, ATAD5, AURKA, AURKB, BLM, BRIP1, BUB1, BUB1B, CDC6, CDK1, CENPE, CIT, CLEC3B, CXCL6, EPHA5, ERCC6L, GREM2, GSG2, HELLS, HMMR, KIF11, KIF14, KIF15, KIF18A, KIF18B, KIF20A, KIF20B, KIF22, KIF23, KIF24, KIF2C, KIF4A, KIFC1, MCM5, MCM8, MELK, MKI67, NEK2, ORC1, PBK, PKMYT1, PLK1, PLK4, POLQ, RAB39B, RAD51, RAD54L, RIPK4, RPS6KL1, TK1, TOP2A, TPX2, TRIP13, TTK, …
GO:0006282	regulation of DNA repair	0.0069701	2.56631e-06	11	BLM, BRCA1, C12orf48, C1orf135, FMN2, FOXM1, H2AFX, POLQ, RAD51, RAD51AP1, RMI2
GO:0051054	positive regulation of DNA metabolic process	0.00699621	2.57593e-06	15	ATAD5, AURKB, BLM, BRCA1, CDK1, DBF4B, E2F8, EREG, FMN2, FOXM1, GLI1, H2AFX, NEK2, RAD51, RFC3
GO:0045143	homologous chromosome segregation	0.00767343	2.82527e-06	8	BRIP1, CCNE2, ESPL1, FANCD2, FMN2, PLK1, PTTG1, TRIP13
GO:0046605	regulation of centrosome cycle	0.00767343	2.82527e-06	8	AURKA, BRCA1, CCNF, KIF11, NEK2, PLK4, POC1A, STIL
GO:0048609	multicellular organismal reproductive process	0.00858747	3.16181e-06	32	ADAMTS1, ASF1B, ASPM, AURKA, BRIP1, CASC5, CCNB1, CDC25C, CYP1A1, E2F1, EREG, FANCA, FANCD2, FMN2, GLI1, H2AFX, HAS1, HMGB2, KIF18A, KIFC1, LGR5, MCM8, NCAPH, PLK1, POC1A, PPAP2B, PTTG1, RACGAP1, SPA17, TOP2A, TRIP13, TTK
GO:0044773	mitotic DNA damage checkpoint	0.00936763	3.44905e-06	10	AURKA, BLM, CCNB1, CDC25C, CDK1, CLSPN, E2F1, E2F8, EME1, GTSE1
GO:0010639	negative regulation of organelle organization	0.00947117	3.48717e-06	20	AURKB, BRCA1, BUB1, BUB1B, CCNB1, CCNF, CDC20, CENPF, CKAP2, ESPL1, FBXO43, MAD2L1, NDC80, NEK2, PLK1, PTTG1, STMN1, TOP2A, TRIP13, TTK
GO:0000307	cyclin-dependent protein kinase holoenzyme complex	0.00949888	3.49738e-06	7	CCNA2, CCNB1, CCNB2, CCNE2, CCNF, CDK1, CKS2
For comments or suggestions, send email to gotools@genomics.princeton.edu.

## Sheet: 2)SDECM_P4_Down
Organism: Human		Annotation provider: GOA
GOID	Term	P-value	Uncorrected	Number	Annotated genes
			P-value	annotated
GO:XXXXXXX	unannotated	1.52528e-43	3.81988e-47	28	ADAMTS9-AS2, ANKRD29, C14orf64, C2orf72, C3orf70, ESPNP, FAM160A1, FAM81A, FAM89A, FLJ31485, GPRIN3, H19, KIAA0226L, KIAA1211, KIAA1755, LOC100288077, LOC146336, LOC150622, LOC283867, LOC285696, LOC388630, LOC441617, N4BP2L1, NCRNA00263, NCRNA00312, Sep-04, WDR86, ZNF204P
GO:0005576	extracellular region	4.10507e-11	1.02807e-14	169	A2M, ABCB4, ADCY1, AEBP1, AGT, ANGPTL4, APLN, APOB, APOC1, APOD, APOE, ASIP, BMP2, BPI, BST2, C10orf58, C1QTNF7, C2, C2orf40, C2orf82, C3, C8orf84, CD36, CES1, CFH, CHI3L2, CHRDL2, CLEC18A, CLEC18B, COL11A1, COL11A2, COL24A1, COL2A1, COL9A1, COL9A3, CP, CPE, CPM, CRISPLD1, CRTAC1, CRYM, CTSH, CTSK, DMKN, DSC2, DSC3, DSCAML1, EDA, EFNA1, ENPEP, ENPP2, EPYC, F13A1, FABP3, FAM20A, FASN, FBLN7, FGF11…
GO:0048731	system development	4.78012e-11	1.19713e-14	177	ACP5, ADCY1, AEBP1, AFF2, AGT, AGTR1, ALDH1A2, ALPK3, ANGPTL4, APBA2, APLN, APOB, APOD, APOE, AR, ATF3, BCL2A1, BHLHE41, BMP2, C10orf58, C11orf9, C13orf15, C2orf82, C3, C6orf105, CCR1, CD1D, CDH23, CDHR1, CDKN1C, CDKN2B, CDO1, CHRDL2, CITED1, COL11A1, COL11A2, COL2A1, COL9A1, COL9A3, CPE, CRTAC1, CTSH, CTSK, CTTNBP2, CYP19A1, CYP7B1, DHCR7, DIO3, DMRTA1, DNAH11, DSC2, DSC3, DSCAML1, EDA, EFNA1, E…
GO:0007275	multicellular organism development	6.35967e-11	1.5927e-14	191	ACP5, ACVR1C, ADCY1, AEBP1, AFF2, AGT, AGTR1, ALDH1A2, ALPK3, ANGPTL4, APBA2, APLN, APOB, APOD, APOE, AR, ATF3, BCL2A1, BHLHE41, BMP2, BST2, C10orf58, C11orf9, C13orf15, C2orf82, C3, C6orf105, CADM1, CCR1, CD1D, CDH23, CDHR1, CDKN1C, CDKN2B, CDO1, CHRDL2, CITED1, COL11A1, COL11A2, COL2A1, COL9A1, COL9A3, CPE, CRTAC1, CTSH, CTSK, CTTNBP2, CYP19A1, CYP7B1, DHCR7, DIO3, DMRTA1, DNAH11, DSC2, DSC3, D…
GO:0043062	extracellular structure organization	7.10038e-11	1.77821e-14	39	A2M, AEBP1, AGT, AGTR1, APOB, APOC1, APOE, C13orf15, C6orf105, CD36, COL11A1, COL11A2, COL24A1, COL2A1, COL9A1, COL9A3, CTSK, FGFR4, FMOD, GPM6B, ICAM1, ITGA10, ITGA9, ITGB4, ITGB8, JAM2, LAMA1, LIPG, MMP1, MMP11, MMP13, MMP3, MMP7, MMP8, MMP9, PLA2G2A, SCARB1, SMOC2, SPINT2
GO:0005615	extracellular space	1.01965e-10	2.5536e-14	139	A2M, ABCB4, ADCY1, AEBP1, AGT, ANGPTL4, APLN, APOB, APOC1, APOD, APOE, ASIP, BMP2, BPI, BST2, C2, C2orf40, C3, CD36, CES1, CFH, CHI3L2, CHRDL2, CLEC18A, CLEC18B, COL11A1, COL11A2, COL24A1, COL2A1, COL9A1, COL9A3, CP, CPE, CPM, CRISPLD1, CRTAC1, CRYM, CTSH, CTSK, DMKN, DSC2, DSCAML1, ENPEP, ENPP2, F13A1, FABP3, FAM20A, FASN, FGFBP2, FMOD, FRZB, GDF10, GDF15, GPRC5B, GPRC5C, HEPH, ICAM1, IGJ, IL10,…
GO:0044421	extracellular region part	1.76305e-10	4.41534e-14	144	A2M, ABCB4, ADCY1, AEBP1, AGT, ANGPTL4, APLN, APOB, APOC1, APOD, APOE, ASIP, BMP2, BPI, BST2, C2, C2orf40, C2orf82, C3, C8orf84, CD36, CES1, CFH, CHI3L2, CHRDL2, CLEC18A, CLEC18B, COL11A1, COL11A2, COL24A1, COL2A1, COL9A1, COL9A3, CP, CPE, CPM, CRISPLD1, CRTAC1, CRYM, CTSH, CTSK, DMKN, DSC2, DSCAML1, ENPEP, ENPP2, F13A1, FABP3, FAM20A, FASN, FGFBP2, FMOD, FRZB, GDF10, GDF15, GPRC5B, GPRC5C, HEPH,…
GO:0048513	animal organ development	1.88903e-10	4.73086e-14	141	ACP5, ADCY1, AEBP1, AFF2, AGT, AGTR1, ALDH1A2, ALPK3, APLN, APOD, AR, ATF3, BCL2A1, BHLHE41, BMP2, C10orf58, C13orf15, C2orf82, CCR1, CD1D, CDH23, CDKN1C, CDKN2B, CDO1, CHRDL2, CITED1, COL11A1, COL11A2, COL2A1, COL9A1, COL9A3, CPE, CRTAC1, CTSH, CTSK, CTTNBP2, CYP19A1, CYP7B1, DHCR7, DIO3, DMRTA1, DNAH11, DSC2, DSC3, DSCAML1, EDA, EFNA1, ENPEP, ETNK2, EVI2B, FABP7, FAM20A, FASN, FGF13, FRZB, FZD3…
GO:0032502	developmental process	1.92081e-10	4.81043e-14	212	A2M, ACP5, ACVR1C, ADCY1, AEBP1, AFF2, AGT, AGTR1, ALDH1A2, ALPK3, ANGPTL4, APBA2, APLN, APOB, APOD, APOE, AR, ATF3, BCL2A1, BHLHE41, BMP2, BST2, C10orf58, C11orf9, C13orf15, C2orf40, C2orf82, C3, C6orf105, CA9, CADM1, CCR1, CD1D, CD36, CDH23, CDHR1, CDKL2, CDKN1C, CDKN2B, CDO1, CES1, CHRDL2, CITED1, COL11A1, COL11A2, COL2A1, COL9A1, COL9A3, CPE, CPM, CRISPLD1, CRTAC1, CTSH, CTSK, CTTNBP2, CYP19A…
GO:0048856	anatomical structure development	1.92819e-10	4.82893e-14	202	ACP5, ACVR1C, ADCY1, AEBP1, AFF2, AGT, AGTR1, ALDH1A2, ALPK3, ANGPTL4, APBA2, APLN, APOB, APOD, APOE, AR, ATF3, BCL2A1, BHLHE41, BMP2, BST2, C10orf58, C11orf9, C13orf15, C2orf82, C3, C6orf105, CA9, CADM1, CCR1, CD1D, CD36, CDH23, CDHR1, CDKN1C, CDKN2B, CDO1, CES1, CHRDL2, CITED1, COL11A1, COL11A2, COL2A1, COL9A1, COL9A3, CPE, CPM, CRISPLD1, CRTAC1, CTSH, CTSK, CTTNBP2, CYP19A1, CYP7B1, DHCR7, DIO…
GO:0032501	multicellular organismal process	3.55709e-10	8.90831e-14	243	A2M, ACP5, ACVR1C, ADCY1, ADCY2, ADCY8, AEBP1, AFF2, AGT, AGTR1, ALDH1A2, ALPK3, ANGPTL4, APBA2, APLN, APOB, APOC1, APOD, APOE, AR, ASIP, ATF3, BANK1, BCL2A1, BHLHE41, BMP2, BPI, BST2, C10orf58, C11orf9, C13orf15, C2orf82, C3, C6orf105, C8orf42, CADM1, CCR1, CD1D, CD36, CDH23, CDHR1, CDKN1C, CDKN2B, CDO1, CHRDL2, CIDEA, CITED1, CLIC2, COL11A1, COL11A2, COL2A1, COL9A1, COL9A3, CPE, CRTAC1, CRYM, C…
GO:0065008	regulation of biological quality	1.59934e-09	4.00536e-13	151	A2M, ABCB4, ACP5, ACVR1C, ADCY1, ADCY2, ADCY8, AGT, AGTR1, ALDH1A2, ANGPTL4, APBA2, APLN, APOB, APOE, AR, ATP8B4, BMP2, C3, C6orf105, CCR1, CD36, CDH23, CDHR1, CDO1, CHDH, CIDEA, CLIC2, COL2A1, CP, CPE, CRYM, CTSH, CTSK, CTTNBP2, CYP19A1, CYP39A1, CYP7B1, DHCR7, DIO2, DIO3, DSC2, EFNA1, ENPEP, F13A1, FABP3, FAM20A, FGD5, FGF13, FGFR4, FZD9, GCH1, GCNT4, GPM6B, GPR77, GPR88, GPRC5B, GRASP, GRIN2A,…
GO:0019216	regulation of lipid metabolic process	8.02086e-09	2.00873e-12	35	ABCB4, AGT, AGTR1, ANGPTL4, APOB, APOC1, APOD, APOE, BMP2, C3, CD36, CIDEA, CYP51A1, DHCR7, FABP3, FADS1, FASN, FGFR4, HMGCS1, IDI1, INSIG1, IRS2, KIT, LDLR, LEP, NPC2, PPARG, RAB38, RARRES2, SCARB1, SCD, SERPINA3, SORBS1, TNFAIP8L3, VAV3
GO:0031012	extracellular matrix	1.11849e-08	2.80114e-12	40	A2M, AEBP1, APOE, C2orf82, C8orf84, COL11A1, COL11A2, COL24A1, COL2A1, COL9A1, COL9A3, F13A1, FMOD, GDF10, ICAM1, IL7, LAMA1, LRRC32, LRRN1, LRRN2, MMP1, MMP11, MMP13, MMP3, MMP7, MMP8, MMP9, NOV, RARRES2, RTN4RL2, SERPINA1, SERPINA3, SERPING1, SFRP1, SMOC2, SOD3, SPON1, SPON2, WISP1, WISP2
GO:0051239	regulation of multicellular organismal process	1.39284e-08	3.48822e-12	122	ACP5, ACVR1C, AGT, AGTR1, ANGPTL4, APLN, APOC1, APOD, APOE, AR, BANK1, BHLHE41, BMP2, BPI, BST2, C10orf58, C11orf9, C13orf15, C3, C6orf105, CADM1, CCR1, CD36, CDKN1C, CIDEA, CITED1, CLIC2, CTSH, CTSK, DIO2, DIO3, DSC2, EFNA1, ENPP2, EVI2B, FGF13, FRZB, FZD3, FZD9, GCH1, GDF10, GDF15, GPM6B, GPNMB, GPR77, GPRC5B, GRIN2A, HERC5, ICAM1, IFITM1, IGSF10, IL10, IL20RA, IL7, IRF4, ISM1, ITGB8, ITPR1, KC…
GO:0009653	anatomical structure morphogenesis	5.59944e-08	1.40231e-11	108	ACP5, ADCY1, AGT, AGTR1, ALDH1A2, ANGPTL4, APLN, APOB, APOD, APOE, AR, BHLHE41, BMP2, C13orf15, C3, C6orf105, CA9, CD36, CDHR1, CDKN1C, CITED1, COL11A1, COL2A1, COL9A1, CPE, CPM, CRISPLD1, CTSH, CYP7B1, DIO3, DNAH11, DSCAML1, EDA, EFNA1, ENPEP, ENPP2, FAM20A, FGD5, FGF13, FGFR4, FRZB, FZD3, GCNT4, GDF15, GPNMB, HOPX, ICAM1, IL10, IL7, INSIG1, IRS2, ISM1, ITGB4, ITGB8, KIT, LAMA1, LEP, MAFB, MBP, …
GO:1901615	organic hydroxy compound metabolic process	1.14487e-07	2.8672e-11	39	ALDH1A2, APOB, APOC1, APOE, ASIP, BMP2, CES1, CITED1, CRYM, CYP19A1, CYP39A1, CYP51A1, CYP7B1, DHCR7, DIO2, DIO3, FASN, FGFR4, GCH1, GCNT4, GRIN2A, HMGCS1, IDI1, INSIG1, KIT, LDLR, LEP, MAOA, MAOB, NPC1, NPC2, PCSK9, PLCG2, PTH1R, RNF180, SC4MOL, SCARB1, SCD, SNCAIP
GO:0008203	cholesterol metabolic process	1.5139e-07	3.79137e-11	20	APOB, APOC1, APOE, CES1, CYP39A1, CYP51A1, CYP7B1, DHCR7, FASN, HMGCS1, IDI1, INSIG1, LDLR, LEP, NPC1, NPC2, PCSK9, SC4MOL, SCARB1, SCD
GO:0010876	lipid localization	1.96303e-07	4.91617e-11	33	ABCA13, ABCA6, ABCA9, ABCB4, ACVR1C, AGT, AGTR1, APOB, APOC1, APOD, APOE, ATP8B4, C3, CD36, CES1, CIDEA, CYP19A1, ESYT3, FABP3, IRS2, LBP, LDLR, LEP, LIPG, NPC1, NPC2, PCSK9, PLA2G2A, PPARG, SCARB1, SERPINA5, TNFAIP8L3, TNFSF11
GO:0016125	sterol metabolic process	2.08439e-07	5.22011e-11	21	APOB, APOC1, APOE, CES1, CYP19A1, CYP39A1, CYP51A1, CYP7B1, DHCR7, FASN, HMGCS1, IDI1, INSIG1, LDLR, LEP, NPC1, NPC2, PCSK9, SC4MOL, SCARB1, SCD
GO:1902652	secondary alcohol metabolic process	2.94859e-07	7.3844e-11	20	APOB, APOC1, APOE, CES1, CYP39A1, CYP51A1, CYP7B1, DHCR7, FASN, HMGCS1, IDI1, INSIG1, LDLR, LEP, NPC1, NPC2, PCSK9, SC4MOL, SCARB1, SCD
GO:0030198	extracellular matrix organization	3.29951e-07	8.26323e-11	31	A2M, AEBP1, AGT, C13orf15, C6orf105, COL11A1, COL11A2, COL24A1, COL2A1, COL9A1, COL9A3, CTSK, FGFR4, FMOD, GPM6B, ICAM1, ITGA10, ITGA9, ITGB4, ITGB8, JAM2, LAMA1, MMP1, MMP11, MMP13, MMP3, MMP7, MMP8, MMP9, SMOC2, SPINT2
GO:0048646	anatomical structure formation involved in morphogenesis	4.12785e-07	1.03377e-10	59	AGT, AGTR1, ALDH1A2, ANGPTL4, APLN, APOD, AR, BHLHE41, BMP2, C13orf15, C3, C6orf105, CD36, COL11A1, COL2A1, CTSH, EDA, EFNA1, ENPEP, ENPP2, FAM20A, FGFR4, FZD3, GDF15, GPNMB, HOPX, IL10, ISM1, ITGB4, ITGB8, LEP, MAFB, MMP8, MMP9, NOV, NRCAM, OBSCN, PLXDC1, PPARG, PPARGC1B, PRICKLE1, RET, ROR2, RSPO3, S100A1, S1PR1, SDK1, SDK2, SEMA3E, SEMA6A, SFRP1, SLC40A1, SMOC2, SPINT2, STAB1, THSD7A, TLR2, TN…
GO:0006869	lipid transport	1.59413e-06	3.99232e-10	30	ABCA13, ABCA6, ABCA9, ABCB4, AGT, AGTR1, APOB, APOC1, APOD, APOE, ATP8B4, CD36, CES1, CYP19A1, ESYT3, FABP3, IRS2, LBP, LDLR, LEP, LIPG, NPC1, NPC2, PCSK9, PLA2G2A, PPARG, SCARB1, SERPINA5, TNFAIP8L3, TNFSF11
GO:0055088	lipid homeostasis	1.82718e-06	4.57596e-10	18	ABCB4, ANGPTL4, APOB, APOE, CYP39A1, CYP7B1, FABP3, FGFR4, INSIG1, IRS2, LDLR, LIPG, NPC1, NPC2, PCSK9, PNPLA3, PPARG, SCARB1
GO:0019218	regulation of steroid metabolic process	2.09133e-06	5.23749e-10	17	AGT, AGTR1, APOB, APOC1, APOE, BMP2, CYP51A1, DHCR7, FASN, FGFR4, HMGCS1, IDI1, INSIG1, KIT, LDLR, LEP, SCD
GO:0008202	steroid metabolic process	2.30336e-06	5.76851e-10	28	AGT, AGTR1, APOB, APOC1, APOE, BMP2, CES1, CYP19A1, CYP39A1, CYP51A1, CYP7B1, DHCR7, FASN, FGFR4, HMGCS1, HSD11B1, HSD17B14, IDI1, INSIG1, KIT, LDLR, LEP, NPC1, NPC2, PCSK9, SC4MOL, SCARB1, SCD
GO:0031226	intrinsic component of plasma membrane	5.18845e-06	1.29939e-09	78	ABCB4, ACVR1C, ADCY1, ADCY2, ADCY8, AGTR1, BMP2, BST2, CADM3, CCR1, CD1D, CD36, CDHR1, CLEC2B, EDA, EFNA1, ENPEP, ESYT3, EVI2B, FADS2, FGFR4, FXYD6, FZD10, GPNMB, GPR88, GPRC5C, GRIN2A, GRIN2C, ICAM1, ITGA10, ITGA9, ITGB4, ITGB8, JAM2, KCNA6, KCNJ6, KCNJ8, KCNK15, KIT, LDLR, LPHN2, LRRC32, LY75, MERTK, NLGN4X, NOX4, NPC1, NRCAM, ODZ1, PALM, PCDHB11, PLXNC1, PTH1R, PTPRD, RET, ROR2, RTN4RL2, RYR1,…
GO:0005539	glycosaminoglycan binding	5.35993e-06	1.34233e-09	23	APOB, APOE, CFH, COL11A1, EPYC, FBLN7, FGFR4, GPNMB, IGJ, LIPG, MMP7, NOV, ODZ1, RSPO2, RSPO3, SERPINA5, SFRP1, SMOC2, SOD3, STAB1, TLR2, WISP1, WISP2
GO:0048878	chemical homeostasis	6.05383e-06	1.51611e-09	59	ABCB4, ADCY1, ADCY2, ADCY8, AGT, AGTR1, ANGPTL4, APOB, APOE, CCR1, CD36, CDH23, CLIC2, CP, CTSH, CYP39A1, CYP7B1, FABP3, FAM20A, FGFR4, FZD9, GPR77, GPRC5B, GRIN2A, GRIN2C, HEPH, ICAM1, IFI6, INSIG1, IRS2, ITPR1, LDLR, LEP, LIPG, MCOLN3, MYO5B, NEDD4L, NOX4, NPC1, NPC2, PCSK9, PLCG2, PNPLA3, PPARG, PTGER4, PTH1R, RAB38, RYR1, S1PR1, SCARB1, SLC24A3, SLC26A4, SLC39A8, SLC40A1, SNX10, SSTR5, STEAP4…
GO:0035295	tube development	7.45099e-06	1.86601e-09	54	AGT, AGTR1, ALDH1A2, ANGPTL4, APLN, APOB, APOD, APOE, AR, BMP2, C13orf15, C3, C6orf105, CITED1, COL2A1, CTSH, DHCR7, EDA, EFNA1, ENPEP, ENPP2, FGFR4, FZD3, GJB2, GPNMB, HSD11B1, IL10, ISM1, ITGB4, ITGB8, KIT, LAMA1, LEP, NOV, NRCAM, PLXDC1, PPARG, PRICKLE1, RARRES2, RET, RSPO2, RSPO3, S100A1, S1PR1, SEMA3E, SEMA6A, SFRP1, SMOC2, SPINT2, STAB1, TACSTD2, THRB, THSD7A, VAV3
GO:0009605	response to external stimulus	9.32425e-06	2.33515e-09	99	A2M, ACP5, ACVR1C, AGT, AGTR1, ALDH1A2, APOB, APOD, APOE, ATF3, BANK1, BMP2, BPI, BST2, C2, C3, C6orf105, CCR1, CD1D, CD36, CDKN2B, CFH, CITED1, COL11A1, CYP19A1, CYP7B1, DSC2, DSCAML1, EFNA1, ENPP2, FABP7, FADS1, FAM20A, FZD3, GCH1, GDF15, GJB2, GPNMB, GPR77, GPR88, GPRC5B, GRIN2A, HERC5, HMGCS1, ICAM1, IFI6, IFITM1, IGJ, IL10, IRF4, IRS2, ITGA9, KCNJ8, KIF26A, KIT, LBP, LDLR, LEP, LIPG, MAOB, M…
GO:0042592	homeostatic process	1.18221e-05	2.9607e-09	81	ABCB4, ACP5, ADCY1, ADCY2, ADCY8, AGT, AGTR1, ANGPTL4, APLN, APOB, APOE, CCR1, CD36, CDH23, CDHR1, CIDEA, CLIC2, COL2A1, CP, CTSH, CTSK, CYP39A1, CYP7B1, DIO2, FABP3, FAM20A, FGFR4, FZD9, GCNT4, GPR77, GPRC5B, GRIN2A, GRIN2C, HEPH, ICAM1, IFI6, IGJ, IL20RA, IL7, INSIG1, IRF4, IRS2, ITPR1, KIT, LDLR, LEP, LIPG, LPIN1, MAFB, MCOLN3, MERTK, MYO5B, NEDD4L, NOV, NOVA1, NOX4, NPC1, NPC2, PCSK9, PLCG2, …
GO:0005887	integral component of plasma membrane	1.85967e-05	4.65733e-09	74	ABCB4, ACVR1C, ADCY1, ADCY2, ADCY8, AGTR1, BMP2, BST2, CADM3, CCR1, CD1D, CD36, CDHR1, CLEC2B, EDA, ENPEP, ESYT3, EVI2B, FADS2, FGFR4, FXYD6, FZD10, GPNMB, GPR88, GPRC5C, GRIN2A, GRIN2C, ICAM1, ITGA10, ITGA9, ITGB4, ITGB8, JAM2, KCNA6, KCNJ6, KCNJ8, KCNK15, KIT, LDLR, LPHN2, LRRC32, LY75, MERTK, NLGN4X, NOX4, NPC1, NRCAM, ODZ1, PCDHB11, PLXNC1, PTH1R, PTPRD, RET, ROR2, RYR1, SCARB1, SCN1A, SEMA3E…
GO:0032879	regulation of localization	1.87229e-05	4.68893e-09	104	ABCB4, ACVR1C, ADCY1, AGT, AGTR1, APBA2, APLN, APOB, APOC1, APOD, APOE, AR, BANK1, BMP2, BST2, C13orf15, C2, C3, C6orf105, CADM1, CCR1, CD36, CIDEA, CLIC2, CTSH, CYGB, CYP19A1, DNAH11, DSC2, EFNA1, ENPP2, FGF13, FXYD6, FZD9, GPM6B, GPNMB, GPR77, GRASP, ICAM1, IFITM1, IGSF10, IL10, INSIG1, IRS2, ITPR1, KCNA6, KCNJ6, KCNJ8, KCNK15, KIT, LAMA1, LBP, LDLR, LEP, LIPG, LRRC32, MAOB, MBP, MCOLN3, MERTK,…
GO:0030301	cholesterol transport	1.95449e-05	4.89479e-09	14	ABCB4, APOB, APOC1, APOE, CD36, CES1, LDLR, LEP, LIPG, NPC1, NPC2, PCSK9, PPARG, SCARB1
GO:0008201	heparin binding	2.05267e-05	5.14067e-09	19	APOB, APOE, CFH, COL11A1, FBLN7, FGFR4, GPNMB, LIPG, MMP7, NOV, ODZ1, RSPO2, RSPO3, SERPINA5, SFRP1, SMOC2, SOD3, WISP1, WISP2
GO:0051241	negative regulation of multicellular organismal process	2.33094e-05	5.83758e-09	58	ACP5, ACVR1C, AGT, APLN, APOC1, APOD, APOE, BANK1, BMP2, BPI, BST2, C13orf15, C6orf105, CCR1, CIDEA, CITED1, CTSK, DIO3, EFNA1, FGF13, FRZB, FZD3, GDF10, GDF15, GPNMB, GPR77, HERC5, IL10, ISM1, LBP, LDLR, LEP, LRRC32, MAFB, MERTK, MMP8, NDRG2, NLGN4X, NOV, NOVA1, PCSK9, PPARG, PRICKLE1, PROS1, PTGER4, RGS2, RSPO2, RTN4RL2, S100B, SEMA3E, SEMA6A, SERPING1, SFRP1, STAB1, TACSTD2, THRB, TLR2, ZBTB46
GO:0006694	steroid biosynthetic process	3.35216e-05	8.3951e-09	20	APOB, APOE, BMP2, CES1, CYP19A1, CYP39A1, CYP51A1, CYP7B1, DHCR7, FASN, FGFR4, HMGCS1, HSD11B1, HSD17B14, IDI1, INSIG1, LEP, SC4MOL, SCARB1, SCD
GO:1905952	regulation of lipid localization	4.01638e-05	1.00585e-08	17	ABCB4, AGT, AGTR1, APOB, APOC1, APOE, C3, CD36, CIDEA, CYP19A1, IRS2, LEP, LIPG, PCSK9, PPARG, SCARB1, TNFSF11
GO:0001568	blood vessel development	4.26273e-05	1.06755e-08	40	AGT, AGTR1, ALDH1A2, ANGPTL4, APLN, APOB, APOD, APOE, C13orf15, C3, C6orf105, CITED1, CTSH, DHCR7, EFNA1, ENPEP, ENPP2, FGFR4, GPNMB, IL10, ISM1, ITGB8, LAMA1, LEP, NOV, NRCAM, PDGFD, PLXDC1, PPARG, PRICKLE1, RSPO3, S100A1, S1PR1, SEMA3E, SEMA6A, SFRP1, SMOC2, STAB1, THSD7A, VAV3
GO:0001944	vasculature development	4.55215e-05	1.14003e-08	41	AGT, AGTR1, ALDH1A2, ANGPTL4, APLN, APOB, APOD, APOE, C13orf15, C3, C6orf105, CITED1, CTSH, DHCR7, EFNA1, ENPEP, ENPP2, FGFR4, GPNMB, IL10, ISM1, ITGB8, KIT, LAMA1, LEP, NOV, NRCAM, PDGFD, PLXDC1, PPARG, PRICKLE1, RSPO3, S100A1, S1PR1, SEMA3E, SEMA6A, SFRP1, SMOC2, STAB1, THSD7A, VAV3
GO:0042632	cholesterol homeostasis	4.93079e-05	1.23486e-08	13	APOB, APOE, CYP39A1, CYP7B1, FABP3, FGFR4, INSIG1, LDLR, LIPG, NPC1, NPC2, PCSK9, SCARB1
GO:0016477	cell migration	4.97097e-05	1.24492e-08	67	ACVR1C, AGT, AGTR1, APOB, APOD, APOE, BMP2, BST2, C13orf15, C6orf105, CCR1, CTSH, CYGB, CYP19A1, CYP7B1, EFNA1, ELMO1, ENPEP, ENPP2, FGF13, FGFR4, FZD3, GPNMB, GPR77, ICAM1, IFITM1, IGJ, IGSF10, IL10, IRS2, ITGA9, ITGB4, ITGB8, JAM2, KIT, LAMA1, LBP, LEP, MARK1, MEGF10, MERTK, MMP1, MMP3, MMP9, MTUS1, NEDD9, NOV, NOX4, NRCAM, PDGFD, PLXNC1, PPARG, PROS1, PTGER4, RARRES2, RET, ROR2, S1PR1, SCARB1,…
GO:0012505	endomembrane system	5.06617e-05	1.26876e-08	152	A2M, ABCA13, APBA2, APOB, APOC1, APOD, APOE, ATP8B4, B3GALT1, B3GNT7, B4GALNT3, BEND5, BPI, BST2, C11orf9, C1orf88, C2orf40, C3, C6orf105, CCND2, CD1D, CD36, CERS4, CES1, CLEC18A, CLEC18B, COL11A1, COL11A2, COL24A1, COL2A1, COL9A1, COL9A3, CP, CPE, CTSH, CTSK, CTTNBP2, CYP19A1, CYP39A1, CYP4X1, CYP51A1, CYP7B1, DHCR7, DIO3, EDA, ESYT3, F13A1, FADS1, FADS2, FAM134B, FAM20A, FASN, FGD5, FGFR4, FIBI…
GO:0008610	lipid biosynthetic process	5.41885e-05	1.35709e-08	42	ALDH1A2, APOB, APOC1, APOE, B3GALT1, BMP2, C3, CERS4, CES1, CYP19A1, CYP39A1, CYP51A1, CYP7B1, DHCR7, ETNK2, FABP3, FADS1, FADS2, FASN, FGFR4, HMGCS1, HSD11B1, HSD17B14, IDI1, INSIG1, IRS2, LDLR, LEP, LPIN1, PCYT1B, PLA2G2A, PLCG2, PNPLA3, PTGDS, RAB38, SC4MOL, SCARB1, SCD, SORBS1, ST3GAL6, ST6GALNAC5, ST8SIA4
GO:0055092	sterol homeostasis	5.82716e-05	1.45934e-08	13	APOB, APOE, CYP39A1, CYP7B1, FABP3, FGFR4, INSIG1, LDLR, LIPG, NPC1, NPC2, PCSK9, SCARB1
GO:0022610	biological adhesion	6.08619e-05	1.52421e-08	65	APOD, BMP2, C13orf15, C6orf105, CADM1, CADM3, CCR1, CD1D, CD36, CDH19, CDH23, CDHR1, CDHR3, DSC2, DSC3, DSCAML1, EDA, EFNA1, FBLN7, GPM6B, GPNMB, ICAM1, IL10, IL7, ITGA10, ITGA9, ITGB4, ITGB8, JAM2, KIT, LAMA1, LEP, LRRC32, LRRN2, MBP, MEGF10, MERTK, NEDD9, NLGN4X, NOV, NRCAM, ODZ1, PCDHB11, PLXNC1, PTPRD, RET, S1PR1, SCARB1, SDK1, SDK2, SEMA3E, SEMA6A, SFRP1, SMOC2, SORBS1, SPINT2, SPON1, SPON2,…
GO:0072358	cardiovascular system development	6.60266e-05	1.65356e-08	41	AGT, AGTR1, ALDH1A2, ANGPTL4, APLN, APOB, APOD, APOE, C13orf15, C3, C6orf105, CITED1, CTSH, DHCR7, EFNA1, ENPEP, ENPP2, FGFR4, GPNMB, IL10, ISM1, ITGB8, KIT, LAMA1, LEP, NOV, NRCAM, PDGFD, PLXDC1, PPARG, PRICKLE1, RSPO3, S100A1, S1PR1, SEMA3E, SEMA6A, SFRP1, SMOC2, STAB1, THSD7A, VAV3
GO:0046890	regulation of lipid biosynthetic process	7.38849e-05	1.85036e-08	19	APOB, APOC1, APOE, BMP2, C3, CYP51A1, DHCR7, FABP3, FASN, FGFR4, HMGCS1, IDI1, INSIG1, LDLR, LEP, RAB38, SCARB1, SCD, SORBS1
GO:0035239	tube morphogenesis	8.8834e-05	2.22474e-08	45	AGT, AGTR1, ANGPTL4, APLN, APOB, APOD, APOE, AR, BMP2, C13orf15, C3, C6orf105, CITED1, CTSH, EDA, EFNA1, ENPEP, ENPP2, FGFR4, FZD3, GPNMB, IL10, ISM1, ITGB8, LAMA1, LEP, NOV, NRCAM, PLXDC1, PPARG, PRICKLE1, RET, RSPO2, RSPO3, S100A1, S1PR1, SEMA3E, SEMA6A, SFRP1, SMOC2, SPINT2, STAB1, TACSTD2, THSD7A, VAV3
GO:0015918	sterol transport	8.91747e-05	2.23327e-08	14	ABCB4, APOB, APOC1, APOE, CD36, CES1, LDLR, LEP, LIPG, NPC1, NPC2, PCSK9, PPARG, SCARB1
GO:0001503	ossification	0.000102497	2.56693e-08	28	ACP5, BMP2, CCR1, CHRDL2, CITED1, COL11A1, COL2A1, CTSK, FASN, FZD9, GDF10, GPM6B, GPNMB, IFITM1, IGSF10, LEP, MMP13, MMP9, PPARGC1B, PTGER4, PTH1R, ROR2, RSPO2, RYR1, S1PR1, SFRP1, SNX10, TNFSF11
GO:0007155	cell adhesion	0.000114895	2.8774e-08	64	APOD, BMP2, C13orf15, C6orf105, CADM1, CADM3, CCR1, CD1D, CD36, CDH19, CDH23, CDHR1, CDHR3, DSC2, DSC3, DSCAML1, EDA, EFNA1, FBLN7, GPM6B, GPNMB, ICAM1, IL10, IL7, ITGA10, ITGA9, ITGB4, ITGB8, JAM2, KIT, LAMA1, LEP, LRRC32, LRRN2, MBP, MEGF10, MERTK, NEDD9, NLGN4X, NOV, NRCAM, ODZ1, PCDHB11, PLXNC1, PTPRD, RET, S1PR1, SDK1, SDK2, SEMA3E, SEMA6A, SFRP1, SMOC2, SORBS1, SPINT2, SPON1, SPON2, STAB1, …
GO:0048514	blood vessel morphogenesis	0.000129012	3.23096e-08	36	AGT, AGTR1, ANGPTL4, APLN, APOB, APOD, APOE, C13orf15, C3, C6orf105, CITED1, CTSH, EFNA1, ENPEP, ENPP2, FGFR4, GPNMB, IL10, ISM1, ITGB8, LAMA1, LEP, NOV, NRCAM, PLXDC1, PPARG, RSPO3, S100A1, S1PR1, SEMA3E, SEMA6A, SFRP1, SMOC2, STAB1, THSD7A, VAV3
GO:1901617	organic hydroxy compound biosynthetic process	0.000147316	3.68936e-08	22	APOB, APOE, ASIP, BMP2, CES1, CITED1, CYP19A1, CYP39A1, CYP51A1, CYP7B1, DHCR7, FASN, FGFR4, GCH1, HMGCS1, IDI1, INSIG1, LEP, PLCG2, PTH1R, SC4MOL, SCD
GO:0006629	lipid metabolic process	0.000174372	4.36694e-08	65	ABCB4, AGT, AGTR1, ALDH1A2, ANGPTL4, APOB, APOC1, APOD, APOE, B3GALT1, BMP2, C3, C6orf105, CD36, CERS4, CES1, CIDEA, CYGB, CYP19A1, CYP39A1, CYP51A1, CYP7B1, DHCR7, ENPP2, ETNK2, FABP3, FABP7, FADS1, FADS2, FASN, FGFR4, HMGCS1, HSD11B1, HSD17B14, IDI1, INSIG1, IRS2, ITGB8, KIT, LDLR, LEP, LIPG, LPIN1, NPC1, NPC2, PCSK9, PCYT1B, PLA2G2A, PLCG2, PNPLA3, PPARG, PTGDS, RAB38, RARRES2, RARRES3, SC4MOL…
GO:0007610	behavior	0.00020008	5.01076e-08	36	ADCY1, ADCY8, AFF2, AGT, APBA2, APLN, APOE, ASIP, CDH23, DMRTA1, DNAH11, FGF13, FZD9, GCNT4, GDF15, GPR88, GPRC5B, GRIN2A, KIT, LDLR, LEP, LGI4, MCOLN3, MYH14, NLGN4X, NOVA1, NPC1, PPP1R1B, PTGDS, RNF180, S100B, SCN1A, SDK1, SEPP1, THRB, TLR2
GO:0030334	regulation of cell migration	0.000263869	6.60828e-08	44	ACVR1C, AGT, APOD, APOE, BMP2, BST2, C13orf15, C6orf105, CCR1, CTSH, CYGB, CYP19A1, EFNA1, ENPP2, GPNMB, GPR77, ICAM1, IFITM1, IGSF10, IRS2, KIT, LAMA1, LBP, MMP3, MMP9, MTUS1, NEDD9, NOV, NOX4, PDGFD, PLXNC1, PPARG, PTGER4, RARRES2, RET, ROR2, S1PR1, SCARB1, SEMA3E, SEMA6A, SFRP1, SMOC2, TACSTD2, UNC5C
GO:0050793	regulation of developmental process	0.000279666	7.00391e-08	95	ACVR1C, AGT, AGTR1, ANGPTL4, APOB, APOE, AR, BHLHE41, BMP2, C10orf58, C11orf9, C13orf15, C3, CCR1, CD36, CDKN1C, CITED1, CTSH, CTSK, DIO3, EFNA1, ENPP2, EVI2B, FADS1, FGD5, FGF13, FRZB, FZD3, FZD9, GDF10, GDF15, GPM6B, GPNMB, GPRC5B, HOPX, ICAM1, IFITM1, IGSF10, IL10, IL7, INSIG1, IRF4, ISM1, ITGB8, KIT, LAMA1, LDLR, LEP, LGI4, LRRN1, MAFB, MARK1, MBP, MEGF10, MMP11, MYH14, NEDD4L, NEDD9, NOV, NR…
GO:0001525	angiogenesis	0.000282889	7.08462e-08	32	AGT, AGTR1, ANGPTL4, APLN, APOD, C13orf15, C3, C6orf105, CTSH, EFNA1, ENPEP, ENPP2, FGFR4, GPNMB, IL10, ISM1, ITGB8, LEP, NOV, NRCAM, PLXDC1, PPARG, RSPO3, S100A1, S1PR1, SEMA3E, SEMA6A, SFRP1, SMOC2, STAB1, THSD7A, VAV3
GO:0097006	regulation of plasma lipoprotein particle levels	0.000311407	7.79882e-08	13	AGT, AGTR1, APOB, APOC1, APOE, CD36, LDLR, LIPG, NPC1, NPC2, PCSK9, PLA2G2A, SCARB1
GO:0072359	circulatory system development	0.0003866	9.68193e-08	51	AGT, AGTR1, ALDH1A2, ALPK3, ANGPTL4, APLN, APOB, APOD, APOE, BMP2, C13orf15, C3, C6orf105, CITED1, COL11A1, COL2A1, CPE, CTSH, DHCR7, DNAH11, EFNA1, ENPEP, ENPP2, FGFR4, GPNMB, IL10, ISM1, ITGB8, KCNJ8, KIT, LAMA1, LEP, NOV, NOX4, NRCAM, PDGFD, PLXDC1, PPARG, PRICKLE1, RGS2, RSPO3, RYR1, S100A1, S1PR1, SEMA3E, SEMA6A, SFRP1, SMOC2, STAB1, THSD7A, VAV3
GO:0048869	cellular developmental process	0.000404083	1.01198e-07	142	A2M, ACVR1C, ADCY1, AGT, AGTR1, ALDH1A2, ALPK3, ANGPTL4, APOB, APOD, APOE, AR, ATF3, BHLHE41, BMP2, C10orf58, C11orf9, C13orf15, C2orf40, CADM1, CCR1, CD1D, CD36, CDH23, CDHR1, CDKN1C, CDKN2B, CES1, CHRDL2, CITED1, COL11A1, COL2A1, CRTAC1, CTSK, DHCR7, DIO3, DSC2, DSC3, DSCAML1, EDA, EDARADD, EFNA1, ENPP2, EVI2B, FABP7, FADS1, FASN, FGD5, FGF13, FGFR4, FRZB, FZD10, FZD3, FZD9, GDF10, GDF15, GPM6B…
GO:0022603	regulation of anatomical structure morphogenesis	0.000407878	1.02148e-07	50	AGT, AGTR1, ANGPTL4, APOE, AR, BMP2, C13orf15, C3, CD36, CITED1, CTSH, DIO3, EFNA1, ENPP2, FGD5, FGF13, FZD3, GDF15, GPNMB, ICAM1, IL10, ISM1, ITGB8, KIT, LEP, MBP, MYH14, NEDD4L, NEDD9, NRCAM, PALM, PALMD, PLXNC1, PPARG, PRICKLE1, PTPRD, RET, ROR2, RSPO2, RSPO3, S100A1, S100B, SEMA3E, SEMA6A, SFRP1, SMOC2, STAB1, TACSTD2, THRB, TNFSF13B
GO:0051674	localization of cell	0.00045097	1.1294e-07	69	ACVR1C, AGT, AGTR1, APOB, APOD, APOE, BMP2, BST2, C13orf15, C6orf105, CCR1, CTSH, CYGB, CYP19A1, CYP7B1, DNAH11, EFNA1, ELMO1, ENPEP, ENPP2, FGF13, FGFR4, FZD3, GPNMB, GPR77, ICAM1, IFITM1, IGJ, IGSF10, IL10, IRS2, ITGA9, ITGB4, ITGB8, JAM2, KIT, LAMA1, LBP, LEP, MARK1, MEGF10, MERTK, MMP1, MMP3, MMP9, MTUS1, NEDD9, NOV, NOX4, NRCAM, PDGFD, PLXNC1, PPARG, PROS1, PTGER4, RARRES2, RET, ROR2, S1PR1,…
GO:0048870	cell motility	0.00045097	1.1294e-07	69	ACVR1C, AGT, AGTR1, APOB, APOD, APOE, BMP2, BST2, C13orf15, C6orf105, CCR1, CTSH, CYGB, CYP19A1, CYP7B1, DNAH11, EFNA1, ELMO1, ENPEP, ENPP2, FGF13, FGFR4, FZD3, GPNMB, GPR77, ICAM1, IFITM1, IGJ, IGSF10, IL10, IRS2, ITGA9, ITGB4, ITGB8, JAM2, KIT, LAMA1, LBP, LEP, MARK1, MEGF10, MERTK, MMP1, MMP3, MMP9, MTUS1, NEDD9, NOV, NOX4, NRCAM, PDGFD, PLXNC1, PPARG, PROS1, PTGER4, RARRES2, RET, ROR2, S1PR1,…
GO:0070887	cellular response to chemical stimulus	0.000502116	1.25749e-07	112	ABCB4, ACVR1C, ADCY1, ADCY2, ADCY8, AGT, AGTR1, ALDH1A2, APLN, APOB, APOE, AR, ASIP, ATF3, BMP2, BST2, C10orf58, C13orf15, C6orf105, CA9, CCR1, CD36, CDKN1C, CDKN2B, CDO1, CES1, CIDEA, CITED1, CLIC2, COL2A1, CTSH, CYGB, CYP19A1, CYP7B1, EDA, EDARADD, EGLN3, F13A1, FASN, FGFR4, FMO2, FMOD, FZD10, GBP4, GCH1, GDF10, GDF15, GJB2, GPR77, HMGCS1, ICAM1, IFI6, IFITM1, IL10, IL20RA, IL7, INSIG1, IRF4, I…
GO:0051270	regulation of cellular component movement	0.000525711	1.31658e-07	48	ACVR1C, AGT, APOD, APOE, BMP2, BST2, C13orf15, C6orf105, CCR1, CTSH, CYGB, CYP19A1, DNAH11, DSC2, EFNA1, ENPP2, FGF13, GPNMB, GPR77, ICAM1, IFITM1, IGSF10, IRS2, KIT, LAMA1, LBP, MMP3, MMP9, MTUS1, NEDD9, NOV, NOX4, PDGFD, PLXNC1, PPARG, PTGER4, RARRES2, RET, ROR2, S1PR1, SCARB1, SEMA3E, SEMA6A, SFRP1, SMOC2, SPINT2, TACSTD2, UNC5C
GO:0048871	multicellular organismal homeostasis	0.000527812	1.32184e-07	31	ACP5, ADCY1, ADCY2, ADCY8, APLN, CD36, CDH23, CDHR1, CIDEA, COL2A1, CTSH, CTSK, DIO2, IGJ, IL20RA, IL7, IRF4, LEP, LPIN1, MYO5B, NOVA1, NOX4, PPARGC1B, PTH1R, S1PR1, SCD, SERPINA3, SLC40A1, SNX10, TF, TNFSF11
GO:0034368	protein-lipid complex remodeling	0.000544843	1.36449e-07	8	AGT, AGTR1, APOB, APOC1, APOE, LIPG, PLA2G2A, SCARB1
GO:0034369	plasma lipoprotein particle remodeling	0.000544843	1.36449e-07	8	AGT, AGTR1, APOB, APOC1, APOE, LIPG, PLA2G2A, SCARB1
GO:0008289	lipid binding	0.000565868	1.41715e-07	40	ALDH1A2, APOB, APOC1, APOD, APOE, AR, ARAP2, BPI, CD1D, CD36, ESYT3, FABP3, FABP7, FYB, HSD11B1, IGJ, ITPR1, LAMA1, LBP, MARK1, MCF2L, MCOLN3, NPC1, NPC2, NR3C2, PCYT1B, PLA2G2A, PMP2, PNPLA3, PPARG, PTGDS, S1PR1, SCARB1, SCIN, SERPINA5, SNX10, SPON2, SYT13, TLR2, TNFAIP8L3
GO:2000145	regulation of cell motility	0.000672755	1.68484e-07	45	ACVR1C, AGT, APOD, APOE, BMP2, BST2, C13orf15, C6orf105, CCR1, CTSH, CYGB, CYP19A1, EFNA1, ENPP2, GPNMB, GPR77, ICAM1, IFITM1, IGSF10, IRS2, KIT, LAMA1, LBP, MMP3, MMP9, MTUS1, NEDD9, NOV, NOX4, PDGFD, PLXNC1, PPARG, PTGER4, RARRES2, RET, ROR2, S1PR1, SCARB1, SEMA3E, SEMA6A, SFRP1, SMOC2, SPINT2, TACSTD2, UNC5C
GO:0007399	nervous system development	0.000835304	2.09192e-07	89	ADCY1, AFF2, AGT, ALDH1A2, APBA2, APOB, APOD, APOE, BCL2A1, BHLHE41, BMP2, C11orf9, CDH23, CDHR1, CDKN1C, CITED1, COL2A1, CRTAC1, CTTNBP2, DIO3, DNAH11, DSCAML1, EFNA1, FABP7, FGF11, FGF13, FZD10, FZD3, FZD9, GPM6B, GPRC5B, GRIN2A, GRIN2C, HMGCS1, IGSF10, IRS2, JHDM1D, KIF26A, KIT, LAMA1, LDLR, LEP, LGI4, LPHN2, LRRC33, LRRN1, MAFB, MAOB, MARK1, MBP, MCOLN3, MPPED2, MYO1D, NDRG2, NEDD4L, NLGN4X, …
GO:0051051	negative regulation of transport	0.000854092	2.13897e-07	30	ACVR1C, APOC1, APOD, BANK1, BST2, C13orf15, C6orf105, CD36, CIDEA, CLIC2, FZD9, GPM6B, GPR77, ICAM1, IL10, INSIG1, IRS2, LEP, LRRC32, MAOB, MMP9, NEDD4L, NOV, PCSK9, PTGER4, RGS2, RSAD2, SFRP1, TLR2, WWP2
GO:0030154	cell differentiation	0.000922884	2.31125e-07	136	A2M, ACVR1C, ADCY1, AGT, AGTR1, ALDH1A2, ALPK3, ANGPTL4, APOB, APOD, APOE, AR, ATF3, BHLHE41, BMP2, C10orf58, C11orf9, C13orf15, CADM1, CCR1, CD1D, CD36, CDH23, CDHR1, CDKN1C, CDKN2B, CES1, CHRDL2, CITED1, COL11A1, COL2A1, CRTAC1, CTSK, DHCR7, DIO3, DSC2, DSC3, DSCAML1, EDA, EDARADD, EFNA1, EVI2B, FABP7, FADS1, FASN, FGF13, FGFR4, FRZB, FZD10, FZD3, FZD9, GDF10, GDF15, GPM6B, GPNMB, GPRC5B, GRIN2…
GO:0034367	protein-containing complex remodeling	0.000985967	2.46924e-07	8	AGT, AGTR1, APOB, APOC1, APOE, LIPG, PLA2G2A, SCARB1
GO:0006066	alcohol metabolic process	0.00117174	2.93448e-07	25	ALDH1A2, APOB, APOC1, APOE, BMP2, CES1, CYP39A1, CYP51A1, CYP7B1, DHCR7, FASN, GCH1, HMGCS1, IDI1, INSIG1, LDLR, LEP, NPC1, NPC2, PCSK9, PLCG2, PTH1R, SC4MOL, SCARB1, SCD
GO:0044459	plasma membrane part	0.00118801	2.97524e-07	105	ABCB4, ACVR1C, ADCY1, ADCY2, ADCY8, AGTR1, ANKS1B, BMP2, BST2, C6orf105, CA9, CADM1, CADM3, CCR1, CD1D, CD36, CDH19, CDHR1, CDHR3, CLEC2B, CPE, EDA, EFNA1, ENPEP, ESYT3, EVI2B, FADS2, FGD5, FGF13, FGFR4, FXYD6, FZD10, FZD3, FZD9, GJB2, GPNMB, GPR77, GPR88, GPRC5C, GRASP, GRIN2A, GRIN2C, HEPH, HMHA1, ICAM1, ITGA10, ITGA9, ITGB4, ITGB8, JAM2, KCNA6, KCNJ6, KCNJ8, KCNK15, KIT, LDLR, LPHN2, LRRC32, L…
GO:0046165	alcohol biosynthetic process	0.00125932	3.15381e-07	16	APOB, APOE, BMP2, CES1, CYP51A1, DHCR7, FASN, GCH1, HMGCS1, IDI1, INSIG1, LEP, PLCG2, PTH1R, SC4MOL, SCD
GO:0006695	cholesterol biosynthetic process	0.00137128	3.43421e-07	11	APOB, APOE, CES1, CYP51A1, DHCR7, FASN, HMGCS1, IDI1, INSIG1, SC4MOL, SCD
GO:0046849	bone remodeling	0.00142967	3.58044e-07	12	ACP5, CTSK, IL20RA, IL7, LEP, NOX4, PPARGC1B, PTH1R, S1PR1, SFRP1, SNX10, TNFSF11
GO:0050810	regulation of steroid biosynthetic process	0.00142967	3.58044e-07	12	APOB, APOE, BMP2, CYP51A1, DHCR7, FASN, FGFR4, HMGCS1, IDI1, INSIG1, LEP, SCD
GO:0034381	plasma lipoprotein particle clearance	0.00151638	3.79759e-07	10	APOB, APOC1, APOE, CD36, LDLR, LIPG, NPC1, NPC2, PCSK9, SCARB1
GO:1902653	secondary alcohol biosynthetic process	0.00159848	4.00321e-07	11	APOB, APOE, CES1, CYP51A1, DHCR7, FASN, HMGCS1, IDI1, INSIG1, SC4MOL, SCD
GO:0048771	tissue remodeling	0.00180615	4.52329e-07	16	ACP5, AGT, CTSK, GPNMB, IL20RA, IL7, LEP, MERTK, NOX4, PPARGC1B, PTH1R, RSPO3, S1PR1, SFRP1, SNX10, TNFSF11
GO:0071944	cell periphery	0.00222504	5.57236e-07	178	ABCA13, ABCB4, ACVR1C, ADCY1, ADCY2, ADCY8, AGTR1, ANKS1B, APBA2, APOB, APOE, AQPEP, AR, ATP8B4, BMP2, BST2, C2orf82, C3, C6orf105, CA9, CADM1, CADM3, CCR1, CD1D, CD36, CDH19, CDH23, CDHR1, CDHR3, CLEC2B, CPE, CPM, CTTNBP2, CYP51A1, DIO2, DIO3, DIRAS3, DSC2, DSC3, DSCAML1, EDA, EFNA1, ELMO1, ENPEP, ENPP2, ESYT3, EVI2B, FABP7, FADS2, FAM84B, FASN, FGD5, FGF13, FGFR4, FHIT, FXYD6, FYB, FZD10, FZD3,…
GO:0062023	collagen-containing extracellular matrix	0.00247446	6.197e-07	24	A2M, AEBP1, APOE, C8orf84, COL11A1, COL11A2, COL24A1, COL2A1, F13A1, FMOD, GDF10, ICAM1, IL7, LAMA1, MMP8, MMP9, NOV, SERPINA1, SERPINA3, SERPING1, SFRP1, SMOC2, SOD3, SPON1
GO:0045453	bone resorption	0.00254594	6.376e-07	10	ACP5, CTSK, IL20RA, IL7, NOX4, PPARGC1B, PTH1R, S1PR1, SNX10, TNFSF11
GO:1901681	sulfur compound binding	0.00267056	6.68812e-07	20	APOB, APOE, CFH, COL11A1, FBLN7, FGFR4, GPNMB, LIPG, MMP7, NOV, ODZ1, PNPLA3, RSPO2, RSPO3, SERPINA5, SFRP1, SMOC2, SOD3, WISP1, WISP2
GO:0015850	organic hydroxy compound transport	0.00285123	7.14058e-07	20	ABCB4, AGT, AGTR1, APOB, APOC1, APOE, CD36, CES1, CYP19A1, GPM6B, LDLR, LEP, LIPG, MAOB, NPC1, NPC2, PCSK9, PPARG, SCARB1, SYT13
GO:0016126	sterol biosynthetic process	0.00330909	8.28723e-07	11	APOB, APOE, CES1, CYP51A1, DHCR7, FASN, HMGCS1, IDI1, INSIG1, SC4MOL, SCD
GO:0040011	locomotion	0.00335625	8.40533e-07	73	ACVR1C, AGT, AGTR1, APOB, APOD, APOE, BMP2, BST2, C13orf15, C6orf105, CCR1, CTSH, CYGB, CYP19A1, CYP7B1, DNAH11, DSCAML1, EFNA1, ELMO1, ENPEP, ENPP2, FGF13, FGFR4, FZD3, GPNMB, GPR77, GRIN2A, GRIN2C, ICAM1, IFITM1, IGJ, IGSF10, IL10, IRS2, ITGA9, ITGB4, ITGB8, JAM2, KIT, LAMA1, LBP, LEP, MARK1, MEGF10, MERTK, MMP1, MMP3, MMP9, MTUS1, NEDD9, NOV, NOX4, NRCAM, PDGFD, PLXNC1, PPARG, PROS1, PTGER4, R…
GO:0050727	regulation of inflammatory response	0.00344119	8.61806e-07	27	A2M, ACP5, AGT, AGTR1, APOD, APOE, C2, C3, CFH, CYP19A1, GPR77, GPRC5B, IL10, LBP, LDLR, LEP, MMP3, MMP8, MMP9, NOV, PLA2G2A, PPARG, PROS1, PTGER4, SERPING1, TLR2, TNFSF11
GO:0007267	cell-cell signaling	0.00377983	9.46613e-07	66	ACVR1C, ADCY1, ADCY8, AGT, AGTR1, APBA2, APLN, APOE, AR, ASIP, BMP2, BST2, C3, CCR1, CITED1, CPE, CYP19A1, EDA, EFNA1, ENPEP, FADS1, FGF11, FGF13, FGFBP2, FRZB, FZD10, FZD3, FZD9, GDF15, GJB2, GPNMB, GPRC5B, GRIN2A, GRIN2C, IL7, IRS2, ITPR1, KIT, LEP, MARK1, MBP, MERTK, NDRG2, NLGN4X, NOV, NOVA1, PCDHB11, PCSK1, PLCG2, PRICKLE1, PTPRD, RIMBP2, ROR2, RSPO2, RSPO3, S100B, SFRP1, SNCAIP, SSTR5, STAB…
GO:0005783	endoplasmic reticulum	0.00427863	1.07153e-06	75	APOB, APOC1, APOD, APOE, B3GALT1, B3GNT7, C11orf9, C3, CD1D, CERS4, CES1, CLEC18A, CLEC18B, COL11A1, COL11A2, COL24A1, COL2A1, COL9A1, COL9A3, CP, CYP19A1, CYP39A1, CYP4X1, CYP51A1, CYP7B1, DHCR7, EDA, ESYT3, FADS1, FADS2, FAM134B, FAM20A, FGD5, FGFR4, FIBIN, FMO2, FZD9, GRIN2A, HSD11B1, INSIG1, ITPR1, LPIN1, LRRC33, MGAT4A, MX1, MYO1D, NOX4, NPC1, NPC2, NR3C2, ODZ1, PCSK9, PCYT1B, PDGFD, PLA2G2A…
GO:0017147	Wnt-protein binding	0.00452431	1.13306e-06	8	FRZB, FZD10, FZD3, FZD9, MERTK, ROR2, SFRP1, WIF1
GO:0016021	integral component of membrane	0.00524794	1.31428e-06	170	ABCA13, ABCA6, ABCA9, ABCB4, ACP5, ACVR1C, ADCY1, ADCY2, ADCY8, AGTR1, AQPEP, ATP8B4, ATRNL1, B3GALT1, B3GNT7, B4GALNT3, BMP2, BST2, C11orf9, C2orf82, C6orf105, CA9, CADM1, CADM3, CCR1, CD1D, CD36, CDH19, CDH23, CDHR1, CDHR3, CERS4, CLEC2B, CLIC2, CYP4X1, CYP51A1, DHCR7, DIO2, DIO3, DSC2, DSC3, DSCAML1, EDA, ENPEP, ESYT3, EVI2A, EVI2B, FADS1, FADS2, FAM134B, FGFR4, FXYD6, FZD10, FZD3, FZD9, GCNT4…
GO:0055094	response to lipoprotein particle	0.00529949	1.3272e-06	7	APOE, C6orf105, CD36, HMGCS1, LDLR, NPC1, PPARG
GO:0031224	intrinsic component of membrane	0.00552966	1.38484e-06	174	ABCA13, ABCA6, ABCA9, ABCB4, ACP5, ACVR1C, ADCY1, ADCY2, ADCY8, AGTR1, AQPEP, ATP8B4, ATRNL1, B3GALT1, B3GNT7, B4GALNT3, BMP2, BST2, C11orf9, C2orf82, C6orf105, CA9, CADM1, CADM3, CCR1, CD1D, CD36, CDH19, CDH23, CDHR1, CDHR3, CERS4, CLEC2B, CLIC2, CPM, CYP4X1, CYP51A1, DHCR7, DIO2, DIO3, DSC2, DSC3, DSCAML1, EDA, EFNA1, ENPEP, ESYT3, EVI2A, EVI2B, FADS1, FADS2, FAM134B, FGFR4, FXYD6, FZD10, FZD3,…
GO:2000026	regulation of multicellular organismal development	0.00576044	1.44263e-06	75	ACVR1C, AGT, AGTR1, ANGPTL4, APOE, AR, BHLHE41, BMP2, C10orf58, C11orf9, C13orf15, C3, CCR1, CDKN1C, CITED1, CTSH, CTSK, DIO3, EFNA1, ENPP2, EVI2B, FGF13, FRZB, FZD3, FZD9, GPM6B, GPNMB, GPRC5B, IGSF10, IL10, IL7, IRF4, ISM1, ITGB8, KIT, LAMA1, LDLR, LEP, LGI4, LRRN1, MAFB, MARK1, MBP, MEGF10, NEDD4L, NRCAM, NRK, PDGFD, PLXNC1, PPARG, PPARGC1B, PRICKLE1, PTPRD, RET, RGS2, ROR2, RSPO2, RSPO3, RTN4…
GO:0033993	response to lipid	0.00583955	1.46245e-06	44	ABCB4, ACP5, ADCY1, ADCY2, AGT, ALDH1A2, APOB, AR, C6orf105, CA9, CD36, CDO1, CITED1, CTSH, CYP7B1, FABP3, FIBIN, FZD10, GCH1, GJB2, HMGCS1, ICAM1, IL10, INSIG1, KCNJ8, LBP, LDLR, LEP, MAOB, NPC1, NR3C2, PLCG2, PPARG, PPARGC1B, PTGER4, RET, S100B, SCARB1, SCD, SFRP1, SPON2, SSTR5, THRB, TLR2
GO:0002376	immune system process	0.00588674	1.47427e-06	108	A2M, ABCA13, APLN, APOB, APOD, ATP8B4, BANK1, BPI, BST2, C10orf58, C13orf15, C2, C3, C6orf105, C8orf84, CADM1, CCR1, CD1D, CD36, CDKN1C, CDKN2B, CFH, CITED1, CLEC2B, COL2A1, CTSH, CYP19A1, CYP7B1, EDA, ELMO1, ENPP2, EVI2B, FASN, FYB, FZD9, GBP4, GCH1, GPNMB, GPR77, GPRC5B, HERC5, HMHA1, ICAM1, IFI6, IFITM1, IGJ, IL10, IL7, IRF4, IRS2, ITGA9, ITM2A, JAM2, KCNJ8, KIF26A, KIT, LAMP3, LBP, LDLR, LEP,…
GO:0016042	lipid catabolic process	0.00610384	1.52864e-06	23	APOB, APOC1, APOE, C6orf105, CES1, CIDEA, CYP19A1, CYP39A1, ENPP2, FABP3, FABP7, HSD17B14, IRS2, LDLR, LEP, LIPG, LPIN1, PLA2G2A, PLCG2, PNPLA3, RARRES2, RARRES3, SCARB1
GO:0040012	regulation of locomotion	0.00651378	1.6313e-06	45	ACVR1C, AGT, APOD, APOE, BMP2, BST2, C13orf15, C6orf105, CCR1, CTSH, CYGB, CYP19A1, EFNA1, ENPP2, GPNMB, GPR77, ICAM1, IFITM1, IGSF10, IRS2, KIT, LAMA1, LBP, MMP3, MMP9, MTUS1, NEDD9, NOV, NOX4, PDGFD, PLXNC1, PPARG, PTGER4, RARRES2, RET, ROR2, S1PR1, SCARB1, SEMA3E, SEMA6A, SFRP1, SMOC2, SPINT2, TACSTD2, UNC5C
GO:0044255	cellular lipid metabolic process	0.00651736	1.6322e-06	50	AGT, AGTR1, ALDH1A2, APOB, APOC1, APOD, APOE, B3GALT1, C3, C6orf105, CERS4, CES1, CYGB, ENPP2, ETNK2, FABP3, FABP7, FADS1, FADS2, FASN, FGFR4, HMGCS1, IDI1, INSIG1, IRS2, ITGB8, KIT, LDLR, LEP, LIPG, LPIN1, NPC2, PCSK9, PCYT1B, PLA2G2A, PLCG2, PNPLA3, PPARG, PTGDS, RAB38, RARRES2, RARRES3, SC4MOL, SCARB1, SCD, ST3GAL6, ST6GALNAC5, ST8SIA4, TNFAIP8L3, VAV3
GO:0005102	signaling receptor binding	0.00663055	1.66054e-06	68	A2M, AGT, AGTR1, ANKS1B, APLN, APOB, APOE, AR, ASIP, BANK1, BMP2, C3, CADM1, CD36, COL2A1, CPE, EDA, EFNA1, FGF11, FGF13, FYB, GDF10, GDF15, GPNMB, GPRC5B, ICAM1, IGJ, IL10, IL7, IRS2, ITGB4, ITGB8, KCNJ8, LAMA1, LBP, LEP, MAP7, MEGF10, NLGN4X, NOV, PALM, PCSK9, PDGFD, PLXNC1, PPARG, PPARGC1B, PPP1R1B, PTPRD, RARRES2, ROR2, RSPO2, RSPO3, S100B, S1PR1, SEMA3E, SEMA6A, SFRP1, SHC2, SORBS1, TF, TGFA…
GO:0050900	leukocyte migration	0.0067826	1.69862e-06	29	APOB, APOD, C6orf105, CCR1, CYP19A1, CYP7B1, GPR77, ICAM1, IGJ, IL10, ITGA9, JAM2, KIT, LBP, LEP, MERTK, MMP1, MMP9, MTUS1, NOV, PDGFD, PROS1, PTGER4, RARRES2, RET, ROR2, S1PR1, TNFSF11, VAV3
GO:0005886	plasma membrane	0.00682995	1.71048e-06	173	ABCA13, ABCB4, ACVR1C, ADCY1, ADCY2, ADCY8, AGTR1, ANKS1B, APBA2, APOB, APOE, AQPEP, AR, ATP8B4, BMP2, BST2, C3, C6orf105, CA9, CADM1, CADM3, CCR1, CD1D, CD36, CDH19, CDH23, CDHR1, CDHR3, CLEC2B, CPE, CPM, CYP51A1, DIO2, DIO3, DIRAS3, DSC2, DSC3, DSCAML1, EDA, EFNA1, ELMO1, ENPEP, ENPP2, ESYT3, EVI2B, FADS2, FAM84B, FASN, FGD5, FGF13, FGFR4, FHIT, FXYD6, FYB, FZD10, FZD3, FZD9, GJB2, GPM6B, GPNMB…
GO:0051224	negative regulation of protein transport	0.00796309	1.99426e-06	16	ACVR1C, APOD, BANK1, C13orf15, C6orf105, CD36, CIDEA, GPR77, IL10, INSIG1, LRRC32, NOV, PTGER4, RSAD2, SFRP1, WWP2
GO:0031982	vesicle	0.00845467	2.11737e-06	126	A2M, ABCA13, ABCB4, ADCY1, AEBP1, AGT, APBA2, APOB, APOD, APOE, ATP8B4, BPI, BST2, C1orf88, C2, C2orf40, C3, CD1D, CD36, CFH, CLEC18A, CLEC18B, CP, CPE, CPM, CRISPLD1, CRTAC1, CRYM, CTSH, CTSK, CTTNBP2, DIO3, DSC2, ENPEP, F13A1, FABP3, FAM20A, FASN, FGD5, FGFR4, GCH1, GDF15, GPNMB, GPRC5B, GPRC5C, GRIN2A, HMHA1, ICAM1, IGJ, IQUB, ITGB4, ITGB8, ITPR1, KIF21B, KIT, LAMP3, LBP, LDLR, LIPG, LY75, MAG…
GO:0006793	phosphorus metabolic process	0.00868171	2.17423e-06	111	ACP5, ACVR1C, ADCY1, ADCY2, ADCY8, AGT, AK7, ALPK3, APLN, APOC1, APOE, AR, ATF3, BANK1, BMP2, C13orf15, C1orf88, C3, C6orf105, CCND2, CCNJL, CCR1, CD36, CDK18, CDKL2, CDKN1C, CDKN2B, CTSH, DIRAS3, EFNA1, ENPP2, ETNK2, FABP3, FADS1, FAM20A, FASN, FGF13, FGFR4, FHIT, FMO2, FYB, FZD10, GCH1, GDF10, GDF15, GPNMB, GPR77, GPRC5B, GPRC5C, GRIN2A, GRIN2C, HERC5, HMGCS1, ICAM1, IDI1, IRS2, KIT, LAMA1, LDL…
GO:1901342	regulation of vasculature development	0.00882864	2.21103e-06	22	AGT, AGTR1, ANGPTL4, C13orf15, C3, CTSH, EFNA1, ENPP2, GPNMB, IL10, ISM1, ITGB8, KIT, LEP, PDGFD, PPARG, S100A1, SEMA3E, SEMA6A, SFRP1, SMOC2, STAB1
GO:0071402	cellular response to lipoprotein particle stimulus	0.00917221	2.29707e-06	7	APOE, C6orf105, CD36, HMGCS1, LDLR, NPC1, PPARG
GO:0006954	inflammatory response	0.00938444	2.35022e-06	39	A2M, ACP5, AGT, AGTR1, APOD, APOE, BMP2, C2, C3, CCR1, CDO1, CFH, CYP19A1, GPR77, GPRC5B, ICAM1, IL10, KIT, LBP, LDLR, LEP, LRRC33, LY75, MMP3, MMP8, MMP9, NOV, NOX4, PLA2G2A, PPARG, PROS1, PTGER4, RARRES2, SERPINA1, SERPINA3, SERPING1, STAB1, TLR2, TNFSF11
GO:0019220	regulation of phosphate metabolic process	0.00941965	2.35904e-06	68	AGT, APLN, APOC1, APOE, AR, ATF3, BANK1, BMP2, C13orf15, C1orf88, C3, C6orf105, CCND2, CCNJL, CCR1, CD36, CDKN1C, CDKN2B, DIRAS3, EFNA1, ENPP2, FABP3, FAM20A, FGF13, FGFR4, FZD10, GDF10, GDF15, GPNMB, GPR77, GPRC5B, GPRC5C, HERC5, ICAM1, IRS2, KIT, LDLR, LEP, MERTK, MMP8, MMP9, MYO1D, NDRG2, NEDD9, NOX4, NRK, ODZ1, PDGFD, PELI2, PLA2G2A, PPARGC1B, PPP1R1B, PTH1R, RAB38, RARRES2, RET, RGS2, RIMBP2…
GO:0045834	positive regulation of lipid metabolic process	0.0096524	2.41733e-06	14	AGT, AGTR1, APOC1, APOE, FABP3, IRS2, KIT, LDLR, PPARG, RAB38, SCARB1, SORBS1, TNFAIP8L3, VAV3
GO:0051174	regulation of phosphorus metabolic process	0.00981211	2.45733e-06	68	AGT, APLN, APOC1, APOE, AR, ATF3, BANK1, BMP2, C13orf15, C1orf88, C3, C6orf105, CCND2, CCNJL, CCR1, CD36, CDKN1C, CDKN2B, DIRAS3, EFNA1, ENPP2, FABP3, FAM20A, FGF13, FGFR4, FZD10, GDF10, GDF15, GPNMB, GPR77, GPRC5B, GPRC5C, HERC5, ICAM1, IRS2, KIT, LDLR, LEP, MERTK, MMP8, MMP9, MYO1D, NDRG2, NEDD9, NOX4, NRK, ODZ1, PDGFD, PELI2, PLA2G2A, PPARGC1B, PPP1R1B, PTH1R, RAB38, RARRES2, RET, RGS2, RIMBP2…
GO:0018958	phenol-containing compound metabolic process	0.00984021	2.46436e-06	12	ASIP, CITED1, CRYM, DIO2, DIO3, GCH1, GCNT4, GRIN2A, MAOA, MAOB, RNF180, SNCAIP
GO:0006641	triglyceride metabolic process	0.00984021	2.46436e-06	12	APOB, APOC1, APOE, C3, FABP3, FABP7, INSIG1, LDLR, LPIN1, PCSK9, PNPLA3, SCARB1
GO:1904950	negative regulation of establishment of protein localization	0.00999626	2.50345e-06	16	ACVR1C, APOD, BANK1, C13orf15, C6orf105, CD36, CIDEA, GPR77, IL10, INSIG1, LRRC32, NOV, PTGER4, RSAD2, SFRP1, WWP2
For comments or suggestions, send email to gotools@genomics.princeton.edu.

## Sheet: Common_P4_Up
Organism: Human		Annotation provider: GOA
GOID	Term	P-value	Uncorrected	Number	Annotated genes
			P-value	annotated
GO:0007049	cell cycle	1.32299e-82	6.45046e-86	138	ANLN, ASPM, AURKA, AURKB, BIRC5, BLM, BORA, BRCA1, BUB1, BUB1B, C11orf82, C15orf42, C1orf135, C9orf140, CASC5, CCNA2, CCNB1, CCNB2, CCNF, CDC20, CDC25C, CDC45, CDC6, CDCA2, CDCA3, CDCA5, CDCA8, CDK1, CDKN3, CENPA, CENPE, CENPF, CENPW, CEP55, CIT, CKAP2, CKS2, CLSPN, DBF4B, DLGAP5, DTL, E2F1, E2F2, E2F8, ECT2, EME1, ERCC6L, EREG, ESCO2, ESPL1, EXO1, FAM64A, FAM83D, FANCA, FANCD2, FANCI, FBXO43, FM…
GO:0000278	mitotic cell cycle	1.3205e-74	6.43831e-78	105	ANLN, AURKA, AURKB, BLM, BORA, BRCA1, BUB1, BUB1B, C15orf42, C9orf140, CCNA2, CCNB1, CCNB2, CCNF, CDC20, CDC25C, CDC45, CDC6, CDCA5, CDCA8, CDK1, CDKN3, CENPA, CENPE, CENPF, CENPW, CEP55, CIT, CKAP2, CKS2, CLSPN, DBF4B, DLGAP5, DTL, E2F1, E2F8, ECT2, EME1, EREG, ESPL1, FOXM1, GINS1, GSG2, GTSE1, HMMR, IQGAP3, KIF11, KIF14, KIF15, KIF18A, KIF18B, KIF20A, KIF20B, KIF22, KIF23, KIF2C, KIF4A, KIFC1, …
GO:0022402	cell cycle process	5.42997e-73	2.64748e-76	116	ANLN, ASPM, AURKA, AURKB, BLM, BORA, BRCA1, BUB1, BUB1B, C11orf82, C15orf42, C1orf135, C9orf140, CASC5, CCNA2, CCNB1, CCNB2, CCNF, CDC20, CDC25C, CDC45, CDC6, CDCA5, CDCA8, CDK1, CDKN3, CENPA, CENPE, CENPF, CEP55, CIT, CKAP2, CKS2, CLSPN, DBF4B, DLGAP5, DTL, E2F1, E2F8, ECT2, EME1, EREG, ESCO2, ESPL1, EXO1, FAM83D, FANCA, FANCD2, FBXO43, FMN2, FOXM1, GINS1, GSG2, GTSE1, HMMR, IQGAP3, KIAA0101, KI…
GO:1903047	mitotic cell cycle process	8.07048e-73	3.9349e-76	98	ANLN, AURKA, AURKB, BLM, BORA, BRCA1, BUB1, BUB1B, C15orf42, C9orf140, CCNA2, CCNB1, CCNB2, CCNF, CDC20, CDC25C, CDC45, CDC6, CDCA5, CDCA8, CDK1, CDKN3, CENPA, CENPE, CENPF, CEP55, CIT, CKAP2, CKS2, CLSPN, DBF4B, DLGAP5, DTL, E2F1, E2F8, ECT2, EME1, EREG, ESPL1, FOXM1, GINS1, GSG2, GTSE1, HMMR, IQGAP3, KIF11, KIF14, KIF18A, KIF18B, KIF20A, KIF20B, KIF22, KIF23, KIF2C, KIF4A, KIFC1, MAD2L1, MCM10,…
GO:0051301	cell division	1.72839e-60	8.42707e-64	80	ANLN, ASPM, AURKA, AURKB, BIRC5, BLM, BORA, BUB1, BUB1B, C9orf140, CASC5, CCNA2, CCNB1, CCNB2, CCNF, CDC20, CDC25C, CDC6, CDCA2, CDCA3, CDCA5, CDCA8, CDK1, CENPA, CENPE, CENPF, CENPW, CEP55, CIT, CKAP2, CKS2, E2F8, ECT2, ERCC6L, EREG, ESPL1, FAM64A, FAM83D, FGF5, FMN2, HELLS, KIF11, KIF14, KIF18B, KIF20A, KIF20B, KIF23, KIF2C, KIF4A, KIFC1, MAD2L1, NCAPG, NCAPH, NDC80, NEK2, NUF2, NUSAP1, OIP5, O…
GO:0000280	nuclear division	2.16583e-54	1.05599e-57	67	ANLN, ASPM, AURKA, AURKB, BLM, BORA, BUB1, BUB1B, CCNA2, CCNB1, CCNB2, CCNF, CDC20, CDC25C, CDC6, CDCA5, CDCA8, CENPE, CENPF, CKS2, DLGAP5, EME1, EREG, ESPL1, FANCA, FANCD2, FBXO43, FMN2, GSG2, KIF11, KIF14, KIF18A, KIF18B, KIF20B, KIF22, KIF23, KIF2C, KIF4A, KIFC1, MAD2L1, MKI67, MND1, MYBL2, NCAPG, NCAPH, NDC80, NEK2, NUF2, NUSAP1, PKMYT1, PLK1, PRC1, PTTG1, RACGAP1, RAD51, SGOL1, SGOL2, SPAG5,…
GO:0007059	chromosome segregation	6.23399e-53	3.03949e-56	60	AURKB, BIRC5, BLM, BRCA1, BUB1, BUB1B, CASC5, CCNB1, CDC20, CDC6, CDCA5, CDCA8, CENPE, CENPF, CENPN, CENPW, DLGAP5, ECT2, EME1, ESCO2, ESPL1, FAM83D, FANCD2, FMN2, GSG2, HJURP, KIF14, KIF18A, KIF18B, KIF22, KIF23, KIF2C, KIF4A, KIFC1, MAD2L1, MKI67, NCAPG, NCAPH, NDC80, NEK2, NUF2, NUSAP1, OIP5, PLK1, PRC1, PTTG1, RACGAP1, RMI2, SGOL1, SGOL2, SKA1, SKA3, SPAG5, SPC25, TACC3, TOP2A, TRIP13, TTK, T…
GO:0048285	organelle fission	6.82322e-53	3.32678e-56	68	ANLN, ASPM, AURKA, AURKB, BLM, BORA, BUB1, BUB1B, CCNA2, CCNB1, CCNB2, CCNF, CDC20, CDC25C, CDC6, CDCA5, CDCA8, CENPE, CENPF, CKS2, DLGAP5, EME1, EREG, ESPL1, FAM54A, FANCA, FANCD2, FBXO43, FMN2, GSG2, KIF11, KIF14, KIF18A, KIF18B, KIF20B, KIF22, KIF23, KIF2C, KIF4A, KIFC1, MAD2L1, MKI67, MND1, MYBL2, NCAPG, NCAPH, NDC80, NEK2, NUF2, NUSAP1, PKMYT1, PLK1, PRC1, PTTG1, RACGAP1, RAD51, SGOL1, SGOL2…
GO:0140014	mitotic nuclear division	6.62146e-49	3.22841e-52	55	ANLN, AURKA, AURKB, BORA, BUB1, BUB1B, CCNA2, CCNB1, CCNB2, CCNF, CDC20, CDC25C, CDC6, CDCA5, CDCA8, CENPE, CENPF, DLGAP5, EREG, ESPL1, GSG2, KIF11, KIF14, KIF18A, KIF18B, KIF20B, KIF22, KIF23, KIF2C, KIF4A, KIFC1, MAD2L1, MKI67, MYBL2, NCAPG, NCAPH, NDC80, NEK2, NUF2, NUSAP1, PKMYT1, PLK1, PRC1, PTTG1, RACGAP1, SGOL1, SPAG5, TACC3, TPX2, TRIP13, TTK, TUBG1, UBE2C, UBE2S, ZWINT
GO:0098813	nuclear chromosome segregation	2.1085e-43	1.02804e-46	50	AURKB, BLM, BUB1, BUB1B, CASC5, CCNB1, CDC20, CDC6, CDCA5, CDCA8, CENPE, CENPF, DLGAP5, ECT2, EME1, ESCO2, ESPL1, FAM83D, FANCD2, FMN2, GSG2, KIF14, KIF18A, KIF18B, KIF22, KIF23, KIF2C, KIF4A, KIFC1, MAD2L1, NCAPG, NCAPH, NDC80, NEK2, NUF2, NUSAP1, PLK1, PRC1, PTTG1, RACGAP1, RMI2, SGOL1, SGOL2, SPAG5, TACC3, TOP2A, TRIP13, TTK, TUBG1, ZWINT
GO:0000819	sister chromatid segregation	1.69797e-40	8.27875e-44	43	AURKB, BUB1, BUB1B, CCNB1, CDC20, CDC6, CDCA5, CDCA8, CENPE, CENPF, DLGAP5, ESCO2, ESPL1, GSG2, KIF14, KIF18A, KIF18B, KIF22, KIF23, KIF2C, KIF4A, KIFC1, MAD2L1, NCAPG, NCAPH, NDC80, NEK2, NUF2, NUSAP1, PLK1, PRC1, PTTG1, RACGAP1, RMI2, SGOL1, SGOL2, SPAG5, TACC3, TOP2A, TRIP13, TTK, TUBG1, ZWINT
GO:0005694	chromosome	2.20313e-40	1.07417e-43	79	ASF1B, AURKA, AURKB, BIRC5, BLM, BRCA1, BUB1, BUB1B, C12orf48, C1orf135, CASC5, CCNB1, CDC45, CDCA2, CDCA5, CDCA8, CDK1, CENPA, CENPE, CENPF, CENPI, CENPK, CENPM, CENPN, CENPW, DTL, E2F1, EME1, ERCC6L, ESCO2, FANCD2, GINS1, GINS2, GINS4, GSG2, H2AFX, HELLS, HJURP, KIF18A, KIF22, KIF2C, KIF4A, MAD2L1, MCM10, MCM5, MKI67, MLF1IP, MYBL2, MYOCD, NCAPG, NCAPH, NDC80, NEK2, NUF2, NUSAP1, OIP5, ORC1, OR…
GO:0000070	mitotic sister chromatid segregation	4.04055e-38	1.97004e-41	39	AURKB, BUB1, BUB1B, CCNB1, CDC20, CDC6, CDCA5, CDCA8, CENPE, CENPF, DLGAP5, ESPL1, GSG2, KIF14, KIF18A, KIF18B, KIF22, KIF23, KIF2C, KIF4A, KIFC1, MAD2L1, NCAPG, NCAPH, NDC80, NEK2, NUF2, NUSAP1, PLK1, PRC1, PTTG1, RACGAP1, SGOL1, SPAG5, TACC3, TRIP13, TTK, TUBG1, ZWINT
GO:0051726	regulation of cell cycle	4.16288e-38	2.02968e-41	79	ANLN, ASPM, AURKA, AURKB, BLM, BORA, BRCA1, BUB1, BUB1B, C11orf82, C15orf42, CCNA2, CCNB1, CCNB2, CCNF, CDC20, CDC25C, CDC45, CDC6, CDCA5, CDK1, CDKN3, CENPE, CENPF, CIT, CKS2, CLSPN, DBF4B, DLGAP5, DTL, E2F1, E2F2, E2F8, ECT2, EME1, EREG, ESPL1, FAM83D, FBXO43, FOXM1, GTSE1, H2AFX, HMMR, KIAA0101, KIF11, KIF14, KIF20A, KIF20B, KIF23, MAD2L1, MKI67, MYBL2, MYOCD, NDC80, NEK2, NUSAP1, ORC1, PKMYT1…
GO:0000775	chromosome, centromeric region	4.51433e-38	2.20104e-41	42	AURKA, AURKB, BIRC5, BUB1, BUB1B, CASC5, CCNB1, CDCA5, CDCA8, CENPA, CENPE, CENPF, CENPI, CENPK, CENPM, CENPN, CENPW, ERCC6L, ESCO2, HELLS, HJURP, KIF18A, KIF22, KIF2C, MAD2L1, MLF1IP, NCAPG, NDC80, NEK2, NUF2, OIP5, PLK1, SGOL1, SGOL2, SKA1, SKA3, SPAG5, SPC24, SPC25, TTK, ZWILCH, ZWINT
GO:0044772	mitotic cell cycle phase transition	7.92526e-38	3.8641e-41	57	ANLN, AURKA, AURKB, BLM, BORA, BRCA1, BUB1, BUB1B, C15orf42, CCNA2, CCNB1, CCNB2, CDC20, CDC25C, CDC45, CDC6, CDCA5, CDK1, CDKN3, CENPE, CENPF, CIT, CKS2, CLSPN, DBF4B, DLGAP5, DTL, E2F1, E2F8, ESPL1, FOXM1, GTSE1, HMMR, IQGAP3, KIF14, MAD2L1, MCM10, MCM5, MCM8, MELK, NDC80, NEK2, NES, ORC1, ORC6, PKMYT1, PLK1, PLK4, RRM2, TACC3, TPX2, TRIP13, TTK, TUBG1, TYMS, UBE2C, UBE2S
GO:0010564	regulation of cell cycle process	1.25587e-37	6.12322e-41	65	ANLN, AURKA, AURKB, BLM, BORA, BRCA1, BUB1, BUB1B, C15orf42, CCNA2, CCNB1, CCNB2, CCNF, CDC20, CDC25C, CDC45, CDC6, CDCA5, CDK1, CENPE, CENPF, CIT, CLSPN, DBF4B, DLGAP5, DTL, E2F1, E2F8, ECT2, EREG, ESPL1, FAM83D, FBXO43, FOXM1, GTSE1, HMMR, KIF11, KIF14, KIF20A, KIF20B, KIF23, MAD2L1, MKI67, NDC80, NEK2, NUSAP1, ORC1, PKMYT1, PLK1, PLK4, POC1A, PRC1, PTTG1, RACGAP1, RAD51, RMI2, RRM2, SPAG5, STI…
GO:0044770	cell cycle phase transition	6.25091e-37	3.04774e-40	58	ANLN, AURKA, AURKB, BLM, BORA, BRCA1, BUB1, BUB1B, C15orf42, CCNA2, CCNB1, CCNB2, CDC20, CDC25C, CDC45, CDC6, CDCA5, CDK1, CDKN3, CENPE, CENPF, CIT, CKS2, CLSPN, DBF4B, DLGAP5, DTL, E2F1, E2F8, ESPL1, FAM83D, FOXM1, GTSE1, HMMR, IQGAP3, KIF14, MAD2L1, MCM10, MCM5, MCM8, MELK, NDC80, NEK2, NES, ORC1, ORC6, PKMYT1, PLK1, PLK4, RRM2, TACC3, TPX2, TRIP13, TTK, TUBG1, TYMS, UBE2C, UBE2S
GO:0000793	condensed chromosome	7.51227e-37	3.66273e-40	43	AURKA, AURKB, BIRC5, BLM, BRCA1, BUB1, BUB1B, CASC5, CCNB1, CDCA5, CENPA, CENPE, CENPF, CENPK, CENPM, CENPN, CENPW, ERCC6L, FANCD2, H2AFX, HJURP, KIF2C, MAD2L1, MKI67, MLF1IP, NCAPG, NCAPH, NDC80, NEK2, NUF2, PLK1, RAD51, SGOL1, SGOL2, SKA1, SKA3, SPAG5, SPC24, SPC25, TOP2A, TUBG1, ZWILCH, ZWINT
GO:0005819	spindle	1.80523e-36	8.80171e-40	49	ASPM, AURKA, AURKB, BIRC5, BUB1B, C1orf135, CCNB1, CDC20, CDC6, CDCA8, CDK1, CENPE, CENPF, CKAP2, CKAP2L, DLGAP5, ECT2, ESPL1, FAM83D, FMN2, GSG2, KIF11, KIF14, KIF15, KIF18A, KIF18B, KIF20A, KIF20B, KIF22, KIF23, KIF4A, KIFC1, MAD2L1, NEK2, NUSAP1, PLK1, POC1A, PRC1, RACGAP1, SGOL1, SHCBP1, SKA1, SKA3, SPAG5, TACC3, TPX2, TTK, TUBG1, WDR62
GO:0098687	chromosomal region	2.45428e-35	1.19663e-38	48	AURKA, AURKB, BIRC5, BLM, BUB1, BUB1B, CASC5, CCNB1, CDCA5, CDCA8, CDK1, CENPA, CENPE, CENPF, CENPI, CENPK, CENPM, CENPN, CENPW, ERCC6L, ESCO2, H2AFX, HELLS, HJURP, KIF18A, KIF22, KIF2C, MAD2L1, MCM5, MLF1IP, NCAPG, NDC80, NEK2, NUF2, OIP5, ORC1, PLK1, RAD51, SGOL1, SGOL2, SKA1, SKA3, SPAG5, SPC24, SPC25, TTK, ZWILCH, ZWINT
GO:0000776	kinetochore	2.01961e-34	9.84695e-38	35	AURKB, BIRC5, BUB1, BUB1B, CASC5, CCNB1, CENPA, CENPE, CENPF, CENPI, CENPK, CENPM, CENPN, CENPW, ERCC6L, HJURP, KIF18A, KIF22, KIF2C, MAD2L1, MLF1IP, NDC80, NEK2, NUF2, PLK1, SGOL1, SGOL2, SKA1, SKA3, SPAG5, SPC24, SPC25, TTK, ZWILCH, ZWINT
GO:0000779	condensed chromosome, centromeric region	2.1584e-33	1.05237e-36	33	AURKA, AURKB, BIRC5, BUB1, BUB1B, CASC5, CCNB1, CENPA, CENPE, CENPF, CENPK, CENPM, CENPN, CENPW, ERCC6L, HJURP, KIF2C, MAD2L1, MLF1IP, NCAPG, NDC80, NEK2, NUF2, PLK1, SGOL1, SGOL2, SKA1, SKA3, SPAG5, SPC24, SPC25, ZWILCH, ZWINT
GO:0044427	chromosomal part	2.63656e-32	1.2855e-35	67	ASF1B, AURKA, AURKB, BIRC5, BLM, BRCA1, BUB1, BUB1B, C12orf48, C1orf135, CASC5, CCNB1, CDC45, CDCA5, CDCA8, CDK1, CENPA, CENPE, CENPF, CENPI, CENPK, CENPM, CENPN, CENPW, E2F1, EME1, ERCC6L, ESCO2, GINS1, GINS2, GINS4, H2AFX, HELLS, HJURP, KIF18A, KIF22, KIF2C, MAD2L1, MCM10, MCM5, MLF1IP, MYBL2, MYOCD, NCAPG, NCAPH, NDC80, NEK2, NUF2, OIP5, ORC1, ORC6, PLK1, RAD51, RAD51AP1, RFC3, SGOL1, SGOL2, S…
GO:0007346	regulation of mitotic cell cycle	1.2133e-31	5.91565e-35	55	ANLN, AURKA, AURKB, BLM, BORA, BRCA1, BUB1, BUB1B, C15orf42, CCNA2, CCNB1, CCNB2, CCNF, CDC20, CDC25C, CDC45, CDC6, CDCA5, CDK1, CENPE, CENPF, CKS2, CLSPN, DBF4B, DLGAP5, DTL, E2F1, E2F8, EME1, EREG, ESPL1, GTSE1, HMMR, KIF11, KIF14, KIF20B, MAD2L1, MKI67, NDC80, NEK2, NUSAP1, ORC1, PKMYT1, PLK1, PLK4, PTTG1, TACC3, TOP2A, TPX2, TRIP13, TTK, TUBG1, UBE2C, ZWILCH, ZWINT
GO:0051276	chromosome organization	8.36853e-31	4.08022e-34	73	ASF1B, AURKA, AURKB, BLM, BRCA1, BUB1, BUB1B, CASC5, CCNA2, CCNB1, CDC20, CDC45, CDC6, CDCA5, CDCA8, CDK1, CENPA, CENPE, CENPF, CENPI, CENPK, CENPM, CENPN, CENPW, DLGAP5, ESCO2, ESPL1, EXO1, FANCD2, GINS1, GINS2, GINS4, GSG2, H2AFX, HELLS, HJURP, KIF14, KIF18A, KIF18B, KIF22, KIF23, KIF2C, KIF4A, KIFC1, MAD2L1, MKI67, MLF1IP, MYOCD, NCAPG, NCAPH, NDC80, NEK2, NUF2, NUSAP1, OIP5, PLK1, PRC1, PTTG1…
GO:0000777	condensed chromosome kinetochore	1.99099e-30	9.70739e-34	30	BIRC5, BUB1, BUB1B, CASC5, CCNB1, CENPA, CENPE, CENPF, CENPK, CENPM, CENPN, CENPW, ERCC6L, HJURP, KIF2C, MAD2L1, MLF1IP, NDC80, NEK2, NUF2, PLK1, SGOL1, SGOL2, SKA1, SKA3, SPAG5, SPC24, SPC25, ZWILCH, ZWINT
GO:0043232	intracellular non-membrane-bounded organelle	2.68663e-29	1.30991e-32	131	ANLN, ASF1B, ASPM, AURKA, AURKB, BIRC5, BLM, BRCA1, BUB1, BUB1B, C12orf48, C1orf135, C9orf140, CASC5, CCNB1, CCNB2, CCNF, CDC20, CDC45, CDC6, CDCA2, CDCA5, CDCA8, CDK1, CENPA, CENPE, CENPF, CENPI, CENPK, CENPM, CENPN, CENPW, CEP55, CKAP2, CKAP2L, CNN1, DLGAP5, DTL, E2F1, E2F8, ECT2, EME1, EPB41L4B, ERCC6L, ESCO2, ESPL1, FAM64A, FAM83D, FANCD2, FMN2, GINS1, GINS2, GINS4, GSG2, GTSE1, H2AFX, HELLS,…
GO:0015630	microtubule cytoskeleton	2.8532e-29	1.39113e-32	72	ASPM, AURKA, AURKB, BIRC5, BRCA1, BUB1B, C1orf135, CCNB1, CCNB2, CCNF, CDC20, CDC45, CDC6, CDCA8, CDK1, CENPE, CENPF, CEP55, CKAP2, CKAP2L, DLGAP5, DTL, E2F1, ECT2, ESPL1, FAM83D, FMN2, GSG2, GTSE1, H2AFX, HMMR, KIAA0101, KIF11, KIF14, KIF15, KIF18A, KIF18B, KIF20A, KIF20B, KIF22, KIF23, KIF24, KIF2C, KIF4A, KIFC1, MAD2L1, MAMLD1, MLF1IP, NDC80, NEK2, NUSAP1, PLK1, PLK4, POC1A, PRC1, RACGAP1, RAD…
GO:0043228	non-membrane-bounded organelle	3.29117e-29	1.60466e-32	131	ANLN, ASF1B, ASPM, AURKA, AURKB, BIRC5, BLM, BRCA1, BUB1, BUB1B, C12orf48, C1orf135, C9orf140, CASC5, CCNB1, CCNB2, CCNF, CDC20, CDC45, CDC6, CDCA2, CDCA5, CDCA8, CDK1, CENPA, CENPE, CENPF, CENPI, CENPK, CENPM, CENPN, CENPW, CEP55, CKAP2, CKAP2L, CNN1, DLGAP5, DTL, E2F1, E2F8, ECT2, EME1, EPB41L4B, ERCC6L, ESCO2, ESPL1, FAM64A, FAM83D, FANCD2, FMN2, GINS1, GINS2, GINS4, GSG2, GTSE1, H2AFX, HELLS,…
GO:1902850	microtubule cytoskeleton organization involved in mitosis	1.92164e-27	9.36927e-31	30	AURKA, AURKB, BORA, C9orf140, CCNB1, CDC20, CENPA, CENPE, ESPL1, KIF11, KIF23, KIF4A, KIFC1, MYBL2, NDC80, NEK2, NUF2, NUSAP1, PLK1, POC1A, PRC1, RACGAP1, SPC25, STIL, STMN1, TACC3, TPX2, TTK, TUBG1, WDR62
GO:0000226	microtubule cytoskeleton organization	2.17251e-27	1.05924e-30	50	ASPM, AURKA, AURKB, BORA, BRCA1, C1orf135, C9orf140, CCNB1, CCNF, CDC20, CDK1, CENPA, CENPE, CKAP2, ESPL1, FMN2, KIAA0101, KIF11, KIF18A, KIF18B, KIF20A, KIF23, KIF24, KIF2C, KIF4A, KIFC1, MYBL2, NDC80, NEK2, NUF2, NUSAP1, PLK1, PLK4, POC1A, PRC1, RACGAP1, SGOL1, SKA1, SKA3, SPAG5, SPC25, STIL, STMN1, TACC3, TPX2, TTK, TUBA1B, TUBG1, WDR62, XRCC2
GO:0007088	regulation of mitotic nuclear division	5.60116e-27	2.73094e-30	33	ANLN, AURKA, AURKB, BORA, BUB1, BUB1B, CCNA2, CCNB1, CCNB2, CCNF, CDC20, CDC25C, CDC6, CDCA5, CENPE, CENPF, DLGAP5, EREG, ESPL1, KIF11, KIF20B, MAD2L1, MKI67, NDC80, NEK2, NUSAP1, PKMYT1, PLK1, PTTG1, TACC3, TRIP13, TTK, UBE2C
GO:0007017	microtubule-based process	8.76139e-27	4.27177e-30	56	ASPM, AURKA, AURKB, BORA, BRCA1, C1orf135, C9orf140, CCNB1, CCNF, CDC20, CDK1, CENPA, CENPE, CKAP2, DLGAP5, ESPL1, FMN2, GTSE1, KIAA0101, KIF11, KIF14, KIF15, KIF18A, KIF18B, KIF20A, KIF20B, KIF22, KIF23, KIF24, KIF2C, KIF4A, KIFC1, MYBL2, NDC80, NEK2, NUF2, NUSAP1, PLK1, PLK4, POC1A, PRC1, RACGAP1, SGOL1, SKA1, SKA3, SPAG5, SPC25, STIL, STMN1, TACC3, TPX2, TTK, TUBA1B, TUBG1, WDR62, XRCC2
GO:0006996	organelle organization	2.07054e-26	1.00953e-29	120	ANLN, ASF1B, ASPM, AURKA, AURKB, BLM, BORA, BRCA1, BUB1, BUB1B, C1orf135, C9orf140, CASC5, CCNA2, CCNB1, CCNB2, CCNF, CDC20, CDC25C, CDC45, CDC6, CDCA5, CDCA8, CDK1, CENPA, CENPE, CENPF, CENPI, CENPK, CENPM, CENPN, CENPW, CIT, CKAP2, CKS2, CNN1, CXCL1, DLGAP5, E2F1, ECT2, EME1, EPB41L4B, EPHA5, EREG, ESCO2, ESPL1, EXO1, FAM54A, FANCA, FANCD2, FBXO43, FMN2, GINS1, GINS2, GINS4, GSG2, H2AFX, HELLS,…
GO:0051783	regulation of nuclear division	2.15766e-26	1.052e-29	34	ANLN, AURKA, AURKB, BORA, BUB1, BUB1B, CCNA2, CCNB1, CCNB2, CCNF, CDC20, CDC25C, CDC6, CDCA5, CENPE, CENPF, DLGAP5, EREG, ESPL1, FBXO43, KIF11, KIF20B, MAD2L1, MKI67, NDC80, NEK2, NUSAP1, PKMYT1, PLK1, PTTG1, TACC3, TRIP13, TTK, UBE2C
GO:0044430	cytoskeletal part	3.46074e-26	1.68735e-29	80	ANLN, ASPM, AURKA, AURKB, BIRC5, BRCA1, BUB1B, C1orf135, CCNB1, CCNB2, CCNF, CDC20, CDC45, CDC6, CDCA8, CDK1, CENPE, CENPF, CEP55, CKAP2, CKAP2L, DLGAP5, DTL, E2F1, ECT2, ESPL1, FAM83D, FMN2, GSG2, GTSE1, H2AFX, HMMR, KIAA0101, KIF11, KIF14, KIF15, KIF18A, KIF18B, KIF20A, KIF20B, KIF22, KIF23, KIF24, KIF2C, KIF4A, KIFC1, KRT14, KRT16, KRT7, KRT81, LMNB1, LMNB2, MAD2L1, MAMLD1, MLF1IP, NDC80, NEK2…
GO:0007052	mitotic spindle organization	7.04933e-24	3.43702e-27	26	AURKA, AURKB, BORA, CCNB1, CDC20, CENPE, KIF11, KIF23, KIF4A, KIFC1, MYBL2, NDC80, NEK2, NUF2, PLK1, POC1A, PRC1, RACGAP1, SPC25, STIL, STMN1, TACC3, TPX2, TTK, TUBG1, WDR62
GO:0007051	spindle organization	7.43124e-24	3.62323e-27	30	ASPM, AURKA, AURKB, BORA, C1orf135, CCNB1, CDC20, CENPE, ESPL1, KIF11, KIF23, KIF4A, KIFC1, MYBL2, NDC80, NEK2, NUF2, PLK1, POC1A, PRC1, RACGAP1, SPAG5, SPC25, STIL, STMN1, TACC3, TPX2, TTK, TUBG1, WDR62
GO:0051321	meiotic cell cycle	3.00138e-23	1.46337e-26	34	ASPM, AURKA, BLM, BUB1, BUB1B, CDC20, CDC25C, CKS2, EME1, EREG, ESPL1, EXO1, FANCA, FANCD2, FBXO43, FMN2, H2AFX, KIF18A, MND1, NCAPH, NEK2, NUF2, PKMYT1, PLK1, PTTG1, RAD51, RAD54L, SGOL1, SGOL2, TOP2A, TRIP13, TTK, TUBG1, XRCC2
GO:1901990	regulation of mitotic cell cycle phase transition	5.80346e-23	2.82958e-26	38	ANLN, AURKA, AURKB, BLM, BRCA1, BUB1, BUB1B, C15orf42, CCNB1, CDC20, CDC25C, CDC45, CDC6, CDCA5, CDK1, CENPE, CENPF, CLSPN, DBF4B, DLGAP5, DTL, E2F1, E2F8, ESPL1, GTSE1, HMMR, KIF14, MAD2L1, NDC80, NEK2, ORC1, PLK1, PLK4, TPX2, TRIP13, TTK, TUBG1, UBE2C
GO:0051983	regulation of chromosome segregation	7.51453e-23	3.66384e-26	25	AURKB, BUB1, BUB1B, CCNB1, CDC20, CDC6, CDCA5, CENPE, CENPF, DLGAP5, ECT2, ESPL1, KIF2C, MAD2L1, MKI67, NDC80, NEK2, PLK1, PTTG1, RACGAP1, RMI2, SPAG5, TACC3, TRIP13, TTK
GO:1901987	regulation of cell cycle phase transition	1.78204e-22	8.68864e-26	39	ANLN, AURKA, AURKB, BLM, BRCA1, BUB1, BUB1B, C15orf42, CCNB1, CDC20, CDC25C, CDC45, CDC6, CDCA5, CDK1, CENPE, CENPF, CLSPN, DBF4B, DLGAP5, DTL, E2F1, E2F8, ESPL1, FAM83D, GTSE1, HMMR, KIF14, MAD2L1, NDC80, NEK2, ORC1, PLK1, PLK4, TPX2, TRIP13, TTK, TUBG1, UBE2C
GO:1903046	meiotic cell cycle process	5.35523e-21	2.61103e-24	29	ASPM, AURKA, BLM, BUB1, BUB1B, CDC20, CDC25C, CKS2, EME1, EREG, ESPL1, EXO1, FANCA, FANCD2, FBXO43, FMN2, KIF18A, MND1, NCAPH, NUF2, PLK1, PTTG1, RAD51, SGOL1, SGOL2, TOP2A, TRIP13, TTK, TUBG1
GO:0006259	DNA metabolic process	6.01291e-21	2.9317e-24	57	APOBEC3B, AURKB, BLM, BRCA1, C12orf48, C15orf42, C1orf135, CCNA2, CDC45, CDC6, CDCA5, CDK1, CENPF, CLSPN, DBF4B, DTL, E2F8, EME1, EREG, ESCO2, EXO1, FANCA, FANCD2, FANCI, FMN2, FOXM1, GINS1, GINS2, GINS4, H2AFX, HELLS, KIAA0101, KIF22, KPNA2, MCM10, MCM5, MCM8, MND1, NEIL3, NEK2, ORC1, ORC6, POLQ, PTTG1, RAD51, RAD51AP1, RAD54L, RFC3, RMI2, RRM2, TK1, TOP2A, TRIP13, TYMS, UBE2T, UHRF1, XRCC2
GO:0044839	cell cycle G2/M phase transition	1.50727e-20	7.34895e-24	30	AURKA, AURKB, BLM, BORA, BRCA1, C15orf42, CCNA2, CCNB1, CCNB2, CDC25C, CDC6, CDK1, CENPF, CIT, CLSPN, DBF4B, DTL, FOXM1, GTSE1, HMMR, KIF14, MELK, NEK2, NES, ORC1, PKMYT1, PLK1, PLK4, TPX2, TUBG1
GO:0000086	G2/M transition of mitotic cell cycle	1.57204e-20	7.66476e-24	29	AURKA, AURKB, BLM, BORA, BRCA1, C15orf42, CCNA2, CCNB1, CCNB2, CDC25C, CDC6, CDK1, CENPF, CIT, CLSPN, DBF4B, DTL, FOXM1, HMMR, KIF14, MELK, NEK2, NES, ORC1, PKMYT1, PLK1, PLK4, TPX2, TUBG1
GO:0000075	cell cycle checkpoint	1.99435e-20	9.72382e-24	30	AURKA, AURKB, BLM, BRCA1, BUB1, BUB1B, C15orf42, CCNB1, CDC20, CDC25C, CDC45, CDC6, CDK1, CENPF, CLSPN, DTL, E2F1, E2F8, EME1, GTSE1, H2AFX, MAD2L1, NDC80, ORC1, PLK1, TOP2A, TRIP13, TTK, ZWILCH, ZWINT
GO:0007093	mitotic cell cycle checkpoint	5.13413e-20	2.50323e-23	27	AURKA, AURKB, BLM, BRCA1, BUB1, BUB1B, C15orf42, CCNB1, CDC20, CDC25C, CDC6, CDK1, CENPF, CLSPN, E2F1, E2F8, EME1, GTSE1, MAD2L1, NDC80, ORC1, PLK1, TOP2A, TRIP13, TTK, ZWILCH, ZWINT
GO:0005856	cytoskeleton	5.70857e-20	2.78331e-23	82	ANLN, ASPM, AURKA, AURKB, BIRC5, BRCA1, BUB1B, C1orf135, CCNB1, CCNB2, CCNF, CDC20, CDC45, CDC6, CDCA8, CDK1, CENPE, CENPF, CEP55, CKAP2, CKAP2L, CNN1, DLGAP5, DTL, E2F1, ECT2, EPB41L4B, ESPL1, FAM83D, FMN2, GSG2, GTSE1, H2AFX, HMMR, KIAA0101, KIF11, KIF14, KIF15, KIF18A, KIF18B, KIF20A, KIF20B, KIF22, KIF23, KIF24, KIF2C, KIF4A, KIFC1, KRT14, KRT16, KRT7, KRT81, LMNB1, LMNB2, MAD2L1, MAMLD1, MLF…
GO:0045786	negative regulation of cell cycle	6.21913e-20	3.03224e-23	43	AURKA, AURKB, BLM, BRCA1, BUB1, BUB1B, C11orf82, C15orf42, CCNB1, CCNF, CDC20, CDC25C, CDC45, CDC6, CDK1, CDKN3, CENPF, CLSPN, DTL, E2F1, E2F8, EME1, ESPL1, FBXO43, FOXM1, GTSE1, H2AFX, KIF20B, MAD2L1, MYOCD, NDC80, NEK2, ORC1, PLK1, PRR11, PTTG1, RAD51, RRM2, TOP2A, TRIP13, TTK, ZWILCH, ZWINT
GO:0005815	microtubule organizing center	1.80847e-19	8.81752e-23	48	ASPM, AURKA, AURKB, BRCA1, BUB1B, C1orf135, CCNB1, CCNB2, CCNF, CDC20, CDC45, CDK1, CENPF, CEP55, CKAP2, CKAP2L, DLGAP5, DTL, E2F1, ESPL1, GSG2, H2AFX, HMMR, KIAA0101, KIF15, KIF18A, KIF20B, KIF23, KIF24, KIF2C, KIFC1, MAMLD1, MLF1IP, NDC80, NEK2, PLK1, PLK4, POC1A, RAD51, SGOL1, SPAG5, STIL, TACC3, TOP2A, TPX2, TUBG1, WDR62, XRCC2
GO:0072686	mitotic spindle	1.04031e-18	5.0722e-22	22	ASPM, AURKA, AURKB, CDK1, CENPE, CKAP2L, ECT2, ESPL1, FAM83D, KIF11, KIF18A, KIF18B, KIF20B, KIF22, KIF23, KIFC1, MAD2L1, NUSAP1, RACGAP1, SPAG5, TACC3, TPX2
GO:0090068	positive regulation of cell cycle process	1.45832e-18	7.11027e-22	31	AURKA, AURKB, BRCA1, CCNB1, CDC25C, CDC45, CDC6, CDCA5, CDK1, CIT, DBF4B, DLGAP5, DTL, E2F1, E2F8, ECT2, EREG, ESPL1, FAM83D, GTSE1, KIF14, KIF20B, KIF23, MAD2L1, NDC80, NUSAP1, PLK4, POC1A, RACGAP1, SPAG5, UBE2C
GO:0051304	chromosome separation	1.56329e-18	7.62207e-22	21	AURKB, BLM, BUB1, BUB1B, CCNB1, CDC20, CDC6, CENPE, CENPF, DLGAP5, EME1, ESPL1, MAD2L1, NCAPH, NDC80, PLK1, PTTG1, TACC3, TOP2A, TRIP13, TTK
GO:0140013	meiotic nuclear division	2.07594e-18	1.01216e-21	26	ASPM, AURKA, BLM, BUB1, BUB1B, CDC20, CKS2, EME1, EREG, ESPL1, FANCA, FANCD2, FBXO43, FMN2, KIF18A, MND1, NCAPH, NUF2, PLK1, PTTG1, RAD51, SGOL1, SGOL2, TOP2A, TRIP13, TTK
GO:0045787	positive regulation of cell cycle	2.1822e-18	1.06397e-21	35	AURKA, AURKB, BRCA1, CCNA2, CCNB1, CCNB2, CCNF, CDC25C, CDC45, CDC6, CDCA5, CDK1, CIT, CKS2, DBF4B, DLGAP5, DTL, E2F1, E2F8, ECT2, EREG, ESPL1, FAM83D, GTSE1, KIF14, KIF20B, KIF23, MAD2L1, NDC80, NUSAP1, PLK4, POC1A, RACGAP1, SPAG5, UBE2C
GO:0010948	negative regulation of cell cycle process	2.81302e-18	1.37153e-21	31	AURKA, AURKB, BLM, BRCA1, BUB1, BUB1B, C15orf42, CCNB1, CCNF, CDC20, CDC25C, CDC6, CDK1, CENPF, CLSPN, DTL, E2F1, E2F8, ESPL1, FBXO43, GTSE1, MAD2L1, NDC80, NEK2, ORC1, PLK1, PTTG1, RAD51, RRM2, TRIP13, TTK
GO:0000922	spindle pole	2.89653e-18	1.41225e-21	25	ASPM, AURKA, AURKB, C1orf135, CCNB1, CDC20, CDC6, CENPF, CKAP2, CKAP2L, DLGAP5, FAM83D, KIF11, KIF20B, MAD2L1, NEK2, PLK1, POC1A, PRC1, SGOL1, SPAG5, TACC3, TPX2, TUBG1, WDR62
GO:0007010	cytoskeleton organization	2.60912e-17	1.27212e-20	60	ANLN, ASPM, AURKA, AURKB, BORA, BRCA1, C1orf135, C9orf140, CCNB1, CCNF, CDC20, CDK1, CENPA, CENPE, CIT, CKAP2, CNN1, CXCL1, ECT2, EPB41L4B, EPHA5, ESPL1, FMN2, KIAA0101, KIF11, KIF18A, KIF18B, KIF20A, KIF23, KIF24, KIF2C, KIF4A, KIFC1, KRT14, KRT16, MYBL2, NDC80, NEK2, NES, NUF2, NUSAP1, PLK1, PLK4, POC1A, PRC1, RACGAP1, SGOL1, SKA1, SKA3, SPAG5, SPC25, STIL, STMN1, TACC3, TPX2, TTK, TUBA1B, TUBG…
GO:XXXXXXX	unannotated	7.49574e-17	3.65468e-20	10	38047, C5orf34, CCDC18, gene, LOC100128191, LOC100505633, LOC100507127, LOC645638, LOC730755, RGAG1
GO:0005813	centrosome	1.21353e-16	5.91679e-20	38	ASPM, AURKA, AURKB, C1orf135, CCNB1, CCNB2, CCNF, CDC20, CDC45, CDK1, CENPF, CEP55, CKAP2, CKAP2L, DLGAP5, DTL, E2F1, ESPL1, GSG2, H2AFX, HMMR, KIAA0101, KIF15, KIF20B, KIF23, KIF2C, MAMLD1, NDC80, NEK2, PLK1, PLK4, POC1A, SGOL1, SPAG5, STIL, TUBG1, WDR62, XRCC2
GO:0033045	regulation of sister chromatid segregation	1.31927e-16	6.43235e-20	19	AURKB, BUB1, BUB1B, CCNB1, CDC20, CDC6, CDCA5, CENPE, CENPF, DLGAP5, ESPL1, MAD2L1, NDC80, PLK1, PTTG1, RMI2, TACC3, TRIP13, TTK
GO:0006260	DNA replication	1.58741e-16	7.73971e-20	29	BLM, BRCA1, C15orf42, CCNA2, CDC45, CDC6, CDK1, CLSPN, DBF4B, DTL, E2F8, EME1, EREG, ESCO2, EXO1, GINS1, GINS2, GINS4, KIAA0101, MCM10, MCM5, MCM8, ORC1, ORC6, POLQ, RAD51, RFC3, RMI2, RRM2
GO:0010965	regulation of mitotic sister chromatid separation	1.84792e-16	9.00983e-20	17	AURKB, BUB1, BUB1B, CCNB1, CDC20, CDC6, CENPE, CENPF, DLGAP5, ESPL1, MAD2L1, NDC80, PLK1, PTTG1, TACC3, TRIP13, TTK
GO:0031981	nuclear lumen	4.18485e-16	2.04039e-19	108	ANLN, ASF1B, AURKA, AURKB, BIRC5, BLM, BRCA1, BUB1, BUB1B, C12orf48, C15orf42, C9orf140, CASC5, CASZ1, CCNA2, CCNB1, CDC20, CDC25C, CDC45, CDC6, CDCA2, CDCA5, CDCA7, CDCA8, CDK1, CENPA, CENPE, CENPF, CENPI, CENPK, CENPM, CENPN, CENPW, CLSPN, CRABP2, DBF4B, DTL, E2F1, E2F2, E2F8, EME1, ESCO2, EXO1, FAM64A, FANCA, FANCD2, FANCI, FMN2, FOXM1, GINS1, GINS2, GINS4, GTSE1, H2AFX, HJURP, KIAA0101, KIF18…
GO:0051306	mitotic sister chromatid separation	4.87003e-16	2.37446e-19	17	AURKB, BUB1, BUB1B, CCNB1, CDC20, CDC6, CENPE, CENPF, DLGAP5, ESPL1, MAD2L1, NDC80, PLK1, PTTG1, TACC3, TRIP13, TTK
GO:0045930	negative regulation of mitotic cell cycle	5.97244e-16	2.91196e-19	28	AURKA, AURKB, BLM, BRCA1, BUB1, BUB1B, C15orf42, CCNB1, CDC20, CDC25C, CDC6, CDK1, CENPF, CLSPN, E2F1, E2F8, EME1, GTSE1, MAD2L1, NDC80, ORC1, PLK1, PTTG1, TOP2A, TRIP13, TTK, ZWILCH, ZWINT
GO:0006974	cellular response to DNA damage stimulus	7.59115e-16	3.7012e-19	46	AURKA, BLM, BRCA1, C11orf82, C12orf48, C15orf42, C1orf135, CCNB1, CDC25C, CDC45, CDCA5, CDK1, CLSPN, DTL, E2F1, E2F8, EME1, ESCO2, EXO1, FANCA, FANCD2, FANCI, FMN2, FOXM1, GINS2, GINS4, GTSE1, H2AFX, KIAA0101, KIF22, MCM10, MCM8, NEIL3, PLK1, POLQ, PTTG1, RAD51, RAD51AP1, RAD54L, RFC3, RMI2, TOP2A, TRIP13, UBE2T, UHRF1, XRCC2
GO:1905818	regulation of chromosome separation	9.00362e-16	4.38987e-19	17	AURKB, BUB1, BUB1B, CCNB1, CDC20, CDC6, CENPE, CENPF, DLGAP5, ESPL1, MAD2L1, NDC80, PLK1, PTTG1, TACC3, TRIP13, TTK
GO:0007091	metaphase/anaphase transition of mitotic cell cycle	2.62681e-15	1.28075e-18	16	AURKB, BUB1, BUB1B, CCNB1, CDC20, CDC6, CENPE, CENPF, DLGAP5, ESPL1, MAD2L1, NDC80, PLK1, TACC3, TRIP13, TTK
GO:1901988	negative regulation of cell cycle phase transition	4.22544e-15	2.06019e-18	24	AURKA, AURKB, BLM, BRCA1, BUB1, BUB1B, C15orf42, CCNB1, CDC20, CDC25C, CDC6, CDK1, CENPF, CLSPN, DTL, E2F1, E2F8, GTSE1, MAD2L1, NDC80, ORC1, PLK1, TRIP13, TTK
GO:0033047	regulation of mitotic sister chromatid segregation	4.9863e-15	2.43116e-18	17	AURKB, BUB1, BUB1B, CCNB1, CDC20, CDC6, CENPE, CENPF, DLGAP5, ESPL1, MAD2L1, NDC80, PLK1, PTTG1, TACC3, TRIP13, TTK
GO:0044784	metaphase/anaphase transition of cell cycle	5.00915e-15	2.44229e-18	16	AURKB, BUB1, BUB1B, CCNB1, CDC20, CDC6, CENPE, CENPF, DLGAP5, ESPL1, MAD2L1, NDC80, PLK1, TACC3, TRIP13, TTK
GO:0071103	DNA conformation change	6.26937e-15	3.05674e-18	27	ASF1B, BLM, CASC5, CCNB1, CDC45, CDCA5, CDK1, CENPA, CENPI, CENPK, CENPM, CENPN, CENPW, GINS1, GINS2, GINS4, H2AFX, HELLS, HJURP, MLF1IP, NCAPG, NCAPH, NUSAP1, OIP5, RAD51, RAD54L, TOP2A
GO:0005874	microtubule	6.35526e-15	3.09862e-18	33	ASPM, AURKA, AURKB, BIRC5, CDK1, CENPE, CKAP2, GTSE1, KIF11, KIF14, KIF15, KIF18A, KIF18B, KIF20A, KIF20B, KIF22, KIF23, KIF24, KIF2C, KIF4A, KIFC1, NEK2, NUSAP1, PLK1, PRC1, RACGAP1, SKA1, SKA3, SPAG5, STMN1, TPX2, TUBA1B, TUBG1
GO:1901991	negative regulation of mitotic cell cycle phase transition	6.61192e-15	3.22375e-18	23	AURKA, AURKB, BLM, BRCA1, BUB1, BUB1B, C15orf42, CCNB1, CDC20, CDC25C, CDC6, CDK1, CENPF, CLSPN, E2F1, E2F8, GTSE1, MAD2L1, NDC80, ORC1, PLK1, TRIP13, TTK
GO:0030496	midbody	9.89363e-15	4.82381e-18	23	ANLN, ASPM, AURKA, AURKB, BIRC5, CDCA8, CDK1, CENPE, CENPF, CEP55, CIT, ECT2, KIF14, KIF20A, KIF20B, KIF23, KIF4A, NEK2, PLK1, PRC1, RACGAP1, SHCBP1, SPAG5
GO:0006281	DNA repair	1.55007e-14	7.55761e-18	36	BLM, BRCA1, C12orf48, C15orf42, C1orf135, CDC45, CDCA5, CDK1, CLSPN, DTL, EME1, ESCO2, EXO1, FANCA, FANCD2, FANCI, FMN2, FOXM1, GINS2, GINS4, H2AFX, KIAA0101, KIF22, MCM8, NEIL3, POLQ, PTTG1, RAD51, RAD51AP1, RAD54L, RFC3, RMI2, TRIP13, UBE2T, UHRF1, XRCC2
GO:0005634	nucleus	1.90913e-14	9.3083e-18	149	ANLN, APOBEC3B, ASF1B, ASPM, AURKA, AURKB, BIRC5, BLM, BRCA1, BUB1, BUB1B, C11orf82, C12orf48, C15orf42, C1orf135, C9orf140, CASC5, CASZ1, CCNA2, CCNB1, CCNB2, CCNF, CDC20, CDC25C, CDC45, CDC6, CDCA2, CDCA5, CDCA7, CDCA8, CDK1, CENPA, CENPE, CENPF, CENPI, CENPK, CENPM, CENPN, CENPW, CLSPN, CRABP2, DBF4B, DEPDC1, DLGAP5, DLX2, DTL, E2F1, E2F2, E2F8, ECT2, EME1, ESCO2, ESPL1, EXO1, FAM64A, FANCA, F…
GO:0033043	regulation of organelle organization	2.25855e-14	1.1012e-17	54	ANLN, AURKA, AURKB, BORA, BRCA1, BUB1, BUB1B, CCNA2, CCNB1, CCNB2, CCNF, CDC20, CDC25C, CDC45, CDC6, CDCA5, CENPE, CENPF, CIT, CKAP2, DLGAP5, E2F1, ECT2, EPHA5, EREG, ESPL1, FBXO43, KIF11, KIF18A, KIF20B, MAD2L1, MKI67, MYOCD, NDC80, NEK2, NES, NUSAP1, PKMYT1, PLK1, PLK4, POC1A, PTTG1, RMI2, SKA1, SKA3, SPAG5, STIL, STMN1, TACC3, TOP2A, TPX2, TRIP13, TTK, UBE2C
GO:0030071	regulation of mitotic metaphase/anaphase transition	3.71874e-14	1.81314e-17	15	AURKB, BUB1, BUB1B, CCNB1, CDC20, CDC6, CENPE, CENPF, DLGAP5, ESPL1, MAD2L1, NDC80, PLK1, TRIP13, TTK
GO:0000910	cytokinesis	3.8515e-14	1.87786e-17	22	ANLN, AURKA, AURKB, CDC6, CENPA, CEP55, CIT, CKAP2, E2F8, ECT2, ESPL1, FMN2, KIF14, KIF20A, KIF20B, KIF23, KIF4A, NUSAP1, PLK1, PRC1, RACGAP1, STMN1
GO:0044428	nuclear part	4.71737e-14	2.30003e-17	110	ANLN, ASF1B, AURKA, AURKB, BIRC5, BLM, BRCA1, BUB1, BUB1B, C12orf48, C15orf42, C9orf140, CASC5, CASZ1, CCNA2, CCNB1, CDC20, CDC25C, CDC45, CDC6, CDCA2, CDCA5, CDCA7, CDCA8, CDK1, CENPA, CENPE, CENPF, CENPI, CENPK, CENPM, CENPN, CENPW, CLSPN, CRABP2, DBF4B, DTL, E2F1, E2F2, E2F8, EME1, ESCO2, EXO1, FAM64A, FANCA, FANCD2, FANCI, FMN2, FOXM1, GINS1, GINS2, GINS4, GTSE1, H2AFX, HJURP, KIAA0101, KIF18…
GO:1902749	regulation of cell cycle G2/M phase transition	6.56795e-14	3.20232e-17	22	AURKA, AURKB, BLM, BRCA1, C15orf42, CCNB1, CDC25C, CDC6, CDK1, CENPF, CLSPN, DBF4B, DTL, GTSE1, HMMR, KIF14, NEK2, ORC1, PLK1, PLK4, TPX2, TUBG1
GO:1902099	regulation of metaphase/anaphase transition of cell cycle	7.03604e-14	3.43054e-17	15	AURKB, BUB1, BUB1B, CCNB1, CDC20, CDC6, CENPE, CENPF, DLGAP5, ESPL1, MAD2L1, NDC80, PLK1, TRIP13, TTK
[truncated: 217 more rows]

## Sheet: Common_P4_down
Organism: Human		Annotation provider: GOA
[truncated: 79 more rows]

[truncated: 9 more sheets: Tabulated_pos_neg_genes, 3)TCPvSDECM_P1_All, 3)TCPvSDECM_P1_Up, 3)TCPvSDECM_P1_Down, 4)TCPvSDECM_P4_All, 4)TCPvSDECM_P4_Up, 4)TCPvSDECM_P4_Down, Common_Surface_Up, Common_Surface_Down]
